# Supplementary material for: Air-stable 18-electron adducts of Schrock catalysts with tuned stability constants for spontaneous release of the active species
Source: Commun Chem. 2021 May 19;4:71. doi: 10.1038/s42004-021-00503-4 (PMC9814263; doi:10.1038/s42004-021-00503-4)
Supplement: Supplementary file 4 — Supplementary Data 1 [file 42004_2021_503_MOESM4_ESM.cif]

 
data_mo_X01HGS32_0m
 
# compound 8
 
_publ_contact_author		
; Henrik Gulyas
Tarragona, 43007, Paisos Catalans 18

;
_publ_contact_author_email	'Gulyas.Henrik@ximo-inc.com'
_publ_contact_author_phone     '+34-977-55-8682'
_publ_requested_journal		'Nature Catalysis'

loop_
 _publ_author_name
 
 ' Henrik Guly�s'
 'Shigetaka Hayano'
 ' �d�m Madar�sz'
 ' Imre P�pai'
 ' M�rk Szab�'
 ' �gota Bucsai'
 ' Eddy Martin'
 ' Jordi Benet'
 
_audit_creation_method            'SHELXL-2014/7'
_shelx_SHELXL_version_number      '2014/7'
_chemical_name_systematic         ?
_chemical_name_common             ?
_chemical_melting_point           ?
_chemical_formula_moiety          ?
_chemical_formula_sum
 'C75 H75 N3 O2 Si2 W' 
_chemical_formula_weight          1290.41
loop_
 _atom_type_symbol
 _atom_type_description
 _atom_type_scat_dispersion_real
 _atom_type_scat_dispersion_imag
 _atom_type_scat_source
 'C'  'C'   0.0033   0.0016
 'International Tables Vol C Tables 4.2.6.8 and 6.1.1.4'
 'H'  'H'   0.0000   0.0000
 'International Tables Vol C Tables 4.2.6.8 and 6.1.1.4'
 'N'  'N'   0.0061   0.0033
 'International Tables Vol C Tables 4.2.6.8 and 6.1.1.4'
 'O'  'O'   0.0106   0.0060
 'International Tables Vol C Tables 4.2.6.8 and 6.1.1.4'
 'Si'  'Si'   0.0817   0.0704
 'International Tables Vol C Tables 4.2.6.8 and 6.1.1.4'
 'W'  'W'  -0.8490   6.8722
 'International Tables Vol C Tables 4.2.6.8 and 6.1.1.4'
 
_symmetry_cell_setting            Monoclinic  
_space_group_IT_number            14
_symmetry_space_group_name_H-M    P2(1)/c 
_space_group_name_Hall            '-P 2ybc'
 
_shelx_space_group_comment
;
The symmetry employed for this shelxl refinement is uniquely defined
by the following loop, which should always be used as a source of
symmetry information in preference to the above space-group names.
They are only intended as comments.
;
 
loop_
 _space_group_symop_operation_xyz
 'x, y, z'
 '-x, y+1/2, -z+1/2'
 '-x, -y, -z'
 'x, -y-1/2, z-1/2'
 
_cell_length_a                    13.0756(7)
_cell_length_b                    20.4377(12)
_cell_length_c                    23.3563(13)
_cell_angle_alpha                 90
_cell_angle_beta                  93.3315(18)
_cell_angle_gamma                 90
_cell_volume                      6231.1(6)
_cell_formula_units_Z             4
_cell_measurement_temperature     100(2)
_cell_measurement_reflns_used      9865
_cell_measurement_theta_min        2.27
_cell_measurement_theta_max       31.64
 
_exptl_crystal_description        block 
_exptl_crystal_colour             yellow 
_exptl_crystal_density_meas       ?
_exptl_crystal_density_method     ?
_exptl_crystal_density_diffrn     1.376          
_exptl_crystal_F_000              2656
_exptl_transmission_factor_min    ?
_exptl_transmission_factor_max    ?
_exptl_crystal_size_max           0.20
_exptl_crystal_size_mid           0.20
_exptl_crystal_size_min           0.10
_exptl_absorpt_coefficient_mu     1.942
_shelx_estimated_absorpt_T_min    0.697
_shelx_estimated_absorpt_T_max    0.829
_exptl_absorpt_correction_type    empirical
_exptl_absorpt_correction_T_min   0.634
_exptl_absorpt_correction_T_max   0.829
_exptl_absorpt_process_details     
; 
 SADABS Version 2008/1 Bruker-Nonius
 Blessing, Acta Cryst. (1995) A51 33-38
; 
_exptl_special_details 
; 
 It should be noted that the esd's of the cell dimensions are probably too low;
 they should be multiplied by a factor of 2 to 10
; 
_diffrn_ambient_temperature       100(2)
_diffrn_measurement_specimen_support
                'magnetic support with MicroMount'
_diffrn_radiation_wavelength      0.71073 
_diffrn_radiation_type            MoK\a 
_diffrn_source                    'Microfocus source E025 IuS' 
_diffrn_source_type               'Bruker APEX DUO'
_diffrn_source_power              50
_diffrn_source_current            0.6
_diffrn_source_size               '0.2 mm x 0.2 mm fine focus'
_diffrn_radiation_monochromator   'Quazar MX Multilayer Optics' 
_diffrn_detector_type             '4K CCD area detector APEX II' 
_diffrn_measurement_device_type   'APEX DUO Kappa 4-axis goniometer' 
_diffrn_measurement_method         
;
 Fullsphere data collection, phi and omega scans
;
_diffrn_detector_area_resol_mean  512 
_diffrn_reflns_number             57206
_diffrn_reflns_av_unetI/netI      0.0531
_diffrn_reflns_av_R_equivalents   0.0406
_diffrn_reflns_limit_h_min        -15
_diffrn_reflns_limit_h_max        19
_diffrn_reflns_limit_k_min        -25
_diffrn_reflns_limit_k_max        30
_diffrn_reflns_limit_l_min        -35
_diffrn_reflns_limit_l_max        26
_diffrn_reflns_theta_min          1.325
_diffrn_reflns_theta_max          32.547
_diffrn_reflns_theta_full         25.242
_diffrn_measured_fraction_theta_max   0.877
_diffrn_measured_fraction_theta_full  0.995
_diffrn_reflns_Laue_measured_fraction_max    0.877
_diffrn_reflns_Laue_measured_fraction_full   0.995
_diffrn_reflns_point_group_measured_fraction_max   0.877
_diffrn_reflns_point_group_measured_fraction_full  0.995
_reflns_number_total              19856
_reflns_number_gt                 13027
_reflns_threshold_expression      'I > 2\s(I)'
_reflns_Friedel_coverage          0.000
_reflns_Friedel_fraction_max      .
_reflns_Friedel_fraction_full     .
 
_reflns_special_details
;
 Reflections were merged by SHELXL according to the crystal
 class for the calculation of statistics and refinement.

 _reflns_Friedel_fraction is defined as the number of unique
 Friedel pairs measured divided by the number that would be
 possible theoretically, ignoring centric projections and
 systematic absences.
;

_computing_data_collection        'Bruker APEX2 v2011.4-0' 
_computing_cell_refinement        'Bruker APEX2 v2011.4-0' 
_computing_data_reduction         'Bruker SAINT V7.60A' 
_computing_structure_solution     'Sir2011' 
_computing_structure_refinement   'SHELXL-2014 (Sheldrick, 2014)' 
_computing_molecular_graphics     'Bruker SHELXTL' 
_computing_publication_material   'Bruker SHELXTL' 
_refine_special_details           ?
_refine_ls_structure_factor_coef  Fsqd
_refine_ls_matrix_type            full
_refine_ls_weighting_scheme       calc
_refine_ls_weighting_details
'w=1/[\s^2^(Fo^2^)+(0.0249P)^2^+0.7509P] where P=(Fo^2^+2Fc^2^)/3'
_atom_sites_solution_primary      ?
_atom_sites_solution_secondary    ?
_atom_sites_solution_hydrogens    geom
_refine_ls_hydrogen_treatment     constr
_refine_ls_extinction_method      none
_refine_ls_extinction_coef        .
_refine_ls_number_reflns          19856
_refine_ls_number_parameters      809
_refine_ls_number_restraints      110
_refine_ls_R_factor_all           0.0603
_refine_ls_R_factor_gt            0.0307
_refine_ls_wR_factor_ref          0.0705
_refine_ls_wR_factor_gt           0.0619
_refine_ls_goodness_of_fit_ref    1.018
_refine_ls_restrained_S_all       1.016
_refine_ls_shift/su_max           0.002
_refine_ls_shift/su_mean          0.000
 
loop_
 _atom_site_label
 _atom_site_type_symbol
 _atom_site_fract_x
 _atom_site_fract_y
 _atom_site_fract_z
 _atom_site_U_iso_or_equiv
 _atom_site_adp_type
 _atom_site_occupancy
 _atom_site_site_symmetry_order  
 _atom_site_calc_flag
 _atom_site_refinement_flags_posn
 _atom_site_refinement_flags_adp
 _atom_site_refinement_flags_occupancy
 _atom_site_disorder_assembly
 _atom_site_disorder_group
W1 W 0.71803(2) 0.24991(2) 0.34735(2) 0.01006(3) Uani 1 1 d . . . . .
Si1 Si 0.83780(5) 0.39469(3) 0.37658(3) 0.01548(14) Uani 1 1 d D . . . .
Si2 Si 0.52476(5) 0.32504(3) 0.25368(3) 0.01391(13) Uani 1 1 d . . . . .
O1 O 0.80584(11) 0.32945(7) 0.34054(7) 0.0150(3) Uani 1 1 d . . . . .
O2 O 0.60808(12) 0.29949(8) 0.30129(7) 0.0166(4) Uani 1 1 d . . . . .
N1 N 0.81363(13) 0.19275(9) 0.37062(8) 0.0114(4) Uani 1 1 d . . . . .
N2 N 0.75700(15) 0.22198(10) 0.25204(8) 0.0143(4) Uani 1 1 d . . . . .
N3 N 0.61383(14) 0.16918(9) 0.31487(8) 0.0134(4) Uani 1 1 d . . . . .
C1 C 0.65242(19) 0.26651(11) 0.41790(11) 0.0178(5) Uani 1 1 d . . . . .
H1 H 0.6050 0.3009 0.4096 0.021 Uiso 1 1 calc R U . . .
C2 C 0.64225(18) 0.24934(12) 0.48095(10) 0.0183(5) Uani 1 1 d . . . . .
C3 C 0.53769(19) 0.21415(13) 0.48313(10) 0.0195(5) Uani 1 1 d D . . . .
C4 C 0.4471(2) 0.24828(14) 0.47526(11) 0.0264(6) Uani 1 1 d D . . . .
H4 H 0.4485 0.2947 0.4731 0.032 Uiso 1 1 calc R U . . .
C5 C 0.3536(2) 0.21591(17) 0.47051(12) 0.0363(7) Uani 1 1 d D . . . .
H5 H 0.2920 0.2404 0.4653 0.044 Uiso 1 1 calc R U . . .
C6 C 0.3495(2) 0.14781(16) 0.47331(12) 0.0371(8) Uani 1 1 d D . . . .
H6 H 0.2857 0.1256 0.4685 0.045 Uiso 1 1 calc R U . . .
C7 C 0.4397(2) 0.11300(14) 0.48324(11) 0.0305(6) Uani 1 1 d D . . . .
H7 H 0.4383 0.0667 0.4864 0.037 Uiso 1 1 calc R U . . .
C8 C 0.53223(19) 0.14644(13) 0.48849(11) 0.0240(6) Uani 1 1 d D . . . .
H8 H 0.5937 0.1223 0.4960 0.029 Uiso 1 1 calc R U . . .
C9 C 0.6444(2) 0.31244(13) 0.51650(11) 0.0248(6) Uani 1 1 d . . . . .
H9A H 0.6323 0.3020 0.5565 0.037 Uiso 1 1 calc R U . . .
H9B H 0.5908 0.3422 0.5011 0.037 Uiso 1 1 calc R U . . .
H9C H 0.7114 0.3335 0.5146 0.037 Uiso 1 1 calc R U . . .
C10 C 0.73009(18) 0.20549(13) 0.50617(11) 0.0231(6) Uani 1 1 d . . . . .
H10A H 0.7126 0.1890 0.5438 0.035 Uiso 1 1 calc R U . . .
H10B H 0.7934 0.2311 0.5104 0.035 Uiso 1 1 calc R U . . .
H10C H 0.7400 0.1685 0.4803 0.035 Uiso 1 1 calc R U . . .
C11 C 0.89107(17) 0.14592(11) 0.37956(9) 0.0136(5) Uani 1 1 d . . . . .
C12 C 0.99378(17) 0.16301(11) 0.37070(10) 0.0159(5) Uani 1 1 d . . . . .
C13 C 1.06977(18) 0.11594(12) 0.38129(11) 0.0221(5) Uani 1 1 d . . . . .
H13 H 1.1391 0.1270 0.3758 0.027 Uiso 1 1 calc R U . . .
C14 C 1.04647(19) 0.05356(13) 0.39958(11) 0.0262(6) Uani 1 1 d . . . . .
H14 H 1.0995 0.0223 0.4067 0.031 Uiso 1 1 calc R U . . .
C15 C 0.94606(19) 0.03681(12) 0.40753(11) 0.0221(5) Uani 1 1 d . . . . .
H15 H 0.9305 -0.0063 0.4196 0.027 Uiso 1 1 calc R U . . .
C16 C 0.86716(17) 0.08192(11) 0.39824(10) 0.0143(5) Uani 1 1 d . . . . .
C17 C 1.02436(18) 0.22910(12) 0.34811(11) 0.0186(5) Uani 1 1 d . . . . .
H17 H 0.9626 0.2580 0.3466 0.022 Uiso 1 1 calc R U . . .
C18 C 1.10847(19) 0.26235(12) 0.38571(13) 0.0272(6) Uani 1 1 d . . . . .
H18A H 1.1172 0.3075 0.3727 0.041 Uiso 1 1 calc R U . . .
H18B H 1.1729 0.2384 0.3829 0.041 Uiso 1 1 calc R U . . .
H18C H 1.0893 0.2625 0.4256 0.041 Uiso 1 1 calc R U . . .
C19 C 1.0611(2) 0.22302(14) 0.28718(12) 0.0280(6) Uani 1 1 d . . . . .
H19A H 1.0760 0.2666 0.2724 0.042 Uiso 1 1 calc R U . . .
H19B H 1.0076 0.2023 0.2623 0.042 Uiso 1 1 calc R U . . .
H19C H 1.1234 0.1962 0.2879 0.042 Uiso 1 1 calc R U . . .
C20 C 0.75800(18) 0.06035(12) 0.40604(10) 0.0173(5) Uani 1 1 d . . . . .
H20 H 0.7137 0.1003 0.4054 0.021 Uiso 1 1 calc R U . . .
C21 C 0.72063(19) 0.01629(13) 0.35634(11) 0.0270(6) Uani 1 1 d . . . . .
H21A H 0.6479 0.0062 0.3596 0.041 Uiso 1 1 calc R U . . .
H21B H 0.7603 -0.0244 0.3576 0.041 Uiso 1 1 calc R U . . .
H21C H 0.7297 0.0388 0.3199 0.041 Uiso 1 1 calc R U . . .
C22 C 0.74600(19) 0.02499(13) 0.46306(11) 0.0261(6) Uani 1 1 d . . . . .
H22A H 0.6733 0.0160 0.4677 0.039 Uiso 1 1 calc R U . . .
H22B H 0.7729 0.0527 0.4947 0.039 Uiso 1 1 calc R U . . .
H22C H 0.7841 -0.0163 0.4633 0.039 Uiso 1 1 calc R U . . .
C23 C 0.82810(18) 0.25121(12) 0.22250(10) 0.0200(5) Uani 1 1 d . . . . .
H23 H 0.8592 0.2900 0.2377 0.024 Uiso 1 1 calc R U . . .
C24 C 0.8589(2) 0.22763(13) 0.17044(11) 0.0245(6) Uani 1 1 d . . . . .
H24 H 0.9097 0.2499 0.1504 0.029 Uiso 1 1 calc R U . . .
C25 C 0.8140(2) 0.17121(13) 0.14857(11) 0.0256(6) Uani 1 1 d . . . . .
H25 H 0.8347 0.1531 0.1136 0.031 Uiso 1 1 calc R U . . .
C26 C 0.73844(19) 0.14139(12) 0.17830(10) 0.0215(5) Uani 1 1 d . . . . .
H26 H 0.7059 0.1028 0.1637 0.026 Uiso 1 1 calc R U . . .
C27 C 0.71035(17) 0.16828(11) 0.22979(10) 0.0155(5) Uani 1 1 d . . . . .
C28 C 0.62615(17) 0.14220(11) 0.26278(10) 0.0149(5) Uani 1 1 d . . . . .
C29 C 0.55951(18) 0.09384(11) 0.24100(11) 0.0202(5) Uani 1 1 d . . . . .
H29 H 0.5696 0.0752 0.2045 0.024 Uiso 1 1 calc R U . . .
C30 C 0.47912(19) 0.07274(12) 0.27196(11) 0.0233(6) Uani 1 1 d . . . . .
H30 H 0.4344 0.0391 0.2577 0.028 Uiso 1 1 calc R U . . .
C31 C 0.46562(19) 0.10201(12) 0.32438(11) 0.0226(6) Uani 1 1 d . . . . .
H31 H 0.4102 0.0895 0.3466 0.027 Uiso 1 1 calc R U . . .
C32 C 0.53358(17) 0.14959(11) 0.34399(10) 0.0178(5) Uani 1 1 d . . . . .
H32 H 0.5232 0.1696 0.3799 0.021 Uiso 1 1 calc R U . . .
C33 C 0.90180(17) 0.45448(11) 0.32903(10) 0.0168(5) Uani 1 1 d . . . . .
C34 C 0.97282(19) 0.43411(12) 0.29019(11) 0.0227(6) Uani 1 1 d . . . . .
H34 H 0.9866 0.3887 0.2864 0.027 Uiso 1 1 calc R U . . .
C35 C 1.02363(19) 0.47867(13) 0.25709(11) 0.0252(6) Uani 1 1 d . . . . .
H35 H 1.0707 0.4634 0.2306 0.030 Uiso 1 1 calc R U . . .
C36 C 1.0062(2) 0.54512(14) 0.26244(11) 0.0283(6) Uani 1 1 d . . . . .
H36 H 1.0407 0.5756 0.2397 0.034 Uiso 1 1 calc R U . . .
C37 C 0.9379(2) 0.56663(13) 0.30128(13) 0.0363(7) Uani 1 1 d . . . . .
H37 H 0.9265 0.6122 0.3059 0.044 Uiso 1 1 calc R U . . .
C38 C 0.8857(2) 0.52175(13) 0.33360(12) 0.0308(7) Uani 1 1 d . . . . .
H38 H 0.8378 0.5373 0.3595 0.037 Uiso 1 1 calc R U . . .
C39 C 0.72556(19) 0.43917(11) 0.40508(10) 0.0187(5) Uani 1 1 d . . . . .
C40 C 0.7325(2) 0.47072(13) 0.45816(11) 0.0265(6) Uani 1 1 d . . . . .
H40 H 0.7928 0.4655 0.4824 0.032 Uiso 1 1 calc R U . . .
C41 C 0.6530(2) 0.50991(14) 0.47660(12) 0.0328(7) Uani 1 1 d . . . . .
H41 H 0.6597 0.5312 0.5128 0.039 Uiso 1 1 calc R U . . .
C42 C 0.5646(2) 0.51736(13) 0.44171(12) 0.0313(7) Uani 1 1 d . . . . .
H42 H 0.5109 0.5446 0.4536 0.038 Uiso 1 1 calc R U . . .
C43 C 0.5542(2) 0.48534(12) 0.38982(12) 0.0268(6) Uani 1 1 d . . . . .
H43 H 0.4927 0.4893 0.3664 0.032 Uiso 1 1 calc R U . . .
C44 C 0.63418(19) 0.44719(12) 0.37188(11) 0.0224(5) Uani 1 1 d . . . . .
H44 H 0.6264 0.4258 0.3358 0.027 Uiso 1 1 calc R U . . .
C45 C 0.9300(15) 0.3774(5) 0.4392(6) 0.019(2) Uani 0.6 1 d D U P A 1
C46 C 0.9240(16) 0.3218(7) 0.4726(7) 0.022(2) Uani 0.6 1 d . U P A 1
H46 H 0.8731 0.2902 0.4616 0.026 Uiso 0.6 1 calc R U P A 1
C47 C 0.9883(15) 0.3089(5) 0.5217(6) 0.028(2) Uani 0.6 1 d . U P A 1
H47 H 0.9747 0.2734 0.5465 0.033 Uiso 0.6 1 calc R U P A 1
C48 C 1.0699(6) 0.3483(4) 0.5327(3) 0.0342(17) Uani 0.6 1 d . U P A 1
H48 H 1.1155 0.3399 0.5650 0.041 Uiso 0.6 1 calc R U P A 1
C49 C 1.0875(4) 0.4004(3) 0.4978(3) 0.0399(14) Uani 0.6 1 d . U P A 1
H49 H 1.1459 0.4271 0.5060 0.048 Uiso 0.6 1 calc R U P A 1
C50 C 1.0219(4) 0.4152(3) 0.4505(3) 0.0310(13) Uani 0.6 1 d . U P A 1
H50 H 1.0378 0.4501 0.4258 0.037 Uiso 0.6 1 calc R U P A 1
C45' C 0.932(2) 0.3768(7) 0.4385(9) 0.023(3) Uani 0.4 1 d D U P A 2
C46' C 0.917(2) 0.3202(9) 0.4691(10) 0.023(3) Uani 0.4 1 d D U P A 2
H46' H 0.8660 0.2899 0.4559 0.028 Uiso 0.4 1 calc R U P A 2
C47' C 0.977(2) 0.3073(7) 0.5190(9) 0.021(3) Uani 0.4 1 d D U P A 2
H47' H 0.9739 0.2654 0.5364 0.025 Uiso 0.4 1 calc R U P A 2
C48' C 1.0408(8) 0.3556(5) 0.5437(4) 0.029(2) Uani 0.4 1 d D U P A 2
H48' H 1.0810 0.3470 0.5780 0.035 Uiso 0.4 1 calc R U P A 2
C49' C 1.0447(6) 0.4162(4) 0.5173(3) 0.0382(19) Uani 0.4 1 d D U P A 2
H49' H 1.0869 0.4500 0.5337 0.046 Uiso 0.4 1 calc R U P A 2
C50' C 0.9862(6) 0.4271(4) 0.4666(3) 0.032(2) Uani 0.4 1 d D U P A 2
H50' H 0.9831 0.4700 0.4508 0.038 Uiso 0.4 1 calc R U P A 2
C51 C 0.58810(17) 0.38148(11) 0.20261(10) 0.0157(5) Uani 1 1 d . . . . .
C52 C 0.68532(17) 0.40674(11) 0.21749(10) 0.0174(5) Uani 1 1 d . . . . .
H52 H 0.7198 0.3931 0.2524 0.021 Uiso 1 1 calc R U . . .
C53 C 0.73318(18) 0.45132(12) 0.18266(11) 0.0221(5) Uani 1 1 d . . . . .
H53 H 0.7989 0.4682 0.1940 0.026 Uiso 1 1 calc R U . . .
C54 C 0.68412(19) 0.47082(12) 0.13138(11) 0.0217(5) Uani 1 1 d . . . . .
H54 H 0.7163 0.5010 0.1072 0.026 Uiso 1 1 calc R U . . .
C55 C 0.58794(19) 0.44618(12) 0.11536(11) 0.0222(5) Uani 1 1 d . . . . .
H55 H 0.5541 0.4595 0.0802 0.027 Uiso 1 1 calc R U . . .
C56 C 0.54082(18) 0.40198(11) 0.15061(10) 0.0191(5) Uani 1 1 d . . . . .
H56 H 0.4750 0.3854 0.1390 0.023 Uiso 1 1 calc R U . . .
C57 C 0.42177(17) 0.37003(11) 0.29085(10) 0.0154(5) Uani 1 1 d . . . . .
C58 C 0.36824(18) 0.42323(12) 0.26670(11) 0.0204(5) Uani 1 1 d . . . . .
H58 H 0.3855 0.4392 0.2303 0.025 Uiso 1 1 calc R U . . .
C59 C 0.29012(19) 0.45346(13) 0.29485(12) 0.0266(6) Uani 1 1 d . . . . .
H59 H 0.2544 0.4894 0.2773 0.032 Uiso 1 1 calc R U . . .
C60 C 0.26412(19) 0.43174(13) 0.34794(12) 0.0271(6) Uani 1 1 d . . . . .
H60 H 0.2108 0.4526 0.3671 0.032 Uiso 1 1 calc R U . . .
C61 C 0.31673(19) 0.37902(13) 0.37326(11) 0.0254(6) Uani 1 1 d . . . . .
H61 H 0.2998 0.3638 0.4099 0.031 Uiso 1 1 calc R U . . .
C62 C 0.39418(18) 0.34876(12) 0.34468(10) 0.0199(5) Uani 1 1 d . . . . .
H62 H 0.4293 0.3126 0.3622 0.024 Uiso 1 1 calc R U . . .
C63 C 0.45751(18) 0.25756(11) 0.21119(10) 0.0157(5) Uani 1 1 d . . . . .
C64 C 0.37047(19) 0.22718(12) 0.23175(11) 0.0204(5) Uani 1 1 d . . . . .
H64 H 0.3458 0.2411 0.2672 0.024 Uiso 1 1 calc R U . . .
C65 C 0.31962(19) 0.17719(12) 0.20132(11) 0.0240(6) Uani 1 1 d . . . . .
H65 H 0.2611 0.1574 0.2162 0.029 Uiso 1 1 calc R U . . .
C66 C 0.35377(19) 0.15626(12) 0.14966(11) 0.0238(6) Uani 1 1 d . . . . .
H66 H 0.3191 0.1220 0.1290 0.029 Uiso 1 1 calc R U . . .
C67 C 0.43896(19) 0.18552(12) 0.12818(11) 0.0216(5) Uani 1 1 d . . . . .
H67 H 0.4628 0.1714 0.0926 0.026 Uiso 1 1 calc R U . . .
C68 C 0.49000(19) 0.23560(11) 0.15860(11) 0.0188(5) Uani 1 1 d . . . . .
H68 H 0.5482 0.2553 0.1432 0.023 Uiso 1 1 calc R U . . .
C1S C 0.1406(2) 0.15514(12) 0.60414(12) 0.0259(6) Uani 1 1 d . . . . .
C2S C 0.0800(2) 0.14309(13) 0.64959(12) 0.0287(6) Uani 1 1 d . . . . .
H2S H 0.1093 0.1462 0.6877 0.034 Uiso 1 1 calc R U . . .
C3S C -0.0227(2) 0.12651(13) 0.64085(12) 0.0305(6) Uani 1 1 d . . . . .
H3S H -0.0628 0.1180 0.6727 0.037 Uiso 1 1 calc R U . . .
C4S C -0.0664(2) 0.12237(12) 0.58545(11) 0.0244(6) Uani 1 1 d . . . . .
H4S H -0.1368 0.1116 0.5792 0.029 Uiso 1 1 calc R U . . .
C5S C -0.0072(2) 0.13392(13) 0.53952(12) 0.0269(6) Uani 1 1 d . . . . .
H5S H -0.0365 0.1307 0.5014 0.032 Uiso 1 1 calc R U . . .
C6S C 0.0953(2) 0.15024(13) 0.54913(12) 0.0281(6) Uani 1 1 d . . . . .
H6S H 0.1355 0.1583 0.5172 0.034 Uiso 1 1 calc R U . . .
C7S C 0.2517(2) 0.17245(15) 0.61417(13) 0.0389(8) Uani 1 1 d . . . . .
H7SA H 0.2935 0.1416 0.5934 0.058 Uiso 1 1 calc R U . . .
H7SB H 0.2710 0.1701 0.6553 0.058 Uiso 1 1 calc R U . . .
H7SC H 0.2632 0.2170 0.6003 0.058 Uiso 1 1 calc R U . . .
 
loop_
 _atom_site_aniso_label
 _atom_site_aniso_U_11
 _atom_site_aniso_U_22
 _atom_site_aniso_U_33
 _atom_site_aniso_U_23
 _atom_site_aniso_U_13
 _atom_site_aniso_U_12
W1 0.01033(4) 0.00898(4) 0.01072(4) 0.00029(4) -0.00071(3) -0.00015(4)
Si1 0.0164(3) 0.0111(3) 0.0187(3) -0.0003(3) -0.0003(3) -0.0022(3)
Si2 0.0132(3) 0.0117(3) 0.0165(3) 0.0019(3) -0.0021(3) 0.0006(2)
O1 0.0157(8) 0.0119(8) 0.0170(9) 0.0006(7) -0.0030(7) -0.0018(6)
O2 0.0166(9) 0.0124(8) 0.0200(9) 0.0013(7) -0.0063(7) 0.0001(7)
N1 0.0116(9) 0.0097(9) 0.0125(10) -0.0004(7) -0.0028(8) -0.0016(7)
N2 0.0153(10) 0.0146(10) 0.0128(10) 0.0000(8) -0.0017(8) 0.0009(8)
N3 0.0135(10) 0.0107(9) 0.0155(10) 0.0017(8) -0.0040(8) 0.0008(7)
C1 0.0164(12) 0.0165(12) 0.0204(13) -0.0020(9) 0.0005(10) -0.0035(9)
C2 0.0187(11) 0.0205(11) 0.0159(11) -0.0005(11) 0.0025(9) -0.0030(11)
C3 0.0213(13) 0.0269(14) 0.0104(12) 0.0003(10) 0.0034(10) -0.0049(11)
C4 0.0263(13) 0.0344(15) 0.0188(13) 0.0067(13) 0.0034(10) 0.0023(13)
C5 0.0209(15) 0.059(2) 0.0286(17) 0.0104(15) -0.0011(13) 0.0072(15)
C6 0.0223(15) 0.063(2) 0.0258(16) 0.0047(15) 0.0006(12) -0.0168(15)
C7 0.0299(15) 0.0323(16) 0.0296(16) 0.0055(12) 0.0046(12) -0.0115(13)
C8 0.0225(13) 0.0259(14) 0.0238(14) 0.0068(11) 0.0026(11) -0.0025(11)
C9 0.0278(14) 0.0283(15) 0.0182(13) -0.0052(11) 0.0025(11) -0.0003(12)
C10 0.0203(13) 0.0268(14) 0.0221(14) 0.0044(11) -0.0010(11) 0.0005(11)
C11 0.0165(11) 0.0114(11) 0.0128(11) 0.0000(9) -0.0005(9) 0.0017(9)
C12 0.0150(12) 0.0161(12) 0.0165(12) -0.0011(9) 0.0004(9) 0.0002(9)
C13 0.0142(12) 0.0232(13) 0.0289(15) -0.0002(11) 0.0013(11) 0.0020(10)
C14 0.0186(13) 0.0216(13) 0.0380(17) 0.0033(12) -0.0017(12) 0.0084(11)
C15 0.0232(13) 0.0148(12) 0.0281(15) 0.0040(10) -0.0013(11) 0.0029(10)
C16 0.0148(11) 0.0149(11) 0.0130(12) 0.0003(9) -0.0011(9) 0.0016(9)
C17 0.0127(12) 0.0181(11) 0.0253(14) -0.0011(10) 0.0023(10) -0.0017(9)
C18 0.0183(13) 0.0248(16) 0.0384(17) -0.0082(11) -0.0003(12) -0.0029(10)
C19 0.0286(15) 0.0264(14) 0.0297(16) 0.0023(12) 0.0071(13) 0.0036(12)
C20 0.0165(12) 0.0130(11) 0.0219(13) 0.0021(9) -0.0027(10) -0.0003(9)
C21 0.0255(14) 0.0186(13) 0.0358(17) -0.0031(11) -0.0077(12) -0.0007(11)
C22 0.0226(14) 0.0237(14) 0.0324(16) 0.0095(12) 0.0057(12) 0.0014(11)
C23 0.0226(12) 0.0203(11) 0.0174(12) 0.0024(11) 0.0030(9) -0.0028(12)
C24 0.0262(15) 0.0284(14) 0.0192(14) 0.0010(11) 0.0044(12) -0.0035(11)
C25 0.0303(15) 0.0310(15) 0.0157(13) -0.0024(11) 0.0026(11) 0.0028(12)
C26 0.0253(14) 0.0214(13) 0.0172(13) -0.0065(10) -0.0033(11) 0.0009(11)
C27 0.0171(12) 0.0160(12) 0.0128(12) 0.0000(9) -0.0046(9) 0.0036(9)
C28 0.0163(12) 0.0099(10) 0.0178(12) 0.0016(9) -0.0041(10) 0.0010(9)
C29 0.0232(13) 0.0146(12) 0.0222(14) -0.0048(10) -0.0054(11) -0.0005(10)
C30 0.0212(13) 0.0150(12) 0.0325(16) 0.0015(11) -0.0078(11) -0.0046(10)
C31 0.0218(13) 0.0198(13) 0.0262(14) 0.0049(11) 0.0006(11) -0.0067(10)
C32 0.0181(12) 0.0173(12) 0.0179(13) 0.0031(10) -0.0004(10) -0.0023(10)
C33 0.0137(11) 0.0148(11) 0.0214(13) 0.0024(10) -0.0035(10) -0.0010(9)
C34 0.0237(13) 0.0175(13) 0.0269(15) -0.0014(11) 0.0011(11) -0.0012(10)
C35 0.0192(13) 0.0324(15) 0.0243(14) -0.0019(12) 0.0025(11) -0.0054(11)
C36 0.0253(14) 0.0287(15) 0.0307(16) 0.0105(12) 0.0007(12) -0.0079(12)
C37 0.0364(17) 0.0166(14) 0.057(2) 0.0090(13) 0.0144(15) -0.0005(12)
C38 0.0284(15) 0.0175(13) 0.0482(18) 0.0043(12) 0.0160(13) -0.0008(11)
C39 0.0253(13) 0.0128(11) 0.0186(13) 0.0005(9) 0.0059(11) -0.0038(10)
C40 0.0309(15) 0.0253(14) 0.0235(15) -0.0028(11) 0.0036(12) -0.0070(12)
C41 0.0463(19) 0.0260(15) 0.0271(16) -0.0075(12) 0.0118(14) -0.0043(13)
C42 0.0396(17) 0.0190(14) 0.0374(17) 0.0018(12) 0.0207(14) 0.0057(12)
C43 0.0297(15) 0.0192(13) 0.0323(16) 0.0056(11) 0.0082(12) 0.0025(11)
C44 0.0264(14) 0.0200(13) 0.0213(14) 0.0004(10) 0.0053(11) 0.0010(11)
C45 0.024(4) 0.012(4) 0.021(4) 0.001(3) -0.005(4) -0.007(4)
C46 0.022(5) 0.022(4) 0.020(4) 0.004(3) -0.003(3) -0.008(3)
C47 0.033(6) 0.030(4) 0.018(4) 0.006(3) -0.007(3) 0.006(3)
C48 0.035(4) 0.036(3) 0.031(3) -0.005(2) -0.013(3) 0.002(3)
C49 0.037(3) 0.032(3) 0.048(4) -0.006(2) -0.021(3) -0.013(2)
C50 0.033(3) 0.021(3) 0.038(3) 0.001(2) -0.011(2) -0.009(2)
C45' 0.019(6) 0.023(6) 0.027(7) -0.005(5) -0.007(6) 0.001(6)
C46' 0.013(5) 0.028(6) 0.027(7) -0.006(5) -0.007(5) 0.002(5)
C47' 0.016(5) 0.021(5) 0.025(6) -0.007(4) -0.003(4) -0.004(4)
C48' 0.025(5) 0.034(4) 0.027(5) 0.004(4) -0.011(4) 0.000(4)
C49' 0.040(5) 0.030(4) 0.041(5) 0.000(3) -0.024(4) -0.010(4)
C50' 0.032(4) 0.023(4) 0.038(5) 0.003(3) -0.019(4) -0.003(3)
C51 0.0149(11) 0.0114(11) 0.0208(13) 0.0010(9) 0.0022(10) 0.0026(9)
C52 0.0166(12) 0.0160(12) 0.0195(13) 0.0000(10) -0.0003(10) 0.0019(9)
C53 0.0162(12) 0.0200(13) 0.0304(15) 0.0012(11) 0.0044(11) -0.0002(10)
C54 0.0254(13) 0.0157(12) 0.0250(14) 0.0045(10) 0.0105(11) 0.0031(10)
C55 0.0276(14) 0.0197(13) 0.0192(13) 0.0033(10) 0.0013(11) 0.0036(11)
C56 0.0183(12) 0.0157(12) 0.0229(13) 0.0002(10) -0.0025(10) -0.0002(10)
C57 0.0120(11) 0.0149(11) 0.0188(13) -0.0005(9) -0.0029(9) -0.0010(9)
C58 0.0204(13) 0.0175(12) 0.0231(14) 0.0020(10) -0.0006(11) 0.0024(10)
C59 0.0219(14) 0.0226(14) 0.0353(16) 0.0027(12) 0.0016(12) 0.0067(11)
C60 0.0198(13) 0.0277(15) 0.0344(16) -0.0060(12) 0.0076(12) 0.0005(11)
C61 0.0256(14) 0.0268(14) 0.0244(14) -0.0022(11) 0.0059(11) -0.0031(11)
C62 0.0219(13) 0.0172(12) 0.0202(13) 0.0006(10) -0.0008(11) 0.0005(10)
C63 0.0147(11) 0.0152(12) 0.0166(12) 0.0013(9) -0.0048(9) 0.0024(9)
C64 0.0200(13) 0.0197(12) 0.0215(14) -0.0023(10) 0.0016(11) -0.0010(10)
C65 0.0194(13) 0.0219(13) 0.0307(15) -0.0012(11) 0.0009(11) -0.0063(11)
C66 0.0245(14) 0.0202(13) 0.0261(15) -0.0041(11) -0.0048(11) -0.0063(11)
C67 0.0234(13) 0.0222(13) 0.0192(13) -0.0030(10) 0.0009(11) -0.0005(11)
C68 0.0162(12) 0.0168(13) 0.0232(14) 0.0010(9) 0.0001(10) -0.0017(9)
C1S 0.0267(15) 0.0177(13) 0.0326(16) -0.0008(11) -0.0057(12) 0.0002(11)
C2S 0.0351(16) 0.0247(14) 0.0256(15) -0.0069(12) -0.0037(13) 0.0038(12)
C3S 0.0336(16) 0.0293(15) 0.0292(16) 0.0005(12) 0.0055(13) 0.0053(13)
C4S 0.0217(13) 0.0177(13) 0.0336(16) -0.0006(11) -0.0009(12) 0.0019(10)
C5S 0.0268(15) 0.0259(15) 0.0270(15) -0.0001(12) -0.0064(12) 0.0055(12)
C6S 0.0280(15) 0.0276(15) 0.0291(16) 0.0036(12) 0.0035(12) 0.0024(12)
C7S 0.0312(17) 0.0373(18) 0.048(2) -0.0019(15) -0.0047(15) -0.0089(14)
 
_geom_special_details
;
 All esds (except the esd in the dihedral angle between two l.s. planes)
 are estimated using the full covariance matrix.  The cell esds are taken
 into account individually in the estimation of esds in distances, angles
 and torsion angles; correlations between esds in cell parameters are only
 used when they are defined by crystal symmetry.  An approximate (isotropic)
 treatment of cell esds is used for estimating esds involving l.s. planes.
;
 
loop_
 _geom_bond_atom_site_label_1
 _geom_bond_atom_site_label_2
 _geom_bond_distance
 _geom_bond_site_symmetry_2
 _geom_bond_publ_flag
W1 N1 1.7730(18) . ?
W1 C1 1.932(2) . ?
W1 O1 2.0019(15) . ?
W1 O2 2.0176(15) . ?
W1 N3 2.2437(18) . ?
W1 N2 2.3817(19) . ?
Si1 O1 1.6185(16) . ?
Si1 C45 1.875(6) . ?
Si1 C45' 1.879(8) . ?
Si1 C33 1.880(2) . ?
Si1 C39 1.881(3) . ?
Si2 O2 1.5987(16) . ?
Si2 C57 1.884(2) . ?
Si2 C51 1.885(2) . ?
Si2 C63 1.886(2) . ?
N1 C11 1.400(3) . ?
N2 C23 1.331(3) . ?
N2 C27 1.345(3) . ?
N3 C32 1.344(3) . ?
N3 C28 1.354(3) . ?
C1 C2 1.527(3) . ?
C2 C9 1.533(3) . ?
C2 C10 1.546(3) . ?
C2 C3 1.548(3) . ?
C3 C4 1.378(4) . ?
C3 C8 1.392(3) . ?
C4 C5 1.388(4) . ?
C5 C6 1.394(4) . ?
C6 C7 1.386(4) . ?
C7 C8 1.389(3) . ?
C11 C12 1.414(3) . ?
C11 C16 1.419(3) . ?
C12 C13 1.395(3) . ?
C12 C17 1.512(3) . ?
C13 C14 1.384(3) . ?
C14 C15 1.380(3) . ?
C15 C16 1.391(3) . ?
C16 C20 1.515(3) . ?
C17 C18 1.527(3) . ?
C17 C19 1.533(4) . ?
C20 C21 1.527(3) . ?
C20 C22 1.531(3) . ?
C23 C24 1.389(3) . ?
C24 C25 1.379(4) . ?
C25 C26 1.382(3) . ?
C26 C27 1.391(3) . ?
C27 C28 1.479(3) . ?
C28 C29 1.394(3) . ?
C29 C30 1.379(3) . ?
C30 C31 1.383(3) . ?
C31 C32 1.378(3) . ?
C33 C38 1.396(3) . ?
C33 C34 1.399(3) . ?
C34 C35 1.389(3) . ?
C35 C36 1.384(4) . ?
C36 C37 1.381(4) . ?
C37 C38 1.392(4) . ?
C39 C40 1.396(3) . ?
C39 C44 1.396(3) . ?
C40 C41 1.400(4) . ?
C41 C42 1.384(4) . ?
C42 C43 1.377(4) . ?
C43 C44 1.388(3) . ?
C45 C46 1.383(7) . ?
C45 C50 1.440(12) . ?
C46 C47 1.408(8) . ?
C47 C48 1.350(11) . ?
C48 C49 1.368(8) . ?
C49 C50 1.390(7) . ?
C45' C46' 1.378(6) . ?
C45' C50' 1.393(6) . ?
C46' C47' 1.389(6) . ?
C47' C48' 1.397(6) . ?
C48' C49' 1.387(6) . ?
C49' C50' 1.390(5) . ?
C51 C56 1.395(3) . ?
C51 C52 1.397(3) . ?
C52 C53 1.394(3) . ?
C53 C54 1.384(3) . ?
C54 C55 1.386(3) . ?
C55 C56 1.390(3) . ?
C57 C58 1.394(3) . ?
C57 C62 1.397(3) . ?
C58 C59 1.391(3) . ?
C59 C60 1.378(4) . ?
C60 C61 1.392(4) . ?
C61 C62 1.390(3) . ?
C63 C68 1.397(3) . ?
C63 C64 1.405(3) . ?
C64 C65 1.391(3) . ?
C65 C66 1.379(3) . ?
C66 C67 1.384(3) . ?
C67 C68 1.394(3) . ?
C1S C2S 1.384(4) . ?
C1S C6S 1.387(4) . ?
C1S C7S 1.500(4) . ?
C2S C3S 1.388(4) . ?
C3S C4S 1.386(4) . ?
C4S C5S 1.379(4) . ?
C5S C6S 1.386(4) . ?
 
loop_
 _geom_angle_atom_site_label_1
 _geom_angle_atom_site_label_2
 _geom_angle_atom_site_label_3
 _geom_angle
 _geom_angle_site_symmetry_1
 _geom_angle_site_symmetry_3
 _geom_angle_publ_flag
N1 W1 C1 101.21(10) . . ?
N1 W1 O1 99.32(7) . . ?
C1 W1 O1 102.14(8) . . ?
N1 W1 O2 164.18(7) . . ?
C1 W1 O2 91.64(9) . . ?
O1 W1 O2 86.79(6) . . ?
N1 W1 N3 91.30(7) . . ?
C1 W1 N3 97.27(8) . . ?
O1 W1 N3 155.52(7) . . ?
O2 W1 N3 77.83(6) . . ?
N1 W1 N2 86.75(7) . . ?
C1 W1 N2 165.75(9) . . ?
O1 W1 N2 88.02(6) . . ?
O2 W1 N2 78.84(7) . . ?
N3 W1 N2 70.52(7) . . ?
O1 Si1 C45 112.7(4) . . ?
O1 Si1 C45' 112.2(5) . . ?
O1 Si1 C33 109.79(10) . . ?
C45 Si1 C33 107.2(5) . . ?
C45' Si1 C33 106.7(8) . . ?
O1 Si1 C39 113.52(10) . . ?
C45 Si1 C39 107.1(7) . . ?
C45' Si1 C39 108.2(11) . . ?
C33 Si1 C39 106.15(11) . . ?
O2 Si2 C57 108.38(10) . . ?
O2 Si2 C51 109.47(10) . . ?
C57 Si2 C51 110.18(10) . . ?
O2 Si2 C63 113.90(9) . . ?
C57 Si2 C63 105.99(10) . . ?
C51 Si2 C63 108.85(11) . . ?
Si1 O1 W1 139.42(10) . . ?
Si2 O2 W1 166.08(10) . . ?
C11 N1 W1 170.75(16) . . ?
C23 N2 C27 118.7(2) . . ?
C23 N2 W1 124.80(16) . . ?
C27 N2 W1 116.09(15) . . ?
C32 N3 C28 118.1(2) . . ?
C32 N3 W1 121.63(16) . . ?
C28 N3 W1 120.12(15) . . ?
C2 C1 W1 148.23(19) . . ?
C1 C2 C9 109.2(2) . . ?
C1 C2 C10 113.3(2) . . ?
C9 C2 C10 107.0(2) . . ?
C1 C2 C3 105.37(19) . . ?
C9 C2 C3 111.2(2) . . ?
C10 C2 C3 110.9(2) . . ?
C4 C3 C8 117.8(2) . . ?
C4 C3 C2 121.0(2) . . ?
C8 C3 C2 121.0(2) . . ?
C3 C4 C5 121.0(3) . . ?
C4 C5 C6 120.6(3) . . ?
C7 C6 C5 119.0(3) . . ?
C6 C7 C8 119.4(3) . . ?
C7 C8 C3 122.0(2) . . ?
N1 C11 C12 119.6(2) . . ?
N1 C11 C16 120.4(2) . . ?
C12 C11 C16 120.0(2) . . ?
C13 C12 C11 118.4(2) . . ?
C13 C12 C17 118.5(2) . . ?
C11 C12 C17 123.0(2) . . ?
C14 C13 C12 121.5(2) . . ?
C15 C14 C13 119.9(2) . . ?
C14 C15 C16 121.2(2) . . ?
C15 C16 C11 118.9(2) . . ?
C15 C16 C20 118.9(2) . . ?
C11 C16 C20 122.1(2) . . ?
C12 C17 C18 113.2(2) . . ?
C12 C17 C19 110.8(2) . . ?
C18 C17 C19 108.4(2) . . ?
C16 C20 C21 110.0(2) . . ?
C16 C20 C22 112.76(19) . . ?
C21 C20 C22 109.8(2) . . ?
N2 C23 C24 123.0(2) . . ?
C25 C24 C23 118.4(2) . . ?
C24 C25 C26 119.0(2) . . ?
C25 C26 C27 119.5(2) . . ?
N2 C27 C26 121.3(2) . . ?
N2 C27 C28 115.3(2) . . ?
C26 C27 C28 123.4(2) . . ?
N3 C28 C29 120.8(2) . . ?
N3 C28 C27 116.9(2) . . ?
C29 C28 C27 122.3(2) . . ?
C30 C29 C28 120.6(2) . . ?
C29 C30 C31 118.0(2) . . ?
C32 C31 C30 119.1(2) . . ?
N3 C32 C31 123.3(2) . . ?
C38 C33 C34 116.8(2) . . ?
C38 C33 Si1 121.39(19) . . ?
C34 C33 Si1 121.64(18) . . ?
C35 C34 C33 121.5(2) . . ?
C36 C35 C34 120.4(3) . . ?
C37 C36 C35 119.2(3) . . ?
C36 C37 C38 120.2(3) . . ?
C37 C38 C33 121.8(3) . . ?
C40 C39 C44 116.7(2) . . ?
C40 C39 Si1 121.7(2) . . ?
C44 C39 Si1 121.37(18) . . ?
C39 C40 C41 121.8(3) . . ?
C42 C41 C40 119.5(3) . . ?
C43 C42 C41 120.1(3) . . ?
C42 C43 C44 119.7(3) . . ?
C43 C44 C39 122.2(2) . . ?
C46 C45 C50 114.3(8) . . ?
C46 C45 Si1 122.6(8) . . ?
C50 C45 Si1 122.3(7) . . ?
C45 C46 C47 124.2(6) . . ?
C48 C47 C46 118.1(8) . . ?
C47 C48 C49 120.7(6) . . ?
C48 C49 C50 121.6(5) . . ?
C49 C50 C45 119.9(5) . . ?
C46' C45' C50' 117.2(8) . . ?
C46' C45' Si1 117.2(12) . . ?
C50' C45' Si1 120.8(8) . . ?
C45' C46' C47' 120.4(7) . . ?
C46' C47' C48' 120.4(7) . . ?
C49' C48' C47' 119.0(6) . . ?
C48' C49' C50' 119.3(6) . . ?
C49' C50' C45' 121.6(5) . . ?
C56 C51 C52 117.2(2) . . ?
C56 C51 Si2 123.08(18) . . ?
C52 C51 Si2 119.71(17) . . ?
C53 C52 C51 121.9(2) . . ?
C54 C53 C52 119.5(2) . . ?
C53 C54 C55 119.8(2) . . ?
C54 C55 C56 120.2(2) . . ?
C55 C56 C51 121.4(2) . . ?
C58 C57 C62 117.2(2) . . ?
C58 C57 Si2 123.35(18) . . ?
C62 C57 Si2 119.45(18) . . ?
C59 C58 C57 121.4(2) . . ?
C60 C59 C58 120.6(2) . . ?
C59 C60 C61 119.3(2) . . ?
C62 C61 C60 119.8(2) . . ?
C61 C62 C57 121.8(2) . . ?
C68 C63 C64 116.9(2) . . ?
C68 C63 Si2 122.76(18) . . ?
C64 C63 Si2 120.35(18) . . ?
C65 C64 C63 121.5(2) . . ?
C66 C65 C64 120.4(2) . . ?
C65 C66 C67 119.4(2) . . ?
C66 C67 C68 120.3(2) . . ?
C67 C68 C63 121.5(2) . . ?
C2S C1S C6S 117.7(3) . . ?
C2S C1S C7S 121.0(3) . . ?
C6S C1S C7S 121.3(3) . . ?
C1S C2S C3S 121.5(3) . . ?
C4S C3S C2S 119.7(3) . . ?
C5S C4S C3S 119.7(3) . . ?
C4S C5S C6S 119.7(3) . . ?
C5S C6S C1S 121.6(3) . . ?
 
loop_
 _geom_torsion_atom_site_label_1
 _geom_torsion_atom_site_label_2
 _geom_torsion_atom_site_label_3
 _geom_torsion_atom_site_label_4
 _geom_torsion
 _geom_torsion_site_symmetry_1
 _geom_torsion_site_symmetry_2
 _geom_torsion_site_symmetry_3
 _geom_torsion_site_symmetry_4
 _geom_torsion_publ_flag
C45 Si1 O1 W1 74.3(8) . . . . ?
C45' Si1 O1 W1 75.3(12) . . . . ?
C33 Si1 O1 W1 -166.29(13) . . . . ?
C39 Si1 O1 W1 -47.68(17) . . . . ?
C57 Si2 O2 W1 150.9(4) . . . . ?
C51 Si2 O2 W1 -88.9(4) . . . . ?
C63 Si2 O2 W1 33.2(5) . . . . ?
W1 C1 C2 C9 132.4(3) . . . . ?
W1 C1 C2 C10 13.3(4) . . . . ?
W1 C1 C2 C3 -108.1(3) . . . . ?
C1 C2 C3 C4 -71.7(3) . . . . ?
C9 C2 C3 C4 46.4(3) . . . . ?
C10 C2 C3 C4 165.3(2) . . . . ?
C1 C2 C3 C8 103.0(3) . . . . ?
C9 C2 C3 C8 -138.8(2) . . . . ?
C10 C2 C3 C8 -19.9(3) . . . . ?
C8 C3 C4 C5 -2.6(4) . . . . ?
C2 C3 C4 C5 172.4(2) . . . . ?
C3 C4 C5 C6 -0.3(4) . . . . ?
C4 C5 C6 C7 2.6(4) . . . . ?
C5 C6 C7 C8 -1.9(4) . . . . ?
C6 C7 C8 C3 -1.1(4) . . . . ?
C4 C3 C8 C7 3.3(4) . . . . ?
C2 C3 C8 C7 -171.6(2) . . . . ?
N1 C11 C12 C13 178.4(2) . . . . ?
C16 C11 C12 C13 -0.6(3) . . . . ?
N1 C11 C12 C17 -4.0(3) . . . . ?
C16 C11 C12 C17 176.9(2) . . . . ?
C11 C12 C13 C14 0.6(4) . . . . ?
C17 C12 C13 C14 -177.1(2) . . . . ?
C12 C13 C14 C15 0.2(4) . . . . ?
C13 C14 C15 C16 -0.9(4) . . . . ?
C14 C15 C16 C11 0.8(4) . . . . ?
C14 C15 C16 C20 178.3(2) . . . . ?
N1 C11 C16 C15 -179.1(2) . . . . ?
C12 C11 C16 C15 0.0(3) . . . . ?
N1 C11 C16 C20 3.5(3) . . . . ?
C12 C11 C16 C20 -177.5(2) . . . . ?
C13 C12 C17 C18 -54.9(3) . . . . ?
C11 C12 C17 C18 127.6(2) . . . . ?
C13 C12 C17 C19 67.1(3) . . . . ?
C11 C12 C17 C19 -110.5(3) . . . . ?
C15 C16 C20 C21 -73.3(3) . . . . ?
C11 C16 C20 C21 104.1(3) . . . . ?
C15 C16 C20 C22 49.6(3) . . . . ?
C11 C16 C20 C22 -132.9(2) . . . . ?
C27 N2 C23 C24 -2.1(4) . . . . ?
W1 N2 C23 C24 170.39(18) . . . . ?
N2 C23 C24 C25 -0.3(4) . . . . ?
C23 C24 C25 C26 1.8(4) . . . . ?
C24 C25 C26 C27 -0.9(4) . . . . ?
C23 N2 C27 C26 3.1(3) . . . . ?
W1 N2 C27 C26 -170.09(17) . . . . ?
C23 N2 C27 C28 -174.9(2) . . . . ?
W1 N2 C27 C28 12.0(2) . . . . ?
C25 C26 C27 N2 -1.6(4) . . . . ?
C25 C26 C27 C28 176.2(2) . . . . ?
C32 N3 C28 C29 -2.2(3) . . . . ?
W1 N3 C28 C29 -177.40(16) . . . . ?
C32 N3 C28 C27 175.4(2) . . . . ?
W1 N3 C28 C27 0.3(3) . . . . ?
N2 C27 C28 N3 -8.4(3) . . . . ?
C26 C27 C28 N3 173.7(2) . . . . ?
N2 C27 C28 C29 169.2(2) . . . . ?
C26 C27 C28 C29 -8.7(4) . . . . ?
N3 C28 C29 C30 0.4(4) . . . . ?
C27 C28 C29 C30 -177.1(2) . . . . ?
C28 C29 C30 C31 1.4(4) . . . . ?
C29 C30 C31 C32 -1.4(4) . . . . ?
C28 N3 C32 C31 2.3(3) . . . . ?
W1 N3 C32 C31 177.38(18) . . . . ?
C30 C31 C32 N3 -0.5(4) . . . . ?
O1 Si1 C33 C38 142.7(2) . . . . ?
C45 Si1 C33 C38 -94.6(7) . . . . ?
C45' Si1 C33 C38 -95.5(10) . . . . ?
C39 Si1 C33 C38 19.7(2) . . . . ?
O1 Si1 C33 C34 -41.6(2) . . . . ?
C45 Si1 C33 C34 81.1(7) . . . . ?
C45' Si1 C33 C34 80.2(10) . . . . ?
C39 Si1 C33 C34 -164.67(19) . . . . ?
C38 C33 C34 C35 -1.0(4) . . . . ?
Si1 C33 C34 C35 -176.87(19) . . . . ?
C33 C34 C35 C36 1.0(4) . . . . ?
C34 C35 C36 C37 0.3(4) . . . . ?
C35 C36 C37 C38 -1.5(4) . . . . ?
C36 C37 C38 C33 1.4(5) . . . . ?
C34 C33 C38 C37 -0.2(4) . . . . ?
Si1 C33 C38 C37 175.7(2) . . . . ?
O1 Si1 C39 C40 144.40(19) . . . . ?
C45 Si1 C39 C40 19.3(4) . . . . ?
C45' Si1 C39 C40 19.2(5) . . . . ?
C33 Si1 C39 C40 -94.9(2) . . . . ?
O1 Si1 C39 C44 -41.5(2) . . . . ?
C45 Si1 C39 C44 -166.5(4) . . . . ?
C45' Si1 C39 C44 -166.6(5) . . . . ?
C33 Si1 C39 C44 79.2(2) . . . . ?
C44 C39 C40 C41 -1.7(4) . . . . ?
Si1 C39 C40 C41 172.7(2) . . . . ?
C39 C40 C41 C42 0.5(4) . . . . ?
C40 C41 C42 C43 1.3(4) . . . . ?
C41 C42 C43 C44 -2.0(4) . . . . ?
C42 C43 C44 C39 0.8(4) . . . . ?
C40 C39 C44 C43 1.0(4) . . . . ?
Si1 C39 C44 C43 -173.42(19) . . . . ?
O1 Si1 C45 C46 -38(2) . . . . ?
C33 Si1 C45 C46 -158.7(18) . . . . ?
C39 Si1 C45 C46 87.7(19) . . . . ?
O1 Si1 C45 C50 131.7(12) . . . . ?
C33 Si1 C45 C50 10.8(17) . . . . ?
C39 Si1 C45 C50 -102.8(15) . . . . ?
C50 C45 C46 C47 13(3) . . . . ?
Si1 C45 C46 C47 -176.4(19) . . . . ?
C45 C46 C47 C48 -10(3) . . . . ?
C46 C47 C48 C49 2(2) . . . . ?
C47 C48 C49 C50 0.9(15) . . . . ?
C48 C49 C50 C45 3.4(13) . . . . ?
C46 C45 C50 C49 -10(2) . . . . ?
Si1 C45 C50 C49 179.7(9) . . . . ?
O1 Si1 C45' C46' -40(3) . . . . ?
C33 Si1 C45' C46' -160(2) . . . . ?
C39 Si1 C45' C46' 86(3) . . . . ?
O1 Si1 C45' C50' 165(2) . . . . ?
C33 Si1 C45' C50' 45(3) . . . . ?
C39 Si1 C45' C50' -69(3) . . . . ?
C50' C45' C46' C47' -17(5) . . . . ?
Si1 C45' C46' C47' -173(3) . . . . ?
C45' C46' C47' C48' 10(4) . . . . ?
C46' C47' C48' C49' -1(3) . . . . ?
C47' C48' C49' C50' -1(2) . . . . ?
C48' C49' C50' C45' -7(2) . . . . ?
C46' C45' C50' C49' 16(4) . . . . ?
Si1 C45' C50' C49' 170.6(14) . . . . ?
O2 Si2 C51 C56 167.61(19) . . . . ?
C57 Si2 C51 C56 -73.3(2) . . . . ?
C63 Si2 C51 C56 42.5(2) . . . . ?
O2 Si2 C51 C52 -15.0(2) . . . . ?
C57 Si2 C51 C52 104.09(19) . . . . ?
C63 Si2 C51 C52 -140.08(18) . . . . ?
C56 C51 C52 C53 1.0(3) . . . . ?
Si2 C51 C52 C53 -176.57(18) . . . . ?
C51 C52 C53 C54 -0.8(4) . . . . ?
C52 C53 C54 C55 0.4(4) . . . . ?
C53 C54 C55 C56 -0.1(4) . . . . ?
C54 C55 C56 C51 0.2(4) . . . . ?
C52 C51 C56 C55 -0.7(3) . . . . ?
Si2 C51 C56 C55 176.79(18) . . . . ?
O2 Si2 C57 C58 147.49(19) . . . . ?
C51 Si2 C57 C58 27.7(2) . . . . ?
C63 Si2 C57 C58 -89.9(2) . . . . ?
O2 Si2 C57 C62 -34.4(2) . . . . ?
C51 Si2 C57 C62 -154.21(18) . . . . ?
C63 Si2 C57 C62 88.2(2) . . . . ?
C62 C57 C58 C59 -0.5(4) . . . . ?
Si2 C57 C58 C59 177.58(19) . . . . ?
C57 C58 C59 C60 0.6(4) . . . . ?
C58 C59 C60 C61 -0.1(4) . . . . ?
C59 C60 C61 C62 -0.4(4) . . . . ?
C60 C61 C62 C57 0.4(4) . . . . ?
C58 C57 C62 C61 0.0(4) . . . . ?
Si2 C57 C62 C61 -178.15(19) . . . . ?
O2 Si2 C63 C68 -94.3(2) . . . . ?
C57 Si2 C63 C68 146.62(19) . . . . ?
C51 Si2 C63 C68 28.1(2) . . . . ?
O2 Si2 C63 C64 86.1(2) . . . . ?
C57 Si2 C63 C64 -33.0(2) . . . . ?
C51 Si2 C63 C64 -151.47(19) . . . . ?
C68 C63 C64 C65 0.5(4) . . . . ?
Si2 C63 C64 C65 -179.84(19) . . . . ?
C63 C64 C65 C66 -0.2(4) . . . . ?
C64 C65 C66 C67 -0.2(4) . . . . ?
C65 C66 C67 C68 0.2(4) . . . . ?
C66 C67 C68 C63 0.2(4) . . . . ?
C64 C63 C68 C67 -0.5(3) . . . . ?
Si2 C63 C68 C67 179.85(18) . . . . ?
C6S C1S C2S C3S 0.1(4) . . . . ?
C7S C1S C2S C3S -179.5(3) . . . . ?
C1S C2S C3S C4S -0.6(4) . . . . ?
C2S C3S C4S C5S 0.8(4) . . . . ?
C3S C4S C5S C6S -0.7(4) . . . . ?
C4S C5S C6S C1S 0.2(4) . . . . ?
C2S C1S C6S C5S 0.1(4) . . . . ?
C7S C1S C6S C5S 179.6(3) . . . . ?
 
_refine_diff_density_max    1.276
_refine_diff_density_min   -0.721
_refine_diff_density_rms    0.110
_shelx_res_file
;
    mo_X01HGS32_0m.res created by SHELXL-2014/7
TITL mo_X01HGS32_0m in P2(1)/c
CELL 0.71073  13.07560  20.43770  23.35630  90.0000  93.3315  90.0000
ZERR    4.00   0.00070   0.00120   0.00130   0.0000   0.0018   0.0000
LATT  1
SYMM -X, 0.5+Y, 0.5-Z
SFAC C H N O SI W
UNIT 300 300 12 8 8 4
LIST 4
TEMP -173.140
SIZE 0.10 0.20 0.20
L.S. 10
BOND
FMAP 2
ACTA
CONF
PLAN 5
WGHT    0.024900    0.750900
FVAR       0.06562
MOLE   1
W1    6    0.718034    0.249909    0.347351    11.00000    0.01033    0.00898 =
         0.01072    0.00029   -0.00071   -0.00015
SI1   5    0.837805    0.394686    0.376578    11.00000    0.01643    0.01111 =
         0.01874   -0.00031   -0.00034   -0.00216
SI2   5    0.524761    0.325037    0.253677    11.00000    0.01319    0.01172 =
         0.01647    0.00189   -0.00208    0.00056
O1    4    0.805844    0.329455    0.340541    11.00000    0.01572    0.01192 =
         0.01703    0.00057   -0.00302   -0.00175
O2    4    0.608085    0.299485    0.301294    11.00000    0.01655    0.01239 =
         0.01997    0.00131   -0.00633    0.00013
N1    3    0.813634    0.192754    0.370616    11.00000    0.01160    0.00969 =
         0.01253   -0.00044   -0.00277   -0.00158
N2    3    0.757003    0.221985    0.252042    11.00000    0.01525    0.01456 =
         0.01281   -0.00002   -0.00173    0.00090
N3    3    0.613831    0.169179    0.314870    11.00000    0.01345    0.01069 =
         0.01546    0.00168   -0.00401    0.00077
C1    1    0.652419    0.266511    0.417904    11.00000    0.01637    0.01655 =
         0.02037   -0.00198    0.00047   -0.00350
AFIX  43
H1    2    0.605026    0.300942    0.409646    11.00000   -1.20000
AFIX   0
C2    1    0.642251    0.249336    0.480949    11.00000    0.01875    0.02046 =
         0.01593   -0.00047    0.00249   -0.00305
C3    1    0.537692    0.214153    0.483132    11.00000    0.02127    0.02695 =
         0.01044    0.00033    0.00338   -0.00489
C4    1    0.447057    0.248281    0.475261    11.00000    0.02632    0.03437 =
         0.01879    0.00672    0.00341    0.00229
AFIX  43
H4    2    0.448547    0.294682    0.473053    11.00000   -1.20000
AFIX   0
C5    1    0.353644    0.215910    0.470511    11.00000    0.02090    0.05908 =
         0.02860    0.01039   -0.00109    0.00719
AFIX  43
H5    2    0.292009    0.240356    0.465309    11.00000   -1.20000
AFIX   0
C6    1    0.349469    0.147814    0.473308    11.00000    0.02234    0.06314 =
         0.02581    0.00465    0.00065   -0.01683
AFIX  43
H6    2    0.285712    0.125622    0.468477    11.00000   -1.20000
AFIX   0
C7    1    0.439682    0.113002    0.483237    11.00000    0.02988    0.03234 =
         0.02963    0.00550    0.00459   -0.01147
AFIX  43
H7    2    0.438250    0.066676    0.486425    11.00000   -1.20000
AFIX   0
C8    1    0.532230    0.146438    0.488487    11.00000    0.02246    0.02588 =
         0.02379    0.00682    0.00261   -0.00247
AFIX  43
H8    2    0.593693    0.122346    0.495962    11.00000   -1.20000
AFIX   0
C9    1    0.644360    0.312442    0.516498    11.00000    0.02784    0.02833 =
         0.01821   -0.00519    0.00253   -0.00032
AFIX 137
H9A   2    0.632250    0.301958    0.556484    11.00000   -1.50000
H9B   2    0.590772    0.342189    0.501116    11.00000   -1.50000
H9C   2    0.711405    0.333514    0.514616    11.00000   -1.50000
AFIX   0
C10   1    0.730092    0.205485    0.506168    11.00000    0.02027    0.02678 =
         0.02208    0.00437   -0.00103    0.00048
AFIX 137
H10A  2    0.712571    0.189013    0.543767    11.00000   -1.50000
H10B  2    0.793426    0.231113    0.510403    11.00000   -1.50000
H10C  2    0.739952    0.168538    0.480318    11.00000   -1.50000
AFIX   0
C11   1    0.891075    0.145919    0.379558    11.00000    0.01654    0.01136 =
         0.01282    0.00000   -0.00054    0.00172
C12   1    0.993777    0.163013    0.370701    11.00000    0.01504    0.01614 =
         0.01649   -0.00109    0.00044    0.00020
C13   1    1.069771    0.115944    0.381292    11.00000    0.01419    0.02323 =
         0.02890   -0.00023    0.00133    0.00204
AFIX  43
H13   2    1.139115    0.126951    0.375826    11.00000   -1.20000
AFIX   0
C14   1    1.046467    0.053562    0.399583    11.00000    0.01858    0.02157 =
         0.03797    0.00330   -0.00171    0.00840
AFIX  43
H14   2    1.099518    0.022333    0.406651    11.00000   -1.20000
AFIX   0
C15   1    0.946059    0.036813    0.407533    11.00000    0.02321    0.01477 =
         0.02811    0.00399   -0.00128    0.00292
AFIX  43
H15   2    0.930530   -0.006281    0.419564    11.00000   -1.20000
AFIX   0
C16   1    0.867158    0.081923    0.398239    11.00000    0.01483    0.01492 =
         0.01304    0.00028   -0.00113    0.00164
C17   1    1.024358    0.229096    0.348114    11.00000    0.01268    0.01809 =
         0.02526   -0.00109    0.00231   -0.00171
AFIX  13
H17   2    0.962573    0.258018    0.346583    11.00000   -1.20000
AFIX   0
C18   1    1.108470    0.262348    0.385709    11.00000    0.01830    0.02475 =
         0.03842   -0.00825   -0.00026   -0.00292
AFIX 137
H18A  2    1.117197    0.307476    0.372676    11.00000   -1.50000
H18B  2    1.172929    0.238403    0.382936    11.00000   -1.50000
H18C  2    1.089285    0.262511    0.425650    11.00000   -1.50000
AFIX   0
C19   1    1.061136    0.223018    0.287185    11.00000    0.02859    0.02645 =
         0.02974    0.00226    0.00711    0.00355
AFIX 137
H19A  2    1.075990    0.266647    0.272366    11.00000   -1.50000
H19B  2    1.007563    0.202295    0.262307    11.00000   -1.50000
H19C  2    1.123361    0.196229    0.287941    11.00000   -1.50000
AFIX   0
C20   1    0.757997    0.060349    0.406039    11.00000    0.01650    0.01300 =
         0.02192    0.00208   -0.00274   -0.00030
AFIX  13
H20   2    0.713693    0.100255    0.405379    11.00000   -1.20000
AFIX   0
C21   1    0.720630    0.016292    0.356341    11.00000    0.02549    0.01862 =
         0.03580   -0.00305   -0.00770   -0.00075
AFIX 137
H21A  2    0.647924    0.006232    0.359620    11.00000   -1.50000
H21B  2    0.760267   -0.024431    0.357566    11.00000   -1.50000
H21C  2    0.729715    0.038795    0.319934    11.00000   -1.50000
AFIX   0
C22   1    0.745998    0.024989    0.463059    11.00000    0.02261    0.02368 =
         0.03235    0.00953    0.00566    0.00140
AFIX 137
H22A  2    0.673323    0.015984    0.467675    11.00000   -1.50000
H22B  2    0.772908    0.052670    0.494718    11.00000   -1.50000
H22C  2    0.784082   -0.016318    0.463276    11.00000   -1.50000
AFIX   0
C23   1    0.828102    0.251210    0.222500    11.00000    0.02262    0.02026 =
         0.01739    0.00237    0.00300   -0.00281
AFIX  43
H23   2    0.859204    0.289973    0.237716    11.00000   -1.20000
AFIX   0
C24   1    0.858919    0.227634    0.170441    11.00000    0.02624    0.02835 =
         0.01924    0.00097    0.00443   -0.00354
AFIX  43
H24   2    0.909702    0.249859    0.150398    11.00000   -1.20000
AFIX   0
C25   1    0.814033    0.171213    0.148566    11.00000    0.03028    0.03096 =
         0.01570   -0.00242    0.00258    0.00281
AFIX  43
H25   2    0.834730    0.153113    0.113606    11.00000   -1.20000
AFIX   0
C26   1    0.738437    0.141387    0.178300    11.00000    0.02532    0.02138 =
         0.01715   -0.00648   -0.00334    0.00092
AFIX  43
H26   2    0.705908    0.102804    0.163676    11.00000   -1.20000
AFIX   0
C27   1    0.710349    0.168282    0.229786    11.00000    0.01709    0.01598 =
         0.01283   -0.00004   -0.00464    0.00358
C28   1    0.626145    0.142197    0.262776    11.00000    0.01632    0.00991 =
         0.01780    0.00164   -0.00405    0.00096
C29   1    0.559515    0.093843    0.240996    11.00000    0.02315    0.01463 =
         0.02218   -0.00484   -0.00541   -0.00052
AFIX  43
H29   2    0.569572    0.075244    0.204473    11.00000   -1.20000
AFIX   0
C30   1    0.479121    0.072739    0.271961    11.00000    0.02124    0.01502 =
         0.03250    0.00147   -0.00781   -0.00463
AFIX  43
H30   2    0.434379    0.039117    0.257718    11.00000   -1.20000
AFIX   0
C31   1    0.465621    0.102011    0.324377    11.00000    0.02178    0.01978 =
         0.02623    0.00485    0.00059   -0.00674
AFIX  43
H31   2    0.410218    0.089473    0.346559    11.00000   -1.20000
AFIX   0
C32   1    0.533585    0.149589    0.343990    11.00000    0.01813    0.01731 =
         0.01793    0.00313   -0.00038   -0.00232
AFIX  43
H32   2    0.523212    0.169566    0.379918    11.00000   -1.20000
AFIX   0
C33   1    0.901803    0.454483    0.329031    11.00000    0.01367    0.01481 =
         0.02135    0.00242   -0.00349   -0.00101
C34   1    0.972816    0.434111    0.290186    11.00000    0.02374    0.01746 =
         0.02685   -0.00145    0.00113   -0.00120
AFIX  43
H34   2    0.986602    0.388733    0.286359    11.00000   -1.20000
AFIX   0
C35   1    1.023628    0.478670    0.257089    11.00000    0.01924    0.03236 =
         0.02427   -0.00189    0.00251   -0.00538
AFIX  43
H35   2    1.070683    0.463443    0.230598    11.00000   -1.20000
AFIX   0
C36   1    1.006170    0.545123    0.262440    11.00000    0.02533    0.02872 =
         0.03066    0.01047    0.00072   -0.00791
AFIX  43
H36   2    1.040740    0.575575    0.239668    11.00000   -1.20000
AFIX   0
C37   1    0.937904    0.566632    0.301275    11.00000    0.03639    0.01660 =
         0.05736    0.00896    0.01444   -0.00054
AFIX  43
H37   2    0.926529    0.612181    0.305940    11.00000   -1.20000
AFIX   0
C38   1    0.885723    0.521746    0.333598    11.00000    0.02835    0.01748 =
         0.04823    0.00431    0.01600   -0.00078
AFIX  43
H38   2    0.837848    0.537316    0.359479    11.00000   -1.20000
AFIX   0
C39   1    0.725555    0.439175    0.405079    11.00000    0.02533    0.01277 =
         0.01860    0.00054    0.00593   -0.00384
C40   1    0.732520    0.470715    0.458157    11.00000    0.03089    0.02530 =
         0.02345   -0.00284    0.00362   -0.00702
AFIX  43
H40   2    0.792823    0.465454    0.482421    11.00000   -1.20000
AFIX   0
C41   1    0.652990    0.509909    0.476602    11.00000    0.04632    0.02601 =
         0.02709   -0.00749    0.01175   -0.00426
AFIX  43
H41   2    0.659690    0.531212    0.512777    11.00000   -1.20000
AFIX   0
C42   1    0.564566    0.517361    0.441714    11.00000    0.03958    0.01900 =
         0.03744    0.00182    0.02071    0.00570
AFIX  43
H42   2    0.510878    0.544615    0.453581    11.00000   -1.20000
AFIX   0
C43   1    0.554241    0.485341    0.389816    11.00000    0.02973    0.01916 =
         0.03232    0.00558    0.00821    0.00247
AFIX  43
H43   2    0.492685    0.489346    0.366399    11.00000   -1.20000
AFIX   0
C44   1    0.634177    0.447189    0.371875    11.00000    0.02639    0.02002 =
         0.02129    0.00037    0.00526    0.00096
AFIX  43
H44   2    0.626424    0.425805    0.335769    11.00000   -1.20000
AFIX   0
DFIX 1.89 0.01 Si1 C45 Si1 C45'
SIMU 0.01 C45 > C50
DELU 0.01 C45 > C50
SIMU 0.01 C45' > C50'
DELU 0.01 C45' > C50'
PART 1 10.60
C45   1    0.930027    0.377410    0.439237    10.60000    0.02446    0.01205 =
         0.02073    0.00129   -0.00464   -0.00668
C46   1    0.923964    0.321762    0.472590    10.60000    0.02219    0.02184 =
         0.02030    0.00369   -0.00277   -0.00782
AFIX  43
H46   2    0.873139    0.290235    0.461639    10.60000   -1.20000
AFIX   0
C47   1    0.988307    0.308873    0.521723    10.60000    0.03338    0.03004 =
         0.01808    0.00550   -0.00734    0.00560
AFIX  43
H47   2    0.974713    0.273410    0.546454    10.60000   -1.20000
AFIX   0
C48   1    1.069866    0.348346    0.532686    10.60000    0.03485    0.03557 =
         0.03054   -0.00463   -0.01313    0.00171
AFIX  43
H48   2    1.115513    0.339886    0.564973    10.60000   -1.20000
AFIX   0
C49   1    1.087475    0.400411    0.497783    10.60000    0.03697    0.03158 =
         0.04832   -0.00582   -0.02100   -0.01289
AFIX  43
H49   2    1.145928    0.427135    0.506032    10.60000   -1.20000
AFIX   0
C50   1    1.021949    0.415177    0.450544    10.60000    0.03284    0.02052 =
         0.03804    0.00090   -0.01125   -0.00867
AFIX  43
H50   2    1.037797    0.450135    0.425758    10.60000   -1.20000
AFIX   0
PART 2 10.40
SAME 0.005 C3 > C8
C45'  1    0.931945    0.376790    0.438460    10.40000    0.01894    0.02273 =
         0.02708   -0.00467   -0.00695    0.00086
C46'  1    0.917217    0.320234    0.469053    10.40000    0.01312    0.02813 =
         0.02722   -0.00624   -0.00696    0.00206
AFIX  43
H46'  2    0.866027    0.289903    0.455921    10.40000   -1.20000
AFIX   0
C47'  1    0.976744    0.307314    0.518955    10.40000    0.01576    0.02089 =
         0.02519   -0.00745   -0.00274   -0.00366
AFIX  43
H47'  2    0.973900    0.265401    0.536378    10.40000   -1.20000
AFIX   0
C48'  1    1.040761    0.355563    0.543678    10.40000    0.02494    0.03443 =
         0.02704    0.00355   -0.01115   -0.00021
AFIX  43
H48'  2    1.081003    0.346951    0.578030    10.40000   -1.20000
AFIX   0
C49'  1    1.044689    0.416230    0.517319    10.40000    0.04010    0.03019 =
         0.04132    0.00041   -0.02391   -0.01024
AFIX  43
H49'  2    1.086901    0.449968    0.533735    10.40000   -1.20000
AFIX   0
C50'  1    0.986193    0.427144    0.466618    10.40000    0.03176    0.02324 =
         0.03777    0.00258   -0.01935   -0.00260
AFIX  43
H50'  2    0.983133    0.469965    0.450788    10.40000   -1.20000
AFIX   0
PART 0
C51   1    0.588099    0.381483    0.202612    11.00000    0.01487    0.01144 =
         0.02083    0.00096    0.00224    0.00257
C52   1    0.685323    0.406741    0.217493    11.00000    0.01663    0.01599 =
         0.01946    0.00000   -0.00027    0.00193
AFIX  43
H52   2    0.719838    0.393127    0.252386    11.00000   -1.20000
AFIX   0
C53   1    0.733176    0.451324    0.182659    11.00000    0.01615    0.02000 =
         0.03044    0.00122    0.00436   -0.00023
AFIX  43
H53   2    0.798949    0.468196    0.194027    11.00000   -1.20000
AFIX   0
C54   1    0.684120    0.470817    0.131380    11.00000    0.02544    0.01572 =
         0.02500    0.00446    0.01046    0.00306
AFIX  43
H54   2    0.716275    0.500991    0.107241    11.00000   -1.20000
AFIX   0
C55   1    0.587942    0.446178    0.115359    11.00000    0.02758    0.01974 =
         0.01925    0.00331    0.00134    0.00356
AFIX  43
H55   2    0.554120    0.459528    0.080191    11.00000   -1.20000
AFIX   0
C56   1    0.540818    0.401975    0.150613    11.00000    0.01827    0.01573 =
         0.02290    0.00018   -0.00245   -0.00018
AFIX  43
H56   2    0.474976    0.385366    0.139034    11.00000   -1.20000
AFIX   0
C57   1    0.421772    0.370031    0.290849    11.00000    0.01203    0.01494 =
         0.01882   -0.00046   -0.00287   -0.00101
C58   1    0.368241    0.423232    0.266704    11.00000    0.02039    0.01754 =
         0.02312    0.00201   -0.00061    0.00238
AFIX  43
H58   2    0.385478    0.439164    0.230289    11.00000   -1.20000
AFIX   0
C59   1    0.290115    0.453457    0.294845    11.00000    0.02193    0.02264 =
         0.03534    0.00271    0.00156    0.00672
AFIX  43
H59   2    0.254378    0.489370    0.277314    11.00000   -1.20000
AFIX   0
C60   1    0.264121    0.431743    0.347941    11.00000    0.01976    0.02775 =
         0.03438   -0.00604    0.00760    0.00048
AFIX  43
H60   2    0.210820    0.452559    0.367069    11.00000   -1.20000
AFIX   0
C61   1    0.316730    0.379021    0.373255    11.00000    0.02563    0.02684 =
         0.02437   -0.00217    0.00591   -0.00305
AFIX  43
H61   2    0.299772    0.363765    0.409938    11.00000   -1.20000
AFIX   0
C62   1    0.394181    0.348758    0.344677    11.00000    0.02190    0.01723 =
         0.02024    0.00057   -0.00076    0.00052
AFIX  43
H62   2    0.429316    0.312624    0.362223    11.00000   -1.20000
AFIX   0
C63   1    0.457510    0.257556    0.211193    11.00000    0.01474    0.01515 =
         0.01661    0.00128   -0.00483    0.00244
C64   1    0.370471    0.227180    0.231745    11.00000    0.02005    0.01975 =
         0.02148   -0.00234    0.00162   -0.00101
AFIX  43
H64   2    0.345786    0.241090    0.267218    11.00000   -1.20000
AFIX   0
C65   1    0.319624    0.177194    0.201318    11.00000    0.01940    0.02190 =
         0.03070   -0.00122    0.00087   -0.00627
AFIX  43
H65   2    0.261058    0.157381    0.216218    11.00000   -1.20000
AFIX   0
C66   1    0.353774    0.156260    0.149658    11.00000    0.02451    0.02015 =
         0.02610   -0.00410   -0.00482   -0.00629
AFIX  43
H66   2    0.319115    0.122034    0.128979    11.00000   -1.20000
AFIX   0
C67   1    0.438957    0.185522    0.128185    11.00000    0.02341    0.02220 =
         0.01924   -0.00304    0.00091   -0.00049
AFIX  43
H67   2    0.462754    0.171417    0.092556    11.00000   -1.20000
AFIX   0
C68   1    0.489996    0.235602    0.158602    11.00000    0.01623    0.01682 =
         0.02320    0.00100    0.00007   -0.00170
AFIX  43
H68   2    0.548236    0.255265    0.143209    11.00000   -1.20000
AFIX   0
MOLE 2
C1S   1    0.140632    0.155144    0.604137    11.00000    0.02673    0.01769 =
         0.03257   -0.00085   -0.00565    0.00024
C2S   1    0.080000    0.143088    0.649595    11.00000    0.03511    0.02471 =
         0.02562   -0.00687   -0.00370    0.00376
AFIX  43
H2S   2    0.109315    0.146233    0.687675    11.00000   -1.20000
AFIX   0
C3S   1   -0.022650    0.126507    0.640855    11.00000    0.03356    0.02926 =
         0.02920    0.00045    0.00547    0.00526
AFIX  43
H3S   2   -0.062758    0.118036    0.672671    11.00000   -1.20000
AFIX   0
C4S   1   -0.066364    0.122367    0.585452    11.00000    0.02167    0.01767 =
         0.03359   -0.00060   -0.00085    0.00190
AFIX  43
H4S   2   -0.136805    0.111619    0.579152    11.00000   -1.20000
AFIX   0
C5S   1   -0.007161    0.133919    0.539522    11.00000    0.02684    0.02593 =
         0.02702   -0.00008   -0.00635    0.00551
AFIX  43
H5S   2   -0.036489    0.130701    0.501449    11.00000   -1.20000
AFIX   0
C6S   1    0.095307    0.150244    0.549126    11.00000    0.02799    0.02756 =
         0.02906    0.00359    0.00351    0.00241
AFIX  43
H6S   2    0.135464    0.158272    0.517246    11.00000   -1.20000
AFIX   0
C7S   1    0.251697    0.172451    0.614175    11.00000    0.03118    0.03730 =
         0.04753   -0.00188   -0.00469   -0.00887
AFIX 137
H7SA  2    0.293455    0.141615    0.593446    11.00000   -1.50000
H7SB  2    0.270992    0.170082    0.655299    11.00000   -1.50000
H7SC  2    0.263215    0.216963    0.600337    11.00000   -1.50000
AFIX   0
HKLF 4
REM  mo_X01HGS32_0m in P2(1)/c
REM R1 =  0.0307 for   13027 Fo > 4sig(Fo)  and  0.0603 for all   19856 data
REM    809 parameters refined using    110 restraints
END
WGHT      0.0249      0.7509
REM Highest difference peak  1.276,  deepest hole -0.721,  1-sigma level  0.110
Q1    1   0.6798  0.2507  0.3768  11.00000  0.05    1.28
Q2    1   0.7669  0.2483  0.3201  11.00000  0.05    1.00
Q3    1   0.4036  0.2266  0.4530  11.00000  0.05    0.68
Q4    1   0.8380  0.1055  0.3748  11.00000  0.05    0.67
Q5    1   0.5788  0.2337  0.4752  11.00000  0.05    0.55
;
_shelx_res_checksum   75319
_shelx_hkl_file
;
  -1   0   0   61.95    1.77
   1   0   0   63.55    1.77
  -1   0   0   64.58    1.84
   1   0   0   63.39    1.84
  -2   0   0    5.85    0.41
  -2   0   0    5.59    0.31
   2   0   0    6.08    0.42
   2   0   0    6.03    0.32
  -3   0   0  412.53   11.57
   3   0   0  440.29   11.44
   3   0   0  422.08   11.56
   3   0   0  420.00   11.80
  -3   0   0  433.82   11.79
   4   0   0  223.29    6.15
   4   0   0  225.79    6.30
  -4   0   0  222.28    6.31
  -4   0   0  226.32    6.58
   4   0   0  224.88    6.63
   5   0   0  273.51    8.19
   5   0   0  277.67    7.60
   5   0   0  277.19    7.78
  -5   0   0  279.41    7.81
   6   0   0   44.76    1.51
   6   0   0   46.03    1.68
   6   0   0   46.78    2.09
   7   0   0  270.31    7.73
   7   0   0  267.37    7.49
   8   0   0    1.40    0.29
   9   0   0  204.53    5.85
  10   0   0    1.42    0.31
  11   0   0  248.29    7.04
  12   0   0   54.38    1.89
  13   0   0   12.74    0.75
  14   0   0   42.09    1.56
   0  -1   0   -0.96    0.02
   0  -1   0   -0.96    0.01
   0   1   0   -0.95    0.01
   0   1   0   -0.96    0.04
  -1  -1   0  696.01   19.02
  -1  -1   0  664.09   18.75
  -1  -1   0  731.91   18.73
   1   1   0  749.24   18.74
   1   1   0  676.69   18.88
   1   1   0  694.71   18.76
  -2  -1   0   29.03    0.96
   2  -1   0   28.63    0.99
  -2  -1   0   29.17    1.01
   2   1   0   30.62    0.97
  -2   1   0   28.64    1.13
   2   1   0   29.80    1.03
  -3  -1   0  434.60   11.70
   3  -1   0  431.98   11.70
  -3  -1   0  438.98   11.83
  -3   1   0  431.04   11.69
  -3   1   0  443.45   11.61
   3   1   0  415.10   11.70
   3   1   0  424.26   11.86
  -3   1   0  424.54   11.97
  -4  -1   0   12.29    0.60
  -4  -1   0   11.04    0.70
   4  -1   0   10.68    0.58
   4   1   0   11.60    0.60
  -4   1   0   11.47    0.58
  -4   1   0    8.90    0.72
   4   1   0   11.97    0.40
   4   1   0   11.07    0.74
  -5  -1   0   51.76    1.83
  -5  -1   0   53.44    2.05
   5  -1   0   55.34    1.80
   5   1   0   55.18    2.14
   5   1   0   52.58    1.83
   5   1   0   53.51    1.57
  -5   1   0   54.22    1.84
   6  -1   0  140.82    4.23
   6   1   0  144.18    4.31
   6   1   0  146.16    4.74
   6   1   0  141.15    3.98
   7  -1   0    0.21    0.23
   7   1   0   -0.04    0.26
   7   1   0    0.08    0.38
   7   1   0    0.18    0.15
   8  -1   0  266.11    7.60
   8   1   0  267.97    8.38
   8   1   0  261.72    7.32
   8   1   0  268.28    7.73
   9  -1   0    0.99    0.33
   9   1   0    0.64    0.20
   9   1   0    1.11    0.40
  10  -1   0  235.62    6.74
  10   1   0  226.22    6.44
  11  -1   0   79.86    2.69
  11   1   0   78.69    2.45
  12  -1   0   35.63    1.48
  12   1   0   34.62    1.30
  13  -1   0   28.80    1.28
  14  -1   0   11.57    0.80
  15  -1   0   71.18    2.41
   0   2   0  598.22   17.02
   0   2   0  669.33   17.12
  -1  -2   0  104.61    3.02
   1  -2   0  105.73    3.11
  -1  -2   0  105.85    3.00
  -1  -2   0  106.79    2.93
   1   2   0  104.69    3.00
   1   2   0  105.54    3.03
  -1   2   0   98.96    3.08
   1   2   0   98.43    2.94
  -2  -2   0  168.69    4.59
  -2  -2   0  165.38    4.55
  -2  -2   0  157.43    4.47
   2  -2   0  172.88    4.72
   2   2   0  169.47    4.58
  -2   2   0  136.29    4.61
   2   2   0  164.94    4.54
   2   2   0  165.51    4.55
  -3  -2   0    7.34    0.47
   3  -2   0    8.41    0.54
  -3  -2   0    8.64    0.47
  -3   2   0    7.40    0.60
   3   2   0    7.92    0.50
   3   2   0    7.93    0.45
   3   2   0    7.78    0.38
   4  -2   0   19.68    0.93
  -4  -2   0   19.83    0.93
  -4  -2   0   18.84    0.84
  -4   2   0   19.55    0.82
   4   2   0   18.72    0.84
  -4   2   0   20.79    1.26
   4   2   0   21.36    0.70
   4   2   0   18.39    0.95
  -5  -2   0  102.48    3.11
  -5  -2   0  101.52    3.25
   5  -2   0  100.47    3.16
   5   2   0   99.88    2.82
   5   2   0   99.56    3.34
  -5   2   0   97.47    3.05
   5   2   0   95.42    3.09
   5   2   0   99.77    2.77
   6  -2   0    0.59    0.28
   6   2   0    0.85    0.42
   6   2   0    0.74    0.30
   6   2   0    0.92    0.15
   7  -2   0   76.09    2.59
   7   2   0   71.48    2.92
   7   2   0   74.63    2.57
   7   2   0   75.03    2.17
   8  -2   0    1.33    0.41
   8   2   0    0.56    0.17
   8   2   0    0.57    0.47
   8   2   0    0.82    0.37
   9  -2   0  132.04    4.12
   9   2   0  126.34    3.64
   9   2   0  125.96    4.73
   9   2   0  125.99    4.13
  10  -2   0   28.09    1.39
  10   2   0   26.31    1.43
  11  -2   0  108.42    3.67
  11   2   0  112.52    3.84
  12  -2   0   61.56    2.35
  13  -2   0   13.28    0.96
  14  -2   0   55.52    2.14
  15  -2   0    3.37    0.57
  16  -2   0   54.69    2.05
   0  -3   0    0.06    0.17
   0  -3   0   -0.30    0.04
   0   3   0   -0.26    0.17
   0   3   0   -0.20    0.12
  -1  -3   0  226.13    6.44
  -1  -3   0  227.01    6.33
  -1  -3   0  224.89    6.50
   1  -3   0  241.43    6.63
   1   3   0  238.46    6.54
   1   3   0  233.79    6.34
   1   3   0  225.72    6.44
  -1   3   0  228.84    6.59
   2  -3   0   60.31    2.08
  -2  -3   0   58.48    1.89
  -2  -3   0   60.09    1.87
  -2  -3   0   61.84    1.94
   2   3   0   62.29    1.96
  -2   3   0   60.33    2.06
   2   3   0   56.51    1.90
   2   3   0   58.71    1.84
   3  -3   0  245.31    6.90
  -3  -3   0  234.36    6.51
  -3  -3   0  235.83    6.70
  -3  -3   0  242.66    6.67
   3   3   0  232.08    6.67
   3   3   0  232.32    6.64
   3   3   0  241.44    6.65
  -4  -3   0  163.88    4.74
   4  -3   0  157.10    4.88
  -4  -3   0  163.64    4.73
   4   3   0  155.69    4.69
   4   3   0  161.04    4.59
   4   3   0  166.54    4.80
   5  -3   0   25.91    1.24
  -5  -3   0   26.51    1.18
  -5  -3   0   24.92    1.23
   5   3   0   26.13    1.12
   5   3   0   25.58    1.23
   5   3   0   25.18    0.95
   6  -3   0  103.68    3.44
   6   3   0  102.30    3.31
   6   3   0  102.46    3.55
   6   3   0  104.82    3.03
   7  -3   0    6.57    0.72
   7   3   0    5.62    0.65
   7   3   0    6.34    0.83
   8  -3   0  107.83    3.64
   8   3   0  114.32    4.04
   8   3   0  102.22    3.54
   9  -3   0   17.61    1.13
   9   3   0   14.43    1.44
   9   3   0   13.72    1.00
  10  -3   0  139.37    4.55
  10   3   0  135.62    4.50
  11  -3   0   47.50    2.08
  11   3   0   45.52    2.06
  12  -3   0   33.22    1.70
  12   3   0   34.00    1.76
  13  -3   0   74.38    2.84
  14  -3   0   21.15    1.31
  15  -3   0   72.11    2.70
  16  -3   0    2.00    0.56
  17  -3   0   34.38    1.56
   0  -4   0  114.36    3.66
   0   4   0  119.95    3.54
   0   4   0  116.44    3.68
  -1  -4   0   51.31    1.84
   1  -4   0   49.62    1.90
  -1  -4   0   50.47    1.74
   1   4   0   48.63    1.73
   1   4   0   51.33    1.86
   1   4   0   50.72    1.62
  -1   4   0   54.20    1.93
  -2  -4   0  597.98   15.96
  -2  -4   0  583.45   16.13
   2  -4   0  588.38   16.34
  -2  -4   0  622.75   16.13
   2   4   0  575.79   15.99
  -2   4   0  606.25   16.32
   2   4   0  579.41   16.09
   2   4   0  569.71   16.17
   3  -4   0  137.28    4.27
  -3  -4   0  134.23    4.02
  -3  -4   0  136.95    3.96
  -3  -4   0  130.24    3.91
   3   4   0  135.30    4.03
  -3   4   0  135.80    4.20
   3   4   0  130.48    3.98
   3   4   0  131.60    3.89
  -4  -4   0  205.42    5.97
  -4  -4   0  206.28    5.67
   4  -4   0  205.51    6.21
  -4  -4   0  216.76    5.95
   4   4   0  202.34    5.89
   4   4   0  200.98    5.93
   4   4   0  199.92    5.90
  -5  -4   0  175.21    5.10
   5  -4   0  170.76    5.32
   5   4   0  164.27    5.04
   5   4   0  168.34    5.13
   5   4   0  172.07    4.94
   6  -4   0   23.24    1.30
   6   4   0   22.87    1.12
   6   4   0   23.86    1.26
   6   4   0   21.87    0.96
   7  -4   0  163.31    5.19
   7   4   0  164.12    5.26
   7   4   0  157.09    4.96
   8  -4   0    6.26    0.81
   8   4   0    7.99    0.98
   8   4   0    8.13    0.83
   9  -4   0   94.43    3.38
   9   4   0   95.37    3.68
   9   4   0   83.44    3.16
  10  -4   0   10.60    1.06
  10   4   0    9.22    1.23
  10   4   0    9.85    1.01
  11  -4   0   81.02    3.08
  11   4   0   72.41    2.91
  12  -4   0   81.76    3.16
  12   4   0   77.70    3.08
  13  -4   0   65.98    2.79
  13   4   0   69.24    2.85
  14  -4   0   64.25    2.69
  15  -4   0    0.34    0.50
  16  -4   0   52.20    2.25
  17  -4   0    1.88    0.60
  18  -4   0   36.76    1.68
   0   5   0    0.44    0.37
   1  -5   0  537.63   15.17
  -1  -5   0  549.04   15.08
  -1  -5   0  534.23   14.92
   1   5   0  564.65   15.12
   1   5   0  536.35   14.75
  -1   5   0  547.69   15.16
   1   5   0  527.35   14.92
  -2  -5   0   84.31    2.76
  -2  -5   0   84.19    2.57
   2  -5   0   82.49    2.99
  -2  -5   0   86.06    2.83
  -2   5   0   86.18    2.98
   2   5   0   82.99    2.75
   2   5   0   83.65    2.63
   2   5   0   86.62    2.88
   3  -5   0  406.53   11.58
  -3  -5   0  411.71   11.12
  -3  -5   0  407.69   11.28
  -3  -5   0  397.39   11.21
   3   5   0  391.28   11.32
   3   5   0  396.94   11.24
   3   5   0  409.72   11.11
   4  -5   0  252.66    7.64
  -4  -5   0  255.60    7.26
  -4  -5   0  249.76    7.13
   4   5   0  263.49    7.35
   4   5   0  248.10    7.29
   4   5   0  252.56    7.19
  -5  -5   0   13.14    0.81
   5  -5   0   12.57    0.98
   5   5   0   13.01    0.79
   5   5   0   11.37    0.75
   5   5   0   11.90    0.78
   6  -5   0  198.30    6.24
   6   5   0  195.84    5.89
   6   5   0  197.81    5.77
   6   5   0  196.81    5.98
   7  -5   0   57.51    2.47
   7   5   0   55.79    2.20
   7   5   0   59.05    2.40
   7   5   0   61.43    2.06
   8  -5   0  200.52    6.48
   8   5   0  208.73    6.53
   8   5   0  200.89    6.21
   9  -5   0   18.99    1.35
   9   5   0   18.29    1.38
   9   5   0   15.45    1.12
  10  -5   0   36.88    1.95
  10   5   0   38.15    2.15
  10   5   0   34.90    1.77
  11  -5   0    1.27    0.58
  11   5   0    0.97    0.69
  11   5   0    0.70    0.51
  12  -5   0   54.32    2.52
  12   5   0   51.78    2.37
  13  -5   0   62.81    2.82
  13   5   0   65.30    2.76
  14  -5   0    6.85    0.99
  14   5   0    4.77    0.90
  15  -5   0   66.50    2.87
  16  -5   0   -0.29    0.53
  17  -5   0   42.39    2.07
  18  -5   0    4.84    0.80
   0  -6   0  177.47    5.54
   0   6   0  172.67    5.32
   0   6   0  180.08    5.55
  -1  -6   0    1.14    0.37
   1  -6   0    1.25    0.41
  -1  -6   0    1.07    0.32
   1   6   0    1.10    0.34
   1   6   0    1.67    0.31
  -1   6   0    1.25    0.36
  -1   6   0    1.62    0.45
   1   6   0    0.71    0.34
  -2  -6   0  122.17    4.05
   2  -6   0  123.17    4.25
   2   6   0  134.64    4.18
   2   6   0  124.47    3.80
   2   6   0  125.21    3.96
  -2   6   0  130.98    4.25
  -3  -6   0   56.97    1.91
  -3  -6   0   56.90    2.11
   3  -6   0   59.07    2.41
   3   6   0   57.59    2.21
   3   6   0   54.62    2.07
   3   6   0   57.63    1.98
   4  -6   0  106.42    3.78
  -4  -6   0  109.78    3.33
  -4  -6   0  103.67    3.33
   4   6   0  107.39    3.52
   4   6   0  105.28    3.43
   4   6   0  101.14    3.25
   5  -6   0  154.57    5.15
  -5  -6   0  158.48    4.73
  -5  -6   0  150.52    4.47
   5   6   0  146.60    4.62
   5   6   0  155.24    4.76
   5   6   0  157.64    4.79
   6  -6   0   19.18    1.35
   6   6   0   19.93    1.07
   6   6   0   19.37    1.10
   6   6   0   18.53    1.08
   7  -6   0  209.97    6.70
   7   6   0  200.61    6.28
   7   6   0  209.74    6.16
   7   6   0  210.12    6.41
   8  -6   0    1.70    0.59
   8   6   0    1.35    0.38
   8   6   0    2.13    0.51
   8   6   0    1.96    0.59
   9  -6   0  149.16    5.21
   9   6   0  148.83    4.91
   9   6   0  151.39    5.18
  10  -6   0    1.19    0.57
  10   6   0    0.04    0.55
  10   6   0    0.84    0.49
  11  -6   0   43.44    2.31
  11   6   0   45.41    2.49
  11   6   0   43.39    2.09
  12  -6   0   51.65    2.53
  12   6   0   45.73    2.25
  13  -6   0   20.27    1.61
  13   6   0   15.03    1.44
  14  -6   0   75.12    3.27
  14   6   0   73.30    3.14
  15  -6   0    1.67    0.73
  15   6   0    3.27    1.03
  16  -6   0   53.15    2.60
  17  -6   0    2.57    0.80
  18  -6   0   40.62    2.09
   0  -7   0    1.58    0.51
   0   7   0    1.53    0.40
  -1  -7   0  140.68    4.62
   1  -7   0  136.21    4.69
   1   7   0  134.00    4.21
  -1   7   0  142.90    4.71
   1   7   0  145.37    4.68
  -1   7   0  136.45    4.44
   1   7   0  144.87    4.46
  -2  -7   0    2.74    0.52
   2  -7   0    2.46    0.56
   2   7   0    3.58    0.52
  -2   7   0    2.33    0.56
   2   7   0    4.27    0.68
   2   7   0    2.84    0.40
  -3  -7   0  183.57    5.18
   3  -7   0  176.09    5.81
  -3  -7   0  175.38    5.47
   3   7   0  177.38    5.43
   3   7   0  172.44    5.24
   3   7   0  177.37    5.60
  -4  -7   0  137.79    4.38
   4  -7   0  143.37    4.87
  -4  -7   0  141.60    4.22
   4   7   0  136.85    4.54
   4   7   0  143.30    4.25
   4   7   0  132.99    4.40
   5  -7   0    1.24    0.48
  -5  -7   0    1.25    0.33
  -5  -7   0    1.71    0.40
   5   7   0    1.32    0.42
   5   7   0    0.88    0.37
   5   7   0    1.40    0.35
   6  -7   0  153.00    5.33
   6   7   0  156.45    4.89
   6   7   0  156.78    4.91
   6   7   0  151.28    4.78
   7  -7   0    3.77    0.76
   7   7   0    4.64    0.65
   7   7   0    5.14    0.68
   7   7   0    3.54    0.62
   8  -7   0  239.41    7.97
   8   7   0  260.65    7.43
   8   7   0  248.56    7.66
   8   7   0  250.89    7.56
   9  -7   0    8.54    1.09
   9   7   0    6.94    0.86
   9   7   0    7.84    1.03
  10  -7   0   28.84    1.88
  10   7   0   25.71    1.57
  10   7   0   32.35    1.90
  11  -7   0    1.59    0.72
  11   7   0    1.94    0.73
  11   7   0    1.31    0.59
  12  -7   0   29.79    2.00
  12   7   0   29.77    2.03
  12   7   0   28.34    1.72
  13  -7   0   79.21    3.45
  13   7   0   71.76    3.12
  14  -7   0    0.83    0.72
  14   7   0    0.19    0.64
  15  -7   0   62.12    3.04
  16  -7   0    0.69    0.75
  17  -7   0   60.91    2.91
  18  -7   0   10.77    1.27
   0  -8   0  267.65    8.22
   0   8   0  272.83    8.23
   0   8   0  259.52    7.91
   1  -8   0    5.32    0.81
  -1  -8   0    7.32    0.90
  -1   8   0    7.24    0.96
   1   8   0    7.43    0.94
   1   8   0    6.91    0.77
  -1   8   0    7.18    0.80
   1   8   0    7.48    0.61
  -2  -8   0   95.27    3.52
   2  -8   0   98.62    3.74
   2   8   0   99.39    3.62
   2   8   0   97.19    3.38
   2   8   0   99.62    3.17
  -3  -8   0   58.06    2.28
   3  -8   0   52.24    2.47
   3   8   0   54.32    2.17
   3   8   0   52.60    2.30
   3   8   0   49.86    1.97
  -4  -8   0   21.87    1.23
  -4  -8   0   21.41    1.02
   4  -8   0   24.08    1.55
   4   8   0   21.19    1.23
   4   8   0   20.87    1.33
   4   8   0   20.89    1.07
  -5  -8   0  215.61    6.09
  -5  -8   0  212.01    6.19
   5  -8   0  195.09    6.75
   5   8   0  200.66    6.04
   5   8   0  207.34    6.43
   5   8   0  197.67    6.26
   6  -8   0   24.35    1.69
   6   8   0   27.08    1.28
   6   8   0   23.53    1.33
   6   8   0   24.20    1.40
   7  -8   0  183.36    6.35
   7   8   0  184.55    5.84
   7   8   0  186.20    5.77
   7   8   0  189.46    5.88
   8  -8   0   12.98    1.42
   8   8   0   13.22    1.00
   8   8   0   11.05    1.11
   8   8   0   11.52    1.10
   9  -8   0   69.96    3.27
   9   8   0   73.10    2.99
   9   8   0   70.91    2.86
   9   8   0   75.72    2.75
  10  -8   0    4.24    0.93
  10   8   0    4.68    0.85
  10   8   0    5.89    0.93
  11  -8   0   61.60    3.02
  11   8   0   61.12    2.90
  11   8   0   56.03    2.61
  12  -8   0   29.81    2.08
  12   8   0   30.52    2.09
  12   8   0   26.31    1.72
  13  -8   0   10.41    1.41
  13   8   0   13.02    1.36
  14  -8   0   84.24    3.73
  14   8   0   74.62    3.33
  15  -8   0    0.28    0.75
  16  -8   0   53.31    2.88
  17  -8   0    3.22    0.98
  18  -8   0   40.03    2.76
   0  -9   0   -0.71    0.30
   0   9   0   -0.41    0.24
   0   9   0    0.45    0.44
  -1  -9   0  153.12    5.31
   1  -9   0  161.76    5.46
  -1   9   0  155.20    5.11
  -1   9   0  153.38    5.37
   1   9   0  160.83    5.38
   1   9   0  158.85    5.09
   1   9   0  154.58    4.83
   2  -9   0   52.72    2.51
  -2  -9   0   53.77    2.38
   2   9   0   51.09    1.97
   2   9   0   48.76    2.15
   2   9   0   55.32    2.46
  -2   9   0   50.29    2.23
  -3  -9   0  298.16    9.06
   3  -9   0  315.14    9.50
   3   9   0  290.92    8.69
   3   9   0  308.77    9.23
   3   9   0  297.65    8.94
  -4  -9   0  187.27    5.50
   4  -9   0  185.47    6.35
  -4  -9   0  183.68    5.87
   4   9   0  183.72    5.83
   4   9   0  190.83    5.64
   4   9   0  178.34    6.01
  -5  -9   0  103.18    3.41
   5  -9   0   99.01    4.00
  -5  -9   0   94.02    3.39
   5   9   0   94.66    3.21
   5   9   0  100.79    3.51
   5   9   0   95.52    3.62
   6  -9   0  131.83    4.96
   6   9   0  131.45    4.54
   6   9   0  132.60    4.20
   6   9   0  130.89    4.43
   7  -9   0   11.18    1.36
   7   9   0   10.25    0.97
   7   9   0    9.77    1.03
   7   9   0   10.48    1.03
   8  -9   0  138.35    5.23
   8   9   0  137.73    4.64
   8   9   0  136.22    4.58
   8   9   0  137.46    4.67
   9  -9   0    2.80    0.84
   9   9   0    2.34    0.64
   9   9   0    1.87    0.62
   9   9   0    2.35    0.56
  10  -9   0  111.41    4.52
  10   9   0  108.81    3.99
  10   9   0  105.22    4.08
  11  -9   0   14.81    1.68
  11   9   0   18.50    1.58
  11   9   0   17.56    1.68
  12  -9   0   40.92    2.55
  12   9   0   40.89    2.39
  12   9   0   37.50    2.14
  13  -9   0   57.09    3.10
  13   9   0   58.84    2.76
  14  -9   0   11.72    1.57
  14   9   0    9.57    1.30
  15  -9   0   51.15    2.93
  16  -9   0    0.79    0.85
  17  -9   0   37.23    2.51
   0 -10   0  556.66   16.24
   0  10   0  560.33   15.88
   0  10   0  553.97   16.23
  -1 -10   0    0.37    0.40
   1 -10   0   -0.33    0.41
   1  10   0    0.38    0.30
  -1  10   0    0.05    0.34
   1  10   0    0.29    0.39
   1  10   0    0.41    0.47
  -2 -10   0  159.60    5.33
   2 -10   0  151.21    5.49
  -2  10   0  152.59    5.15
   2  10   0  162.06    5.43
   2  10   0  149.83    5.06
   2  10   0  147.01    4.76
   3 -10   0  146.07    5.38
  -3 -10   0  144.12    5.04
   3  10   0  149.37    4.68
   3  10   0  156.54    4.97
   3  10   0  140.83    5.13
  -4 -10   0  112.00    4.05
   4 -10   0  114.67    4.52
   4  10   0  113.34    3.98
   4  10   0  117.77    4.25
   4  10   0  110.16    3.76
  -5 -10   0  175.17    5.55
   5 -10   0  171.15    6.15
   5  10   0  170.04    5.27
   5  10   0  174.77    5.81
   5  10   0  166.34    5.55
   6 -10   0   45.21    2.55
   6  10   0   43.26    1.84
   6  10   0   47.21    2.26
   6  10   0   43.99    2.09
   7 -10   0   86.91    3.87
   7  10   0   85.52    3.11
   7  10   0   89.09    3.45
   7  10   0   91.93    3.39
   8 -10   0   12.97    1.61
   8  10   0   15.97    1.37
   8  10   0   12.69    1.23
   8  10   0   13.75    1.20
   9 -10   0  107.34    4.51
   9  10   0  105.96    3.90
   9  10   0  103.19    3.84
   9  10   0  105.93    3.86
  10 -10   0   27.83    2.10
  10  10   0   29.13    1.79
  10  10   0   28.69    1.78
  10  10   0   30.85    1.67
  11 -10   0   80.75    3.79
  11  10   0   75.78    3.22
  11  10   0   76.90    3.34
  12 -10   0   54.19    3.02
  12  10   0   51.73    2.59
  12  10   0   50.30    2.76
  13 -10   0   33.43    2.42
  13  10   0   32.54    2.05
  14 -10   0   57.68    3.29
  14  10   0   62.00    2.92
  15 -10   0    2.04    0.96
  16 -10   0   52.05    3.11
  17 -10   0    6.14    1.35
   0 -11   0    0.40    0.49
   0  11   0    0.55    0.43
   0  11   0    0.47    0.51
  -1 -11   0  112.46    4.47
   1 -11   0  118.94    4.64
   1  11   0  119.77    4.57
   1  11   0  122.83    4.01
   1  11   0  121.59    4.28
  -1  11   0  119.93    4.32
  -2 -11   0   45.27    2.31
   2 -11   0   43.32    2.47
   2  11   0   43.15    1.86
  -2  11   0   40.35    2.11
   2  11   0   44.18    2.11
   2  11   0   45.83    2.36
  -3 -11   0  136.93    4.98
   3 -11   0  143.53    5.36
  -3  11   0  142.14    4.96
   3  11   0  140.36    5.12
   3  11   0  142.21    4.56
   3  11   0  139.99    4.83
  -4 -11   0   68.53    2.87
   4 -11   0   61.17    3.16
   4  11   0   64.33    2.96
   4  11   0   64.39    2.72
   4  11   0   67.12    2.55
   5 -11   0   32.78    2.24
  -5 -11   0   35.63    1.85
   5  11   0   34.56    1.84
   5  11   0   35.70    2.06
   5  11   0   35.36    1.64
   6 -11   0  134.41    5.21
   6  11   0  137.86    4.62
   6  11   0  123.96    4.69
   6  11   0  125.79    4.18
   7 -11   0    0.12    0.54
   7  11   0    1.24    0.61
   7  11   0    2.01    0.51
   7  11   0    0.99    0.54
   8 -11   0   67.45    3.45
   8  11   0   68.02    2.71
   8  11   0   67.32    2.89
   8  11   0   73.61    3.05
   9 -11   0    6.52    1.24
   9  11   0    7.68    1.04
   9  11   0    6.38    0.94
   9  11   0    8.00    0.99
  10 -11   0   54.91    3.07
  10  11   0   52.21    2.45
  10  11   0   49.23    2.48
  10  11   0   52.19    2.48
  11 -11   0   59.09    3.36
  11  11   0   59.90    2.80
  11  11   0   66.43    2.91
  12 -11   0   56.46    3.21
  12  11   0   52.42    2.68
  13 -11   0   49.52    3.08
  13  11   0   51.74    2.69
  14 -11   0    4.08    1.20
  14  11   0    7.37    1.21
  15 -11   0   58.20    3.40
  16 -11   0    3.71    1.26
  17 -11   0   20.95    2.24
   0 -12   0  261.53    8.66
   0  12   0  256.24    8.26
   0  12   0  274.52    8.76
   1 -12   0   56.33    2.89
  -1 -12   0   54.95    2.76
   1  12   0   57.80    2.85
   1  12   0   52.51    2.50
  -1  12   0   55.05    2.56
   1  12   0   55.16    2.29
   2 -12   0  146.34    5.47
  -2 -12   0  135.28    5.12
   2  12   0  144.72    4.98
  -2  12   0  135.39    4.96
   2  12   0  145.79    4.61
   2  12   0  132.62    5.17
   3 -12   0    6.19    1.08
  -3 -12   0    6.49    0.98
   3  12   0    4.88    0.72
   3  12   0    6.70    1.11
  -3  12   0    6.09    0.96
   3  12   0    6.61    0.93
  -4 -12   0   79.25    3.26
   4 -12   0   74.78    3.62
  -4  12   0   72.94    3.21
   4  12   0   71.92    3.33
   4  12   0   78.92    3.15
   4  12   0   71.83    2.84
   5 -12   0  140.49    5.52
  -5 -12   0  140.03    4.92
   5  12   0  139.12    5.15
   5  12   0  133.14    4.85
   5  12   0  141.80    4.58
   6 -12   0    3.21    0.86
  -6 -12   0    2.19    0.72
   6  12   0    4.00    0.87
   6  12   0    2.25    0.54
   6  12   0    2.54    0.64
   7 -12   0   97.53    4.44
   7  12   0   96.34    3.94
   7  12   0  101.75    3.84
   7  12   0   99.62    3.46
   8 -12   0   -1.03    0.57
   8  12   0   -0.02    0.44
   8  12   0    0.66    0.47
   8  12   0    0.62    0.57
   9 -12   0   66.20    3.56
   9  12   0   63.65    2.99
   9  12   0   70.82    3.02
   9  12   0   70.55    2.81
  10 -12   0   13.03    1.81
  10  12   0   15.12    1.44
  10  12   0   13.18    1.37
  10  12   0   12.62    1.40
  11 -12   0   79.92    4.09
  11  12   0   79.49    3.46
  12 -12   0   73.94    3.87
  12  12   0   65.20    3.13
  13 -12   0   11.26    1.77
  13  12   0    9.95    1.38
  14 -12   0   43.34    2.90
  14  12   0   34.90    2.29
  15 -12   0    1.31    1.04
  16 -12   0   46.18    3.14
   0 -13   0    0.60    0.56
   0  13   0    0.01    0.44
   1 -13   0  238.56    8.11
  -1 -13   0  231.04    7.92
   1  13   0  228.00    7.24
   1  13   0  233.29    7.61
  -1  13   0  233.22    7.64
   1  13   0  250.04    8.11
   2 -13   0   17.17    1.91
  -2 -13   0   21.85    1.95
   2  13   0   20.87    1.52
   2  13   0   23.42    1.34
  -2  13   0   21.16    1.58
   2  13   0   20.69    1.93
  -3 -13   0  125.93    4.80
   3 -13   0  123.16    5.09
   3  13   0  128.79    4.95
   3  13   0  126.69    4.28
  -3  13   0  120.60    4.68
   3  13   0  120.64    4.54
  -4 -13   0   61.71    2.92
   4 -13   0   64.18    3.30
   4  13   0   63.59    3.11
   4  13   0   58.30    2.53
   4  13   0   60.30    2.77
  -4  13   0   59.26    2.91
  -5 -13   0   12.21    1.33
   5 -13   0   13.57    1.68
   5  13   0   14.37    1.46
   5  13   0   14.97    1.15
   5  13   0   11.82    1.42
  -6 -13   0  132.36    4.60
   6 -13   0  121.23    5.21
   6  13   0  122.96    4.82
   6  13   0  124.24    4.17
   6  13   0  118.47    4.52
   7 -13   0    7.31    1.42
   7  13   0    8.96    0.93
   7  13   0   10.54    1.32
   7  13   0    9.71    1.18
   8 -13   0  114.10    5.11
   8  13   0  113.53    4.56
   8  13   0  117.88    4.06
   8  13   0  122.87    4.50
   9 -13   0   20.47    2.25
   9  13   0   18.48    1.37
   9  13   0   17.58    1.64
  10 -13   0  144.16    6.00
  10  13   0  145.06    5.27
  11 -13   0   23.61    2.46
  11  13   0   26.33    1.89
  12 -13   0   16.06    2.07
  12  13   0   13.81    1.56
  13 -13   0   56.66    3.46
  13  13   0   47.00    2.71
  14 -13   0    9.64    1.76
  14  13   0    8.96    1.40
  15 -13   0   64.72    3.83
  16 -13   0    1.71    1.15
   0 -14   0  298.63    9.61
   0  14   0  275.07    9.06
   1 -14   0   12.32    1.60
  -1 -14   0   16.65    1.81
  -1  14   0   14.03    1.48
   1  14   0   16.58    1.88
   1  14   0   14.25    1.16
   1  14   0   16.57    1.59
  -2 -14   0  147.84    5.53
   2 -14   0  143.94    5.69
   2  14   0  137.88    4.77
   2  14   0  145.34    5.19
   2  14   0  140.29    5.56
  -2  14   0  139.76    5.23
   3 -14   0    5.75    1.16
  -3 -14   0    5.48    1.05
   3  14   0    5.59    0.97
   3  14   0    7.73    1.24
  -3  14   0    6.26    1.07
   3  14   0    5.71    0.84
   4 -14   0   77.55    3.88
  -4 -14   0   78.94    3.55
   4  14   0   86.77    3.49
   4  14   0   73.95    3.09
  -4  14   0   79.49    3.54
   4  14   0   81.57    3.75
  -5 -14   0  113.65    4.33
   5 -14   0  102.29    4.71
  -5  14   0  102.05    4.32
   5  14   0  105.39    3.83
   5  14   0  106.89    4.16
   5  14   0  105.85    4.47
   6 -14   0   -0.16    0.66
   6  14   0    0.79    0.70
   6  14   0    0.91    0.59
   6  14   0    0.76    0.49
   7 -14   0  141.35    5.89
   7  14   0  134.56    4.62
   7  14   0  142.24    5.18
   7  14   0  151.77    6.36
   8 -14   0   27.38    2.68
   8  14   0   25.92    1.55
   8  14   0   28.84    1.87
   9 -14   0   93.60    4.63
   9  14   0   96.09    3.56
   9  14   0   93.71    3.90
  10 -14   0   18.44    2.27
  10  14   0   17.97    1.73
  11 -14   0   56.77    3.60
  11  14   0   64.44    3.04
  12 -14   0   24.89    2.59
  12  14   0   24.32    2.12
  13 -14   0    6.67    1.61
  13  14   0    6.42    1.22
  14 -14   0   29.36    2.89
  14  14   0   31.50    2.26
  15 -14   0    0.52    1.01
  16 -14   0   39.33    3.14
   0 -15   0    0.64    0.67
   0  15   0    0.35    0.57
  -1 -15   0  200.49    7.43
   1 -15   0  198.03    7.50
   1  15   0  210.14    6.73
  -1  15   0  212.12    7.15
   1  15   0  216.41    7.14
   2 -15   0    5.13    1.17
  -2 -15   0    8.48    1.34
   2  15   0    6.68    1.08
   2  15   0    8.47    1.47
   2  15   0    5.23    0.84
  -2  15   0    6.28    1.10
  -3 -15   0   36.73    2.31
   3 -15   0   31.31    2.38
  -3  15   0   36.27    2.24
   3  15   0   35.35    1.90
   3  15   0   34.94    2.13
   3  15   0   30.09    2.26
   4 -15   0   88.99    4.39
  -4 -15   0   93.67    4.07
  -4  15   0   90.17    4.01
   4  15   0   94.58    3.91
   4  15   0   98.20    4.31
   4  15   0   94.03    3.60
   5 -15   0    9.16    1.57
  -5  15   0    6.51    1.19
   5  15   0    8.22    1.18
   5  15   0   10.53    1.14
   6 -15   0   15.27    2.01
  -6  15   0   14.04    1.69
   6  15   0   15.68    1.64
   6  15   0   17.12    1.27
   7 -15   0    6.14    1.45
   7  15   0    3.91    0.73
   7  15   0    3.90    0.96
   8 -15   0  104.81    4.97
   8  15   0   99.71    3.64
   8  15   0   99.89    4.15
   9 -15   0    2.71    1.18
   9  15   0    4.03    0.98
  10 -15   0  113.41    5.38
  10  15   0  115.79    4.63
  11 -15   0   26.53    2.72
  11  15   0   26.05    1.91
  12 -15   0   39.55    3.10
  12  15   0   39.45    2.48
  13 -15   0   21.51    2.61
  13  15   0   19.84    2.01
  14 -15   0    8.64    1.78
  14  15   0    8.35    1.44
  15 -15   0   98.60    5.13
   0 -16   0  124.31    5.41
   0  16   0  137.47    5.17
   1 -16   0    7.58    1.45
  -1 -16   0    7.40    1.43
   1  16   0    7.63    1.18
  -1  16   0    6.88    1.17
   1  16   0    7.54    1.02
   2 -16   0   76.99    4.00
  -2 -16   0   76.62    3.83
   2  16   0   75.32    3.51
  -2  16   0   77.71    3.62
   2  16   0   86.44    4.48
   2  16   0   79.58    3.22
   3 -16   0   59.65    3.52
  -3 -16   0   55.65    3.14
   3  16   0   65.29    2.77
  -3  16   0   56.76    3.04
   3  16   0   57.75    2.96
   4 -16   0   74.86    4.01
   4  16   0   73.44    3.12
   4  16   0   70.58    3.38
  -4  16   0   78.37    3.68
   5 -16   0   55.22    3.46
   5  16   0   51.53    2.50
  -5  16   0   54.06    2.98
   5  16   0   55.86    2.84
   6 -16   0   21.05    2.42
   6  16   0   21.15    1.91
  -6  16   0   22.37    2.14
   6  16   0   21.19    1.47
   7 -16   0   79.88    4.30
   7  16   0   78.81    3.09
   7  16   0   80.30    3.60
  -7  16   0   80.97    3.89
   8 -16   0    3.28    1.17
   8  16   0    4.12    1.02
  -8  16   0    4.26    1.13
   9 -16   0   93.56    4.87
   9  16   0   95.77    4.12
  10 -16   0   14.73    2.23
  10  16   0   17.31    1.81
  11 -16   0   45.40    3.37
  11  16   0   43.16    2.64
  12 -16   0   17.17    2.45
  12  16   0   20.29    2.05
  13 -16   0   21.86    2.72
  13  16   0   22.85    2.15
  14 -16   0   56.71    3.86
  15 -16   0    2.69    1.39
   0 -17   0    0.17    0.70
   0  17   0    0.09    0.60
   0  17   0    1.48    0.81
  -1 -17   0   91.61    4.35
   1 -17   0   83.56    4.30
   1  17   0   85.96    3.57
   1  17   0   88.51    3.96
  -1  17   0   87.97    3.96
  -2 -17   0   18.83    2.13
   2 -17   0   20.08    2.38
   2  17   0   18.05    1.88
  -2  17   0   17.95    1.89
   2  17   0   21.54    1.56
   3 -17   0   90.43    4.62
   3  17   0   89.73    4.01
   3  17   0   95.46    3.73
  -3  17   0   90.71    4.13
   4 -17   0  120.77    5.51
   4  17   0  122.30    4.87
   4  17   0  117.19    4.47
  -4  17   0  120.66    5.03
   5 -17   0   24.29    2.64
   5  17   0   24.08    2.11
  -5  17   0   22.95    2.19
   5  17   0   21.90    1.63
   6 -17   0   37.35    3.38
   6  17   0   40.65    2.47
   6  17   0   42.68    2.18
  -6  17   0   42.47    2.71
   7 -17   0    6.33    1.53
  -7  17   0    3.18    1.04
   7  17   0    7.78    1.31
   7  17   0    4.95    0.87
   8 -17   0   82.62    4.65
  -8  17   0   87.62    4.26
   8  17   0   92.28    4.00
   9 -17   0    1.48    1.15
  -9  17   0    4.04    1.20
   9  17   0    4.19    1.12
  10 -17   0   61.54    3.97
 -10  17   0   59.09    3.46
  10  17   0   56.95    3.12
  11 -17   0   25.95    2.97
  11  17   0   28.83    2.13
  12 -17   0   34.24    3.36
  12  17   0   35.18    2.45
  13 -17   0   44.13    3.52
  13  17   0   44.88    2.81
  14 -17   0    8.17    1.89
  15 -17   0   44.39    3.61
   0 -18   0   70.90    3.91
   0  18   0   72.50    3.60
   0  18   0   72.17    3.28
   1 -18   0    3.89    1.16
  -1 -18   0    6.93    1.39
  -1  18   0    3.64    1.04
   1  18   0    7.98    1.33
   1  18   0    5.01    0.95
   2 -18   0   78.24    4.25
  -2  18   0   74.40    3.73
   2  18   0   78.61    3.74
   2  18   0   74.21    3.28
   3 -18   0   46.56    3.20
   3  18   0   47.82    2.47
  -3  18   0   45.15    2.81
   3  18   0   43.66    2.66
   4 -18   0   34.54    3.29
  -4  18   0   35.60    2.50
   4  18   0   36.06    2.41
   4  18   0   37.30    2.13
   5 -18   0   71.94    4.24
  -5  18   0   66.30    3.65
   5  18   0   76.62    3.63
   5  18   0   79.21    3.33
   6 -18   0   14.02    2.17
   6  18   0   18.60    1.61
  -6  18   0   16.87    1.99
   6  18   0   14.34    1.74
   7 -18   0   94.54    5.03
   7  18   0   95.09    4.21
  -7  18   0   93.77    4.48
   8 -18   0    0.42    0.96
  -8  18   0   -0.10    0.81
   8  18   0   -0.13    0.63
   9 -18   0   45.88    3.44
  -9  18   0   35.76    2.73
   9  18   0   39.23    2.53
  10 -18   0   12.76    2.17
  10  18   0   13.36    1.71
 -10  18   0   15.21    2.09
  11 -18   0   47.17    3.63
 -11  18   0   41.91    3.05
  11  18   0   47.46    2.81
  12 -18   0   44.70    3.56
  12  18   0   42.64    2.79
 -12  18   0   41.06    3.51
  13 -18   0   19.96    2.75
  13  18   0   15.84    1.98
 -13  18   0   24.44    2.70
  14 -18   0   27.28    3.17
 -14  18   0   34.19    3.28
   0 -19   0    0.58    0.91
   0  19   0   -0.50    0.62
   0  19   0    1.05    0.65
   1 -19   0  114.28    5.37
   1  19   0  114.52    4.44
   1  19   0  103.86    4.73
  -1  19   0  109.53    4.84
   2 -19   0   24.59    2.70
   2  19   0   26.46    1.84
  -2  19   0   25.02    2.44
   2  19   0   26.51    2.38
   3 -19   0   59.25    3.74
   3  19   0   53.67    3.16
  -3  19   0   60.88    3.35
   3  19   0   57.11    2.86
   4 -19   0   72.07    4.27
  -4  19   0   75.30    3.82
   4  19   0   68.40    3.22
   4  19   0   68.49    3.55
   5 -19   0    8.36    1.80
   5  19   0   12.66    1.48
   5  19   0   12.09    1.64
  -5  19   0   14.82    1.95
   6 -19   0   65.96    4.15
   6  19   0   67.82    3.55
  -6  19   0   72.09    3.85
   7 -19   0    2.44    1.34
   7  19   0    1.52    0.87
  -7  19   0    2.73    1.08
   8 -19   0   61.44    4.16
   8  19   0   69.50    3.54
  -8  19   0   72.11    3.90
   9 -19   0    1.84    1.37
  -9  19   0    3.37    1.22
   9  19   0    3.62    1.10
  10 -19   0   37.89    3.66
 -10  19   0   41.79    3.12
  10  19   0   38.03    2.66
  11 -19   0    6.94    1.83
 -11  19   0    7.87    1.67
  11  19   0   11.13    1.67
  12 -19   0   31.73    3.38
 -12  19   0   35.68    3.34
  12  19   0   38.52    2.70
  13 -19   0   30.03    3.41
 -13  19   0   29.11    3.02
  13  19   0   32.71    2.82
  14 -19   0    1.48    1.46
 -14  19   0    3.59    1.53
   0  20   0   86.56    3.85
   0  20   0   81.73    4.12
   1 -20   0    5.21    1.53
   1  20   0    4.54    1.00
   1  20   0    5.75    1.29
  -1  20   0    3.33    1.10
   2 -20   0   92.70    4.92
  -2  20   0   94.63    4.47
   2  20   0   91.32    3.95
   2  20   0   90.89    4.33
   3 -20   0   15.53    2.27
   3  20   0   16.75    1.95
   3  20   0   19.27    1.83
  -3  20   0   15.51    2.00
   4 -20   0   14.96    2.34
  -4  20   0   12.00    1.76
   4  20   0   10.75    1.61
   4  20   0   13.21    1.55
   5 -20   0   48.08    3.60
   5  20   0   41.86    2.75
  -5  20   0   42.96    2.96
   5  20   0   48.19    3.68
   6 -20   0   11.46    2.07
   6  20   0   10.51    1.66
  -6  20   0    7.93    1.56
   7 -20   0   87.20    4.95
   7  20   0   80.62    4.04
  -7  20   0   91.57    4.53
   8 -20   0    1.25    1.28
  -8  20   0   -0.08    0.88
   8  20   0    0.02    0.81
   9 -20   0   57.68    4.16
  -9  20   0   52.53    3.48
   9  20   0   59.75    3.31
  10 -20   0    3.83    1.65
  10  20   0    7.47    1.54
 -10  20   0    7.87    1.67
  11 -20   0   60.29    4.38
 -11  20   0   62.58    3.88
  11  20   0   61.48    3.46
  12 -20   0   30.63    3.49
  12  20   0   27.31    2.65
 -12  20   0   28.70    3.04
  13 -20   0    7.50    2.04
 -13  20   0    4.61    1.56
  13  20   0    6.08    1.50
  14 -20   0   19.68    4.33
 -14  20   0   27.04    3.02
   0  21   0    0.22    0.91
   0  21   0    0.78    0.73
  -1  21   0   85.62    4.18
  -1  21   0   95.84    4.66
   1  21   0  103.80    4.68
   1  21   0   99.67    4.19
   2  21   0   22.77    2.36
   2  21   0   20.49    1.97
  -2  21   0   19.40    2.27
   3 -21   0   71.10    4.49
  -3  21   0   87.57    4.33
   3  21   0   79.88    4.08
   3  21   0   84.88    3.76
   4 -21   0   30.58    3.26
  -4  21   0   23.11    2.52
   4  21   0   21.83    2.31
   4  21   0   26.36    1.99
   5 -21   0   10.35    2.05
   5  21   0    8.82    1.56
  -5  21   0    8.08    1.58
   6 -21   0   47.41    3.68
  -6  21   0   52.68    3.43
   6  21   0   50.09    3.10
   7 -21   0    2.33    1.30
  -7  21   0    3.37    1.31
   7  21   0    4.86    1.26
   8 -21   0  121.55    6.21
  -8  21   0  109.99    5.36
   8  21   0  109.11    4.99
   9 -21   0    3.43    1.53
   9  21   0    4.72    1.23
  -9  21   0    5.40    1.61
  10 -21   0   42.83    4.09
  10  21   0   50.95    3.20
 -10  21   0   48.01    3.44
  11 -21   0   12.47    2.44
  11  21   0   14.36    1.95
 -11  21   0   15.28    2.28
  12 -21   0   26.29    3.43
  12  21   0   28.95    2.80
 -12  21   0   28.10    3.01
  13 -21   0   23.40    3.29
  13  21   0   15.66    2.77
 -13  21   0   19.54    2.59
 -14  21   0   -0.11    1.22
   0  22   0   87.41    4.07
   0  22   0   86.93    4.44
  -1  22   0    2.37    1.11
   1  22   0    2.35    0.88
   1  22   0    3.30    1.19
  -1  22   0    2.62    1.03
   2  22   0   80.87    4.24
   2  22   0   85.14    3.87
  -2  22   0   82.60    4.37
   3  22   0   19.24    1.98
   3  22   0   25.33    2.53
  -3  22   0   15.33    2.15
   4 -22   0   28.02    3.20
  -4  22   0   27.79    2.78
   4  22   0   24.46    2.48
   5 -22   0   39.05    3.83
  -5  22   0   41.32    3.54
   5  22   0   48.32    3.14
   6 -22   0   12.59    2.27
   6  22   0   11.36    1.77
  -6  22   0   12.37    2.03
   7 -22   0   81.67    5.04
   7  22   0   85.21    4.27
  -7  22   0   81.81    4.49
   8 -22   0    1.14    1.29
   8  22   0    0.34    0.88
  -8  22   0    0.55    1.10
   9 -22   0   65.21    4.77
   9  22   0   68.02    3.76
  -9  22   0   67.14    4.20
  10 -22   0    4.14    1.88
  10  22   0    7.11    1.51
 -10  22   0    5.60    1.63
  11 -22   0   33.09    3.73
  11  22   0   32.12    2.96
 -11  22   0   34.79    3.44
  12 -22   0   20.80    3.21
  12  22   0   19.06    2.34
 -12  22   0   18.72    2.60
  13 -22   0    8.88    2.65
 -13  22   0    7.25    1.96
   0  23   0    0.28    0.79
   0  23   0    1.32    1.03
   1  23   0   53.56    3.49
  -1  23   0   56.14    3.59
   1  23   0   61.89    3.32
  -1  23   0   58.89    3.36
   2  23   0    3.18    1.21
   2  23   0    5.57    1.14
  -2  23   0    4.95    1.37
  -2  23   0    6.07    1.41
  -3  23   0   37.32    3.33
   3  23   0   40.38    3.34
  -4  23   0   55.29    3.59
   4  23   0   54.19    3.41
  -5  23   0   28.93    3.02
   5  23   0   23.64    2.54
   6 -23   0   22.37    3.05
   6  23   0   25.85    2.70
  -6  23   0   24.92    2.78
   7 -23   0   -0.70    1.10
  -7  23   0   -0.54    1.05
   7  23   0   -0.03    0.91
   8 -23   0   76.65    5.02
  -8  23   0   74.24    4.37
   8  23   0   68.85    3.95
   9 -23   0   11.59    2.56
   9  23   0   10.28    1.82
  -9  23   0   12.41    2.15
  10 -23   0   32.21    3.80
 -10  23   0   36.39    3.52
  10  23   0   33.46    3.07
  11 -23   0   21.23    3.28
  11  23   0   17.83    2.36
 -11  23   0   18.85    2.60
  12 -23   0    7.42    2.23
 -12  23   0   14.57    2.47
  12  23   0   14.76    2.20
   0  24   0   31.11    3.05
   0  24   0   37.79    2.62
   1  24   0    2.66    1.03
  -1  24   0    4.55    1.20
  -1  24   0    5.05    1.48
   1  24   0    3.02    1.25
  -2  24   0   51.20    3.48
   2  24   0   48.29    3.33
  -2  24   0   46.81    3.13
  -3  24   0   34.56    3.31
   3  24   0   30.96    3.02
  -4  24   0   38.49    3.48
   4  24   0   30.28    2.98
  -5  24   0   33.99    3.28
   5  24   0   36.10    3.20
   6  24   0    8.27    1.73
  -6  24   0    6.09    1.75
   7 -24   0   41.04    4.94
  -7  24   0   46.27    3.43
   7  24   0   45.67    3.30
   8 -24   0    1.85    1.63
   8  24   0    1.00    1.04
  -8  24   0    0.13    1.24
   9 -24   0   37.06    4.15
   9  24   0   40.69    3.10
  -9  24   0   40.83    3.81
  10 -24   0   21.02    3.17
  10  24   0   18.00    2.39
 -10  24   0   21.13    2.85
  11 -24   0   14.44    2.88
  11  24   0   11.41    2.03
 -11  24   0   17.63    2.56
  12 -24   0   19.82    4.82
  12  24   0   17.65    2.37
   0  25   0    0.38    1.00
   0  25   0    0.57    0.94
  -1  25   0   72.38    3.91
  -1  25   0   76.40    4.39
   1  25   0   63.41    4.04
  -2  25   0   17.72    2.56
   2  25   0   18.81    2.43
  -2  25   0   19.30    2.32
   3  25   0   22.80    2.69
  -3  25   0   19.26    2.55
  -3  25   0   16.93    2.24
  -4  25   0   23.80    2.83
   4  25   0   29.72    2.97
   5  25   0   24.43    2.74
  -5  25   0   29.79    3.17
   6  25   0   43.40    3.24
  -6  25   0   46.58    3.48
   7  25   0    3.07    1.34
  -7  25   0    2.90    1.43
   8  25   0   32.18    3.13
  -8  25   0   37.54    3.65
  -9  25   0    1.70    1.33
   9  25   0    3.11    1.41
  10 -25   0   43.91    4.68
  10  25   0   45.54    3.47
 -10  25   0   52.87    3.96
  11 -25   0   27.54    3.72
  11  25   0   23.08    2.70
   0  26   0   81.38    4.78
   1  26   0   15.70    2.30
  -1  26   0   11.91    2.17
  -1  26   0   12.44    1.92
  -2  26   0   49.77    3.43
  -2  26   0   56.64    3.89
   2  26   0   61.70    3.93
  -3  26   0   10.09    2.08
   3  26   0    8.70    1.83
  -3  26   0   10.49    1.96
   4  26   0   51.90    3.61
  -4  26   0   53.97    3.82
   5  26   0   38.53    3.60
  -5  26   0   39.97    3.78
   6  26   0    9.06    1.84
  -6  26   0    8.59    1.98
   7  26   0   50.13    3.57
  -7  26   0   58.20    3.98
  -8  26   0    0.89    1.32
   8  26   0    0.47    1.08
   9  26   0   33.99    3.22
  -9  26   0   32.11    3.51
  10  26   0    5.46    1.97
   0  27   0    0.88    1.10
   1  27   0   74.44    4.47
  -1  27   0   67.50    4.37
  -2  27   0   13.70    2.13
   2  27   0   14.66    2.37
  -2  27   0   11.49    2.20
  -3  27   0   38.94    3.16
  -3  27   0   38.67    3.71
   3  27   0   38.36    3.59
  -4  27   0   25.15    3.03
   4  27   0   19.12    2.63
  -4  27   0   15.65    2.44
   5  27   0   11.47    2.06
  -5  27   0   14.97    2.45
  -6  27   0   41.36    3.91
   6  27   0   39.14    3.60
  -7  27   0   -0.12    1.45
   7  27   0    0.46    1.23
   8  27   0   34.29    3.41
   0  28   0   55.61    4.01
  -1  28   0    4.87    1.78
   1  28   0    5.54    1.70
  -2  28   0   35.05    3.59
   2  28   0   31.99    3.42
  -3  28   0    2.82    1.63
  -3  28   0    2.28    1.38
   3  28   0    2.08    1.52
   4  28   0   16.12    2.50
  -4  28   0   21.48    2.94
  -4  28   0   24.05    2.80
  -5  28   0   39.42    3.83
   5  28   0   37.15    3.66
  -5  28   0   39.47    3.95
   6  28   0    2.88    1.70
   0  29   0   -0.94    1.16
   1  29   0   27.12    3.31
  -1  29   0   29.15    3.93
   2  29   0    0.78    1.47
  -4  29   0   12.03    2.23
  -5  29   0    8.53    2.09
  -6  29   0   36.37    4.37
  14   0  -1   -0.20    0.23
  13   0  -1   -0.42    0.22
  12   0  -1   -0.25    0.22
  11   0  -1   -0.21    0.22
  10   0  -1   -0.33    0.24
   9   0  -1   -0.11    0.21
   8   0  -1    0.22    0.26
   8   0  -1   -0.22    0.43
   8   0  -1   -0.02    0.19
   7   0  -1    0.12    0.27
   7   0  -1   -0.20    0.16
   7   0  -1   -0.34    0.39
   6   0  -1   -0.16    0.36
   6   0  -1   -0.21    0.14
   6   0  -1   -0.34    0.19
   5   0  -1   -0.28    0.32
   5   0  -1   -0.58    0.18
   5   0  -1   -0.54    0.11
  -5   0   1   -0.72    0.18
   4   0  -1   -0.13    0.13
   4   0  -1   -0.27    0.07
  -4   0   1    0.03    0.15
   4   0  -1    0.01    0.23
  -4   0   1    0.53    0.25
   3   0  -1   -0.28    0.11
   3   0  -1   -0.12    0.19
  -3   0   1   -0.39    0.15
  -3   0   1   -0.29    0.13
  -2   0   1   -0.05    0.11
  -2   0   1    0.07    0.10
   2   0  -1    0.11    0.13
   2   0  -1    0.07    0.09
   1   0  -1    0.11    0.05
   1   0  -1    0.05    0.06
  -1   0   1   -0.02    0.03
  -1   0   1   -0.02    0.02
   0   0   1    0.21    0.05
   0   0  -1    0.14    0.04
   0   0   1    0.11    0.03
   1   0   1   -0.07    0.03
  -1   0  -1   -0.03    0.02
   2   0   1   -0.30    0.08
  -2   0  -1   -0.34    0.07
   2   0   1   -0.20    0.07
  -2   0  -1   -0.37    0.07
  -2   0  -1   -0.33    0.12
   3   0   1   -0.29    0.10
  -3   0  -1   -0.47    0.15
   3   0   1   -0.20    0.10
  -3   0  -1   -0.19    0.10
  -3   0  -1   -0.20    0.09
  -4   0  -1   -0.14    0.20
   4   0   1   -0.07    0.12
   4   0   1   -0.26    0.12
  -4   0  -1    0.11    0.14
   5   0   1   -0.33    0.14
   5   0   1   -0.03    0.14
  -5   0  -1   -0.12    0.14
  -5   0  -1   -0.20    0.22
   6   0   1   -0.04    0.16
   6   0   1   -0.18    0.16
  -6   0  -1   -0.22    0.17
   7   0   1    0.15    0.19
   8   0   1   -0.04    0.20
   9   0   1   -0.18    0.21
  10   0   1   -0.28    0.23
  11   0   1   -0.02    0.27
  12   0   1   -0.14    0.26
  13   0   1   -0.03    0.26
  14   0   1   -0.46    0.30
  15  -1  -1    0.46    0.32
  14  -1  -1   -0.27    0.29
  13  -1  -1    1.09    0.37
  12  -1  -1    0.87    0.35
  12   1  -1    0.57    0.23
  11  -1  -1    1.61    0.42
  11   1  -1    1.38    0.26
  10  -1  -1    0.37    0.31
  10   1  -1    0.43    0.19
  10   1  -1    0.89    0.43
   9  -1  -1    1.43    0.37
   9   1  -1    1.60    0.60
   9   1  -1    1.09    0.43
   9   1  -1    1.80    0.25
   8  -1  -1   11.39    0.71
   8   1  -1   10.77    0.81
   8   1  -1   10.28    0.49
   8   1  -1    8.64    1.15
   7  -1  -1   23.02    1.59
   7  -1  -1   26.54    1.10
   7   1  -1   25.35    0.86
   7   1  -1   24.59    1.54
   7   1  -1   25.38    1.21
   6  -1  -1    1.23    0.28
   6  -1  -1    1.51    0.55
   6   1  -1    1.83    0.38
   6   1  -1    1.57    0.50
  -5  -1   1    6.76    0.68
   5  -1  -1    5.09    0.41
   5  -1  -1    4.97    0.69
   5   1  -1    5.00    0.67
   5   1  -1    5.16    0.52
   4  -1  -1   25.05    1.24
  -4  -1   1   24.74    1.09
  -4  -1   1   24.33    0.98
   4  -1  -1   21.32    0.86
   4   1  -1   20.68    1.08
   4   1  -1   20.72    0.94
  -4   1   1   21.90    1.16
  -4   1   1   22.78    0.94
  -3  -1   1  102.51    3.07
   3  -1  -1   96.72    3.20
  -3  -1   1  100.43    2.96
   3  -1  -1  100.35    2.88
   3   1  -1   98.28    3.09
   3   1  -1   97.49    2.96
  -3   1   1  101.61    2.95
  -3   1   1   98.42    3.17
   2  -1  -1    0.28    0.18
  -2  -1   1    0.40    0.13
   2  -1  -1    0.29    0.12
  -2  -1   1    0.28    0.16
  -2   1   1    0.39    0.13
   2   1  -1    0.52    0.14
   2   1  -1    0.63    0.17
  -2   1   1    0.26    0.16
  -1  -1   1    0.04    0.04
   1  -1  -1    0.15    0.09
  -1  -1   1   -0.06    0.02
  -1  -1   1    0.05    0.09
   1  -1  -1   -0.03    0.05
   1   1  -1    0.00    0.06
   1   1  -1    0.17    0.09
  -1   1   1   -0.01    0.07
   1   1  -1    0.09    0.05
   0  -1   1    1.05    0.11
   0   1  -1    0.85    0.12
  -1  -1  -1    0.05    0.10
  -1  -1  -1    0.32    0.14
  -1   1  -1    0.07    0.15
   1   1   1    0.29    0.12
   2  -1   1   12.85    0.59
  -2  -1  -1   13.20    0.50
  -2  -1  -1   12.91    0.50
  -2  -1  -1   14.27    0.57
  -2  -1  -1   12.94    0.46
   2   1   1   12.76    0.57
   2   1   1   13.67    0.48
   2   1   1   13.03    0.50
  -3  -1  -1   44.70    1.42
   3  -1   1   43.93    1.50
  -3  -1  -1   44.44    1.30
  -3  -1  -1   45.10    1.30
  -3  -1  -1   46.02    1.57
   3   1   1   43.35    1.57
  -3   1  -1   47.06    1.48
  -3   1  -1   46.07    1.71
  -3   1  -1   45.42    1.42
   3   1   1   46.33    1.35
   3   1   1   42.22    1.42
  -4  -1  -1   11.00    0.54
  -4  -1  -1   11.41    0.70
   4  -1   1    9.97    0.58
  -4   1  -1   11.09    0.79
   4   1   1   10.79    0.45
   4   1   1   11.39    0.73
  -4   1  -1   10.84    0.54
  -4   1  -1   11.16    0.54
   4   1   1    9.90    0.53
   5  -1   1    0.20    0.21
  -5  -1  -1    0.48    0.21
  -5  -1  -1    0.61    0.29
   5   1   1    0.45    0.15
   5   1   1    0.37    0.28
  -5   1  -1    0.70    0.22
   5   1   1    0.73    0.23
  -6  -1  -1   12.86    0.81
   6  -1   1   12.17    0.72
   6   1   1   11.91    0.69
   6   1   1   12.69    0.56
   7  -1   1   26.45    1.16
   7   1   1   25.83    1.16
   7   1   1   26.50    0.98
   8  -1   1    1.62    0.35
   8   1   1    1.89    0.40
   8   1   1    1.93    0.28
   9  -1   1    0.92    0.33
   9   1   1    0.65    0.34
   9   1   1    0.18    0.22
  10  -1   1    1.76    0.43
  10   1   1    2.13    0.33
  11  -1   1    3.52    0.53
  11   1   1    3.54    0.44
  12  -1   1    6.03    0.65
  12   1   1    5.17    0.53
  13  -1   1    4.32    0.58
  14  -1   1    1.85    0.44
  15  -1   1    3.68    0.56
  16  -2  -1    3.92    0.54
  15  -2  -1    1.99    0.46
  14  -2  -1    2.44    0.51
  13  -2  -1    0.17    0.38
  12  -2  -1    0.53    0.41
  11  -2  -1    3.13    0.56
  11   2  -1    3.01    0.65
  10  -2  -1   13.74    0.98
  10   2  -1   12.61    1.52
  10   2  -1   15.97    1.10
   9  -2  -1    2.33    0.47
   9   2  -1    2.16    0.75
   9   2  -1    2.51    0.23
   9   2  -1    2.85    0.56
   8  -2  -1    1.08    0.35
   8   2  -1    0.64    0.46
   8   2  -1    0.71    0.13
   8   2  -1    0.81    0.36
   7  -2  -1    5.53    0.60
   7   2  -1    4.72    0.76
   7   2  -1    4.59    0.58
   6  -2  -1    4.82    0.52
   6   2  -1    5.62    0.78
   6   2  -1    4.69    0.55
   5  -2  -1   34.51    1.35
  -5  -2   1   34.44    1.60
   5   2  -1   30.74    1.32
   5   2  -1   32.97    1.52
  -4  -2   1    1.68    0.29
   4  -2  -1    1.35    0.42
   4  -2  -1    1.03    0.27
  -4  -2   1    1.35    0.31
   4   2  -1    1.66    0.30
   4   2  -1    1.33    0.33
  -4   2   1    1.24    0.24
  -3  -2   1    0.52    0.19
   3  -2  -1    0.57    0.28
   3  -2  -1    0.70    0.23
  -3  -2   1    0.64    0.23
  -3   2   1    0.36    0.16
   3   2  -1    0.36    0.10
   3   2  -1    0.35    0.17
  -3   2   1    0.65    0.28
   3   2  -1    0.30    0.21
  -2  -2   1   38.02    1.27
   2  -2  -1   36.28    1.32
  -2  -2   1   35.45    1.09
  -2  -2   1   37.23    1.29
   2   2  -1   37.87    1.17
   2   2  -1   39.41    1.29
   2   2  -1   37.23    1.25
  -1  -2   1    3.74    0.29
   1  -2  -1    4.55    0.36
  -1  -2   1    3.26    0.26
   1   2  -1    3.69    0.30
   1   2  -1    3.90    0.29
  -1   2   1    3.33    0.31
  -1   2   1    3.79    0.33
   1   2  -1    4.14    0.29
   0  -2   1   18.52    0.67
   0   2   1   19.61    0.75
   0   2  -1   15.44    0.64
   0   2  -1   17.84    0.72
  -1  -2  -1    0.25    0.08
  -1  -2  -1    0.28    0.17
  -1  -2  -1    0.46    0.16
   1  -2   1    0.40    0.20
  -1   2  -1    0.22    0.19
   1   2   1    0.18    0.09
   1   2   1    0.13    0.16
   1   2   1    0.40    0.15
  -2  -2  -1   12.24    0.54
  -2  -2  -1   12.05    0.49
  -2  -2  -1   11.34    0.55
   2  -2   1   12.56    0.67
   2   2   1   12.91    0.51
   2   2   1   12.49    0.58
  -2   2  -1   13.54    0.68
   2   2   1   11.98    0.53
  -3  -2  -1    1.18    0.22
  -3  -2  -1    1.48    0.26
   3  -2   1    1.51    0.31
  -3  -2  -1    0.95    0.17
  -3  -2  -1    1.24    0.14
   3   2   1    1.15    0.21
   3   2   1    0.95    0.19
   3   2   1    1.11    0.25
  -4  -2  -1    2.95    0.33
  -4  -2  -1    2.98    0.39
   4  -2   1    2.50    0.38
  -4   2  -1    3.55    0.55
   4   2   1    3.31    0.43
   4   2   1    2.84    0.32
  -5  -2  -1   12.93    0.79
  -5  -2  -1   13.47    0.69
   5  -2   1   12.72    0.77
   5   2   1   11.88    0.67
   5   2   1   12.63    0.55
  -5   2  -1   13.40    0.67
   5   2   1   13.85    0.87
   6  -2   1    3.15    0.46
   6   2   1    1.65    0.33
   6   2   1    2.89    0.54
   6   2   1    2.75    0.27
   7  -2   1    2.73    0.45
   7   2   1    2.79    0.62
   7   2   1    2.94    0.30
   7   2   1    2.81    0.43
   8  -2   1    0.54    0.32
   8   2   1    0.71    0.21
   8   2   1    0.64    0.31
   9  -2   1    5.50    0.68
   9   2   1    4.66    0.63
   9   2   1    6.35    0.48
  10  -2   1    0.70    0.39
  10   2   1    0.69    0.39
  11  -2   1   13.04    0.96
  12  -2   1    7.46    0.79
  13  -2   1   -0.74    0.32
  14  -2   1   -0.35    0.34
  15  -2   1    2.02    0.50
  16  -2   1    6.35    0.74
  17  -3  -1   -0.59    0.36
  16  -3  -1   -0.53    0.39
  15  -3  -1    2.39    0.56
  14  -3  -1    0.84    0.50
  13  -3  -1    0.41    0.46
  12  -3  -1    0.67    0.48
  12   3  -1    0.73    0.53
  11  -3  -1    3.61    0.66
  11   3  -1    4.68    0.76
  11   3  -1    5.87    1.13
  10  -3  -1    0.11    0.38
  10   3  -1    0.63    0.44
  10   3  -1    0.40    0.59
   9  -3  -1    1.12    0.42
   9   3  -1    0.88    0.44
   9   3  -1    1.06    0.62
   8  -3  -1   14.63    0.99
   8   3  -1   14.80    1.37
   8   3  -1   12.98    0.94
   7  -3  -1   16.42    1.01
   7   3  -1   15.24    0.61
   7   3  -1   15.05    1.12
   7   3  -1   14.77    0.95
   6  -3  -1    4.27    0.57
   6   3  -1    4.33    0.32
   6   3  -1    4.40    0.54
   6   3  -1    4.87    0.67
   5  -3  -1   12.16    0.82
  -5  -3   1   12.38    0.80
   5   3  -1   12.49    0.75
   5   3  -1   11.96    0.84
   5   3  -1   12.63    0.56
   4  -3  -1   -0.25    0.22
  -4  -3   1    0.01    0.21
  -4  -3   1   -0.11    0.21
   4   3  -1   -0.08    0.14
   4   3  -1   -0.23    0.20
   4   3  -1   -0.11    0.17
  -3  -3   1    5.40    0.45
   3  -3  -1    4.26    0.51
  -3  -3   1    5.44    0.26
  -3  -3   1    6.17    0.52
   3   3  -1    5.51    0.44
   3   3  -1    5.28    0.38
   3   3  -1    4.26    0.42
   2  -3  -1   39.84    1.51
  -2  -3   1   38.81    1.38
  -2  -3   1   37.44    1.29
  -2  -3   1   39.65    1.39
   2   3  -1   39.55    1.38
   2   3  -1   39.77    1.37
  -2   3   1   39.90    1.47
   2   3  -1   39.27    1.36
  -2   3   1   37.99    1.53
  -1  -3   1    6.94    0.41
  -1  -3   1    6.72    0.45
   1  -3  -1    7.66    0.56
   1   3  -1    6.70    0.41
   1   3  -1    6.65    0.48
   1   3  -1    7.37    0.45
  -1   3   1    7.54    0.54
   0  -3  -1   26.43    1.09
   0  -3   1   26.16    0.98
   0  -3   1   25.29    1.05
   0   3  -1   24.66    0.97
   0   3   1   26.29    1.07
   0   3  -1   25.65    1.06
  -1  -3  -1   48.69    1.70
   1  -3   1   50.94    1.78
  -1  -3  -1   51.09    1.62
   1   3   1   50.39    1.46
  -1   3  -1   48.61    1.76
  -1   3  -1   48.63    1.63
   1   3   1   48.36    1.61
   1   3   1   50.54    1.72
  -2  -3  -1   14.20    0.70
  -2  -3  -1   13.84    0.66
   2  -3   1   15.50    0.84
  -2  -3  -1   14.82    0.58
   2   3   1   14.20    0.55
   2   3   1   13.54    0.71
   2   3   1   14.38    0.66
  -2   3  -1   15.42    0.82
  -3  -3  -1    4.89    0.37
  -3  -3  -1    5.59    0.41
   3  -3   1    4.86    0.55
  -3  -3  -1    4.86    0.38
   3   3   1    4.93    0.42
   3   3   1    4.61    0.41
  -3   3  -1    4.46    0.50
   3   3   1    5.41    0.38
  -4  -3  -1    8.99    0.56
   4  -3   1    8.85    0.68
  -4  -3  -1    9.32    0.57
  -4  -3  -1    8.59    0.41
   4   3   1   10.46    0.56
   4   3   1    9.51    0.61
   4   3   1    8.94    0.55
  -5  -3  -1   -0.06    0.18
  -5  -3  -1    0.02    0.20
   5  -3   1   -0.31    0.20
   5   3   1    0.01    0.24
   5   3   1   -0.16    0.18
   6  -3   1   12.44    0.87
   6   3   1   11.56    0.89
   6   3   1   11.92    0.73
   7  -3   1   61.62    2.34
   7   3   1   61.84    2.49
   7   3   1   58.07    2.16
   8  -3   1    2.42    0.53
   8   3   1    2.84    0.48
   8   3   1    2.65    0.64
   9  -3   1   22.71    1.30
   9   3   1   21.49    1.19
  10  -3   1    1.77    0.52
  10   3   1    1.47    0.45
  11  -3   1    8.10    0.91
  11   3   1   11.05    1.02
  12  -3   1    7.45    0.87
  13  -3   1   -0.35    0.41
  14  -3   1    0.27    0.47
  15  -3   1    6.97    0.85
  16  -3   1    0.54    0.47
  17  -3   1    0.17    0.46
  18  -4  -1    0.49    0.43
  17  -4  -1   -0.61    0.44
  16  -4  -1    0.24    0.48
  15  -4  -1    3.21    0.72
  14  -4  -1    0.12    0.52
  13  -4  -1   -0.30    0.49
  13   4  -1    0.84    0.59
  12  -4  -1    0.08    0.46
  12   4  -1   -0.34    0.43
  11  -4  -1    0.49    0.50
  11   4  -1   -0.09    0.42
  11   4  -1    0.03    0.65
  10  -4  -1    1.97    0.58
  10   4  -1    2.07    0.59
  10   4  -1    3.18    0.89
   9  -4  -1   -0.31    0.33
   9   4  -1    0.12    0.36
   9   4  -1    0.22    0.53
   8  -4  -1   -0.07    0.33
   8   4  -1   -0.19    0.29
   8   4  -1    0.00    0.44
   8   4  -1    0.10    0.18
   7  -4  -1    0.08    0.34
   7   4  -1    0.02    0.17
   7   4  -1    0.07    0.37
   7   4  -1   -0.15    0.25
   6  -4  -1   21.75    1.26
   6   4  -1   22.14    0.94
   6   4  -1   21.69    1.12
   6   4  -1   23.59    1.26
   5  -4  -1   -0.30    0.27
  -5  -4   1    0.22    0.27
   5   4  -1   -0.04    0.26
   5   4  -1   -0.33    0.18
   5   4  -1    0.17    0.26
  -4  -4   1   10.15    0.40
   4  -4  -1   10.71    0.81
  -4  -4   1   10.69    0.69
   4   4  -1   10.07    0.66
   4   4  -1   10.14    0.65
   4   4  -1    9.04    0.59
  -3  -4   1   86.41    2.79
   3  -4  -1   91.55    3.01
  -3  -4   1   85.92    2.62
  -3  -4   1   88.39    2.79
   3   4  -1   81.42    2.74
  -3   4   1   89.36    2.93
   3   4  -1   85.92    2.74
   3   4  -1   89.76    2.79
  -2  -4   1   56.95    1.87
  -2  -4   1   57.77    1.94
   2  -4  -1   58.27    2.12
  -2  -4   1   56.36    1.89
  -2   4   1   56.98    2.07
   2   4  -1   55.82    1.90
   2   4  -1   53.70    1.90
   2   4  -1   56.76    1.97
  -1  -4   1   36.74    1.30
  -1  -4   1   37.40    1.43
   1  -4  -1   39.48    1.56
   1   4  -1   34.69    1.35
   1   4  -1   36.59    1.31
   1   4  -1   38.54    1.47
  -1   4   1   37.77    1.51
   0  -4   1  102.95    3.14
   0  -4  -1  105.31    3.30
   0  -4   1  104.07    3.27
   0   4   1  101.01    3.14
   0   4  -1  100.09    3.26
   0   4  -1  105.05    3.15
   0   4   1  100.24    3.27
   1  -4   1   44.33    1.80
  -1  -4  -1   45.85    1.77
  -1  -4  -1   48.71    1.67
   1   4   1   50.11    1.69
  -1   4  -1   49.37    1.70
  -1   4  -1   49.98    1.85
   1   4   1   47.85    1.79
   2  -4   1  127.57    4.05
  -2  -4  -1  128.27    3.82
  -2  -4  -1  126.98    3.90
  -2  -4  -1  129.94    3.61
   2   4   1  128.81    3.82
  -2   4  -1  128.47    4.03
   2   4   1  132.63    3.93
   2   4   1  122.46    3.63
  -3  -4  -1  108.91    3.21
  -3  -4  -1  105.43    3.19
   3  -4   1  101.86    3.43
  -3  -4  -1  107.26    3.08
   3   4   1   98.79    3.01
  -3   4  -1  104.17    3.42
   3   4   1  101.80    3.23
   3   4   1   97.39    3.15
   4  -4   1   31.64    1.53
  -4  -4  -1   33.99    1.35
  -4  -4  -1   34.62    1.24
  -4  -4  -1   35.03    1.29
   4   4   1   36.08    1.31
   4   4   1   33.02    1.32
   4   4   1   33.12    1.33
  -5  -4  -1    8.89    0.82
  -5  -4  -1   10.59    0.68
   5  -4   1   11.47    0.88
   5   4   1   10.98    0.65
   5   4   1    8.93    0.64
   5   4   1   10.62    0.72
  -6  -4  -1    0.25    0.30
   6  -4   1    0.20    0.33
   6   4   1    0.70    0.28
   6   4   1    0.56    0.34
   7  -4   1   20.06    1.23
   7   4   1   19.33    1.04
   7   4   1   20.97    1.26
   8  -4   1    0.20    0.37
   8   4   1    0.42    0.42
   8   4   1    0.03    0.28
   9  -4   1    0.94    0.51
   9   4   1    0.26    0.34
   9   4   1    1.37    0.56
  10  -4   1    4.22    0.73
  10   4   1    4.22    0.66
  11  -4   1   11.05    1.12
  11   4   1   11.17    1.04
  12  -4   1   -0.47    0.39
  12   4   1    0.24    0.40
  13  -4   1    0.23    0.51
  13   4   1    0.72    0.51
  14  -4   1    0.10    0.46
  15  -4   1    8.77    1.03
  16  -4   1    0.52    0.53
  17  -4   1    6.85    0.87
  18  -4   1    0.27    0.53
  19  -5  -1    0.12    0.52
  18  -5  -1    3.16    0.71
  17  -5  -1    0.73    0.58
  16  -5  -1    0.06    0.57
  15  -5  -1   -0.30    0.49
  14  -5  -1   -0.38    0.55
  14   5  -1    0.62    0.59
  13  -5  -1    2.12    0.68
  13   5  -1    2.71    0.70
  12  -5  -1    0.77    0.56
  12   5  -1    1.32    0.82
  12   5  -1    0.61    0.58
  11  -5  -1    1.89    0.63
  11   5  -1    1.00    0.68
  11   5  -1    0.89    0.55
  10  -5  -1    1.31    0.54
  10   5  -1    0.63    0.62
  10   5  -1    1.22    0.51
   9  -5  -1    8.88    1.08
   9   5  -1   12.87    1.32
   9   5  -1   11.49    1.08
   8  -5  -1   11.70    1.15
   8   5  -1   12.93    1.28
   8   5  -1   12.78    0.73
   8   5  -1   12.79    0.93
   7  -5  -1    4.46    0.74
   7   5  -1    5.01    0.52
   7   5  -1    4.15    0.60
   7   5  -1    4.67    0.72
   6  -5  -1    3.86    0.68
   6   5  -1    4.82    0.52
   6   5  -1    5.17    0.62
   6   5  -1    5.16    0.67
  -5  -5   1    1.10    0.37
   5  -5  -1    1.17    0.45
   5   5  -1    0.66    0.32
   5   5  -1    1.04    0.32
   5   5  -1    0.82    0.35
  -4  -5   1   24.96    1.16
   4  -5  -1   22.23    1.30
  -4  -5   1   23.40    0.93
   4   5  -1   23.74    1.09
   4   5  -1   23.05    1.11
   4   5  -1   25.77    1.15
  -3  -5   1    8.01    0.79
  -3  -5   1    7.00    0.52
  -3  -5   1    7.15    0.54
   3  -5  -1    7.54    0.82
   3   5  -1    7.03    0.67
   3   5  -1    7.78    0.66
   3   5  -1    6.65    0.54
   2  -5  -1    0.75    0.35
  -2  -5   1    0.83    0.29
  -2  -5   1    1.16    0.27
  -2  -5   1    1.51    0.33
   2   5  -1    1.26    0.34
  -2   5   1    0.70    0.35
   2   5  -1    0.58    0.24
   2   5  -1    1.16    0.32
  -1  -5   1   44.12    1.71
   1  -5  -1   40.08    1.76
   1   5  -1   43.12    1.62
   1   5  -1   44.53    1.75
  -1   5   1   41.00    1.75
   1   5  -1   44.14    1.53
   0  -5   1   15.22    0.92
   0  -5  -1   15.31    0.94
   0  -5   1   15.36    0.82
   0   5  -1   14.62    0.82
   0   5   1   16.33    0.96
   0   5  -1   14.23    0.91
   0   5   1   16.84    0.85
   1  -5   1    7.57    0.75
  -1  -5  -1   10.52    0.75
  -1  -5  -1    8.94    0.63
  -1   5  -1    8.37    0.62
   1   5   1   10.54    0.78
  -1   5  -1   10.07    0.77
   1   5   1   10.30    0.67
   2  -5   1  240.04    7.24
  -2  -5  -1  242.61    6.97
  -2  -5  -1  243.98    7.09
   2   5   1  240.17    7.10
   2   5   1  245.31    6.97
   2   5   1  240.12    6.75
  -2   5  -1  244.59    7.23
  -3  -5  -1   19.69    0.98
  -3  -5  -1   20.05    1.02
   3  -5   1   18.66    1.15
  -3  -5  -1   21.66    0.84
   3   5   1   21.03    0.99
   3   5   1   21.64    0.84
   3   5   1   20.47    1.06
  -4  -5  -1    6.85    0.54
   4  -5   1    5.85    0.75
  -4  -5  -1    6.13    0.49
  -4  -5  -1    7.23    0.66
   4   5   1    6.29    0.60
   4   5   1    5.09    0.58
   4   5   1    6.47    0.47
   5  -5   1    7.33    0.83
  -5  -5  -1    6.68    0.45
  -5  -5  -1    7.33    0.58
   5   5   1    6.66    0.61
   5   5   1    6.40    0.62
   5   5   1    6.62    0.64
  -6  -5  -1    0.06    0.24
   6  -5   1   -0.04    0.34
   6   5   1    0.08    0.25
   6   5   1    0.03    0.24
   6   5   1    0.05    0.29
   7  -5   1    1.02    0.46
   7   5   1    0.75    0.40
   7   5   1    1.09    0.36
   8  -5   1    7.62    0.95
   8   5   1    8.15    0.97
   8   5   1    7.43    0.76
   9  -5   1   13.07    1.23
   9   5   1   15.98    1.26
   9   5   1   10.83    1.01
  10  -5   1   -0.27    0.42
  10   5   1    0.49    0.42
  11  -5   1    1.87    0.65
  11   5   1    3.54    0.68
  12  -5   1    2.39    0.72
  12   5   1    2.17    0.58
  13  -5   1    0.26    0.51
  13   5   1    0.64    0.55
  14  -5   1    4.35    0.84
  15  -5   1    0.75    0.58
  16  -5   1    2.05    0.68
  17  -5   1   -0.17    0.56
  18  -5   1    0.15    0.54
  18  -6  -1    0.67    0.63
  17  -6  -1    1.23    0.70
  16  -6  -1    1.43    0.77
  15  -6  -1    0.46    0.64
  15   6  -1    0.38    0.58
  14  -6  -1    1.53    0.75
  14   6  -1    2.18    0.70
  13  -6  -1    0.18    0.62
  13   6  -1    0.76    0.56
  12  -6  -1    9.94    1.27
  12   6  -1    8.25    1.37
  12   6  -1    9.15    1.14
  11  -6  -1   -0.39    0.46
  11   6  -1   -0.08    0.38
  11   6  -1    0.61    0.69
  10  -6  -1   -0.04    0.45
  10   6  -1    0.49    0.41
  10   6  -1    0.34    0.52
   9  -6  -1    2.35    0.68
   9   6  -1    1.79    0.65
   9   6  -1    1.83    0.39
   9   6  -1    1.68    0.53
   8  -6  -1    6.02    0.93
   8   6  -1    5.71    0.84
   8   6  -1    6.96    0.66
   8   6  -1    5.20    0.72
   7  -6  -1    2.40    0.62
   7   6  -1    1.47    0.39
   7   6  -1    2.16    0.48
   7   6  -1    1.05    0.47
   6  -6  -1   33.79    1.84
   6   6  -1   36.09    1.61
   6   6  -1   35.75    1.63
   6   6  -1   37.18    1.56
   5  -6  -1    0.73    0.43
  -5  -6   1    1.29    0.39
  -5  -6   1    0.99    0.36
   5   6  -1    1.01    0.35
   5   6  -1    1.13    0.38
   5   6  -1    1.38    0.36
  -4  -6   1   18.95    0.92
  -4  -6   1   20.71    1.03
   4  -6  -1   20.13    1.29
   4   6  -1   18.12    0.96
   4   6  -1   17.99    1.02
   4   6  -1   17.16    1.05
  -3  -6   1    3.39    0.47
  -3  -6   1    3.80    0.46
   3  -6  -1    2.20    0.53
   3   6  -1    3.51    0.50
   3   6  -1    4.48    0.54
   3   6  -1    3.94    0.57
   2  -6  -1    0.45    0.34
  -2  -6   1    0.99    0.26
  -2  -6   1    1.41    0.37
   2   6  -1    0.69    0.34
   2   6  -1    1.01    0.34
  -2   6   1    1.51    0.44
   2   6  -1    0.96    0.29
   1  -6  -1   14.83    1.03
  -1  -6   1   11.92    0.89
  -1  -6   1   15.48    0.96
   1   6  -1   14.64    0.96
  -1   6   1   16.49    1.07
   1   6  -1   15.80    0.81
   1   6  -1   15.90    0.89
   0  -6  -1   13.94    0.97
   0  -6   1   13.87    0.96
   0   6  -1   13.70    0.84
   0   6  -1   12.32    0.91
   0   6   1   14.39    0.97
   0   6   1   13.93    0.85
  -1  -6  -1  105.93    3.52
  -1  -6  -1   97.57    3.28
   1  -6   1  102.30    3.55
   1   6   1  101.43    3.49
  -1   6  -1  102.54    3.35
  -1   6  -1  105.12    3.57
   1   6   1  101.35    3.32
   2  -6   1   30.92    1.61
  -2  -6  -1   32.85    1.41
  -2  -6  -1   30.05    1.46
  -2   6  -1   31.96    1.59
   2   6   1   31.47    1.50
   2   6   1   31.84    1.19
   2   6   1   32.60    1.40
   3  -6   1   17.50    1.21
  -3  -6  -1   19.00    0.79
  -3  -6  -1   17.78    1.03
   3   6   1   18.54    1.10
   3   6   1   18.68    0.83
   3   6   1   19.58    1.00
   4  -6   1   14.55    1.09
  -4  -6  -1   11.75    0.79
  -4  -6  -1   12.40    0.69
   4   6   1   11.34    0.86
   4   6   1   12.03    0.79
   4   6   1   13.39    0.68
  -5  -6  -1   16.26    0.87
   5  -6   1   18.87    1.28
  -5  -6  -1   18.39    0.94
   5   6   1   16.69    1.03
   5   6   1   18.69    1.01
   5   6   1   17.19    0.90
   6  -6   1    3.89    0.71
  -6  -6  -1    4.42    0.57
   6   6   1    3.76    0.54
   6   6   1    4.36    0.56
   6   6   1    5.01    0.59
   7  -6   1    0.14    0.38
   7   6   1    0.48    0.36
   7   6   1    0.12    0.28
   7   6   1    0.62    0.32
   8  -6   1    3.71    0.74
   8   6   1    3.94    0.70
   8   6   1    4.35    0.64
   9  -6   1    2.54    0.70
   9   6   1    2.01    0.66
   9   6   1    1.89    0.53
  10  -6   1    5.63    0.93
  10   6   1    6.27    0.99
  10   6   1    7.07    0.86
  11  -6   1   25.78    1.75
  11   6   1   29.00    1.58
  12  -6   1    2.50    0.77
  12   6   1    3.10    0.68
  13  -6   1    0.39    0.59
  13   6   1    0.21    0.47
  14  -6   1    0.51    0.63
  14   6   1    0.32    0.61
  15  -6   1    1.53    0.76
  16  -6   1    2.24    0.79
  17  -6   1   -0.33    0.58
  18  -6   1   -0.07    0.62
  18  -7  -1   -0.16    0.65
  17  -7  -1   -0.43    0.65
  16  -7  -1    0.00    0.64
  15  -7  -1   -0.15    0.65
  15   7  -1    0.74    0.66
  14  -7  -1    0.65    0.68
  14   7  -1   -0.39    0.59
  13  -7  -1    3.44    0.90
  13   7  -1    4.26    0.87
  12  -7  -1   -0.58    0.51
  12   7  -1    0.29    0.62
  12   7  -1   -0.39    0.45
  11  -7  -1   12.09    1.38
  11   7  -1   12.79    1.48
  11   7  -1    9.08    1.08
  10  -7  -1   -0.17    0.50
  10   7  -1    0.06    0.44
  10   7  -1    0.83    0.59
   9  -7  -1    0.04    0.48
   9   7  -1    0.18    0.35
   9   7  -1    0.69    0.37
   9   7  -1   -0.17    0.47
   8  -7  -1   24.33    1.66
   8   7  -1   25.07    1.42
   8   7  -1   23.65    1.26
   8   7  -1   23.12    1.45
   7  -7  -1   -0.58    0.36
   7   7  -1   -0.02    0.35
   7   7  -1   -0.03    0.32
   7   7  -1    0.33    0.31
   6  -7  -1    6.86    0.98
   6   7  -1    6.98    0.78
   6   7  -1    7.30    0.80
   6   7  -1    5.85    0.72
   5  -7  -1   -0.46    0.34
  -5  -7   1   -0.04    0.20
   5   7  -1    0.15    0.30
   5   7  -1   -0.39    0.25
   5   7  -1   -0.17    0.29
  -4  -7   1    7.90    0.63
   4  -7  -1    7.09    0.94
  -4  -7   1    6.51    0.67
   4   7  -1    7.77    0.85
   4   7  -1    6.33    0.74
   4   7  -1    7.46    0.73
   3  -7  -1   60.75    2.67
  -3  -7   1   65.04    2.41
  -3  -7   1   68.84    2.26
   3   7  -1   61.13    2.31
   3   7  -1   65.77    2.55
   3   7  -1   66.48    2.42
  -2  -7   1   -0.02    0.23
   2  -7  -1    0.00    0.31
   2   7  -1   -0.18    0.18
  -2   7   1    0.14    0.37
   2   7  -1    0.11    0.33
   2   7  -1   -0.05    0.23
  -1  -7   1   83.45    3.11
   1  -7  -1   87.55    3.26
   1   7  -1   85.74    2.84
   1   7  -1   89.82    3.20
  -1   7   1   86.13    3.21
   1   7  -1   86.58    3.00
   0  -7  -1   17.84    1.17
   0  -7   1   18.88    1.17
   0   7   1   16.60    1.00
   0   7  -1   16.14    1.12
   0   7  -1   17.12    1.01
   0   7   1   16.07    1.14
   1  -7   1    3.24    0.62
  -1  -7  -1    3.68    0.61
   1   7   1    3.73    0.55
   1   7   1    5.54    0.74
  -1   7  -1    3.47    0.54
  -1   7  -1    3.45    0.68
   2  -7   1   54.50    2.38
  -2  -7  -1   57.62    2.27
   2   7   1   54.38    1.85
  -2   7  -1   51.94    2.33
  -2   7  -1   52.11    2.12
   2   7   1   51.17    2.23
   2   7   1   56.26    2.11
  -3  -7  -1    9.88    0.58
   3  -7   1    9.77    1.07
  -3  -7  -1   11.14    0.86
   3   7   1   10.10    0.64
   3   7   1    9.53    0.86
   3   7   1    9.29    0.94
  -4  -7  -1   12.28    0.88
   4  -7   1   10.97    1.13
  -4  -7  -1   11.29    0.64
   4   7   1   10.48    0.91
   4   7   1   10.19    0.95
   4   7   1   10.23    0.63
  -5  -7  -1    7.08    0.64
  -5  -7  -1    6.74    0.67
   5  -7   1    5.47    0.85
   5   7   1    6.79    0.56
   5   7   1    5.53    0.66
   5   7   1    5.89    0.71
   6  -7   1    0.42    0.43
  -6  -7  -1    0.00    0.27
   6   7   1    0.14    0.27
   6   7   1    0.41    0.34
   6   7   1   -0.23    0.25
   7  -7   1    0.30    0.45
   7   7   1    0.27    0.38
   7   7   1   -0.11    0.30
   7   7   1    0.82    0.38
   8  -7   1    0.93    0.58
   8   7   1    1.25    0.45
   8   7   1    0.94    0.50
   9  -7   1    0.16    0.45
   9   7   1   -0.21    0.32
   9   7   1    0.32    0.48
  10  -7   1   10.63    1.27
  10   7   1   13.05    1.22
  10   7   1   10.90    1.23
  11  -7   1    0.44    0.55
  11   7   1    1.11    0.53
  12  -7   1    1.88    0.74
  12   7   1    1.16    0.58
  13  -7   1    0.63    0.64
  13   7   1   -0.29    0.45
  14  -7   1   -0.27    0.61
  14   7   1    0.83    0.60
  15  -7   1    0.58    0.72
  16  -7   1    1.10    0.78
  17  -7   1   -0.08    0.72
  18  -7   1    1.86    0.81
  18  -8  -1    2.26    0.92
  17  -8  -1   -0.08    0.74
  16  -8  -1    0.48    0.75
  15  -8  -1   -0.75    0.70
  15   8  -1    1.21    0.72
  14  -8  -1    1.28    0.81
  14   8  -1    0.99    0.77
  13  -8  -1   -0.53    0.64
  13   8  -1   -0.12    0.56
  13   8  -1   -0.05    0.68
  12  -8  -1   -0.08    0.67
  12   8  -1    1.20    0.79
  12   8  -1    1.69    0.67
  11  -8  -1    3.75    0.93
  11   8  -1    3.64    0.83
  11   8  -1    4.49    0.96
  10  -8  -1    0.11    0.57
  10   8  -1   -0.18    0.52
  10   8  -1    0.55    0.45
  10   8  -1   -0.81    0.32
   9  -8  -1    3.43    0.85
   9   8  -1    2.07    0.70
   9   8  -1    3.18    0.65
   9   8  -1    3.51    0.60
   8  -8  -1    0.54    0.58
   8   8  -1    1.25    0.49
   8   8  -1    0.76    0.42
   8   8  -1    1.04    0.53
   7  -8  -1   -0.27    0.45
   7   8  -1   -0.20    0.31
   7   8  -1   -0.33    0.31
   7   8  -1    0.15    0.40
   6  -8  -1   -0.31    0.45
   6   8  -1    0.79    0.38
   6   8  -1    0.17    0.34
   6   8  -1    0.37    0.38
   5  -8  -1    6.41    0.97
  -5  -8   1    6.85    0.68
   5   8  -1    5.07    0.71
   5   8  -1    5.81    0.80
   5   8  -1    6.15    0.69
   4  -8  -1   12.06    1.22
  -4  -8   1   10.86    0.85
  -4  -8   1   12.13    0.79
   4   8  -1   10.73    1.06
   4   8  -1   11.78    0.90
   4   8  -1   10.70    0.83
  -3  -8   1    1.63    0.35
   3  -8  -1    0.99    0.52
  -3  -8   1    1.10    0.41
   3   8  -1    1.51    0.44
   3   8  -1    1.68    0.42
   3   8  -1    1.55    0.50
  -2  -8   1    5.44    0.72
   2  -8  -1    5.09    0.79
   2   8  -1    3.82    0.60
   2   8  -1    5.13    0.58
   2   8  -1    5.95    0.81
  -1  -8   1    1.40    0.45
   1  -8  -1    1.23    0.48
  -1   8   1    1.26    0.41
   1   8  -1    1.45    0.37
   1   8  -1    1.62    0.42
  -1   8   1    0.46    0.37
   1   8  -1    1.99    0.52
   0  -8  -1    1.42    0.51
   0  -8   1    1.46    0.48
   0   8  -1    0.86    0.44
   0   8   1    1.84    0.52
   0   8   1    1.61    0.42
   0   8  -1    2.71    0.54
  -1  -8  -1   -0.09    0.28
   1  -8   1    0.55    0.40
  -1   8  -1    0.13    0.39
   1   8   1    0.19    0.35
  -1   8  -1    0.46    0.35
   1   8   1    0.83    0.36
  -2  -8  -1   49.75    2.21
   2  -8   1   50.25    2.35
   2   8   1   47.23    2.22
  -2   8  -1   52.63    2.13
   2   8   1   49.19    2.05
   2   8   1   50.22    1.80
   3  -8   1   51.68    2.37
  -3  -8  -1   46.35    2.08
   3   8   1   47.04    1.77
   3   8   1   48.60    2.17
   3   8   1   45.03    1.95
  -4  -8  -1   17.26    0.84
   4  -8   1   19.00    1.40
  -4  -8  -1   15.55    1.09
   4   8   1   15.29    1.13
   4   8   1   17.09    1.06
   4   8   1   16.40    0.87
   5  -8   1   -0.20    0.37
  -5  -8  -1    0.53    0.26
  -5  -8  -1   -0.02    0.30
   5   8   1    0.29    0.25
   5   8   1    0.02    0.33
   5   8   1    0.59    0.37
   6  -8   1   12.23    1.36
  -6  -8  -1   12.93    0.83
   6   8   1   14.08    0.96
   6   8   1   11.80    1.09
   6   8   1   11.47    0.81
   7  -8   1   11.37    1.32
   7   8   1   13.81    0.94
   7   8   1   13.62    0.98
   7   8   1   12.72    1.03
   8  -8   1    2.24    0.72
   8   8   1    3.70    0.64
   8   8   1    2.64    0.56
   8   8   1    2.36    0.60
   9  -8   1    0.66    0.59
   9   8   1    0.51    0.44
   9   8   1    1.95    0.59
  10  -8   1    0.52    0.63
  10   8   1   -0.21    0.40
  10   8   1   -0.22    0.51
  11  -8   1    0.45    0.59
  11   8   1   -0.43    0.40
  11   8   1    0.29    0.58
  12  -8   1    0.36    0.67
  12   8   1    0.08    0.48
  13  -8   1    0.11    0.66
  13   8   1    1.00    0.64
  14  -8   1   -0.05    0.72
  14   8   1   -0.82    0.50
  15  -8   1    0.32    0.70
  16  -8   1    1.09    0.80
  17  -8   1   -0.66    0.69
  18  -8   1    8.21    1.84
  17  -9  -1   -0.24    0.78
  16  -9  -1    0.27    0.83
  15  -9  -1    2.49    0.96
  15   9  -1    1.83    0.83
  14  -9  -1    2.60    0.97
  14   9  -1    1.14    0.76
  13  -9  -1   -0.25    0.68
  13   9  -1    1.22    0.85
  13   9  -1    0.61    0.57
  12  -9  -1    2.97    0.95
  12   9  -1    2.24    0.91
  12   9  -1    1.51    0.72
  11  -9  -1    9.83    1.39
  11   9  -1    8.61    1.22
  11   9  -1    6.54    1.02
  10  -9  -1    6.04    1.16
  10   9  -1    4.55    0.93
  10   9  -1    3.61    0.69
  10   9  -1    3.16    0.71
   9  -9  -1    0.87    0.65
   9   9  -1    0.38    0.48
   9   9  -1    0.23    0.40
   9   9  -1    0.15    0.42
   8  -9  -1   20.91    1.94
   8   9  -1   27.86    1.53
   8   9  -1   25.12    1.48
   8   9  -1   24.10    1.48
   7  -9  -1   -0.40    0.44
   7   9  -1    0.19    0.40
   7   9  -1   -0.03    0.38
   7   9  -1   -0.24    0.38
   6  -9  -1   11.52    1.43
   6   9  -1   11.97    1.15
   6   9  -1   13.36    0.96
   6   9  -1   12.18    1.13
  -5  -9   1    5.09    0.67
   5  -9  -1    7.32    1.11
   5   9  -1    6.17    0.88
   5   9  -1    5.79    0.70
   5   9  -1    5.78    0.79
   4  -9  -1    5.61    1.00
  -4  -9   1    7.33    0.82
   4   9  -1    6.45    0.75
   4   9  -1    5.76    0.87
   4   9  -1    5.79    0.75
  -3  -9   1    0.15    0.35
   3  -9  -1    0.04    0.45
   3   9  -1   -0.48    0.28
   3   9  -1   -0.34    0.34
   3   9  -1    0.39    0.33
   2  -9  -1    0.28    0.40
  -2  -9   1   -0.04    0.31
   2   9  -1    0.13    0.33
   2   9  -1   -0.30    0.24
   2   9  -1   -0.05    0.41
  -1  -9   1   11.72    1.19
   1  -9  -1   13.33    1.30
  -1   9   1   16.44    1.47
   1   9  -1   12.79    0.88
   1   9  -1   13.32    1.01
   1   9  -1   11.44    1.21
  -1   9   1   14.20    1.03
   0  -9  -1    1.40    0.53
   0  -9   1    0.52    0.38
   0   9  -1    0.78    0.39
   0   9  -1    1.05    0.54
   0   9   1    0.67    0.50
   0   9   1    1.92    0.49
   1  -9   1    1.42    0.57
  -1  -9  -1    1.77    0.58
   1   9   1    1.59    0.47
  -1   9  -1    1.08    0.43
  -1   9  -1    1.67    0.56
   1   9   1    1.33    0.57
  -2  -9  -1    0.39    0.37
   2  -9   1    0.23    0.42
   2   9   1    0.43    0.37
   2   9   1    0.20    0.25
   2   9   1    0.03    0.38
  -2   9  -1    0.21    0.36
   3  -9   1   27.15    1.74
  -3  -9  -1   24.78    1.50
   3   9   1   24.46    1.18
  -3   9  -1   26.18    1.47
   3   9   1   21.60    1.49
   3   9   1   25.93    1.40
  -4  -9  -1   11.76    1.12
   4  -9   1    8.60    1.15
   4   9   1   11.08    1.02
   4   9   1   12.16    0.78
   4   9   1   10.37    1.08
  -5  -9  -1    4.98    0.54
   5  -9   1    4.91    0.99
  -5  -9  -1    4.18    0.68
   5   9   1    2.91    0.64
   5   9   1    3.94    0.51
   5   9   1    4.34    0.69
  -6  -9  -1    1.00    0.33
   6  -9   1    0.70    0.56
   6   9   1    0.46    0.33
   6   9   1    1.03    0.43
   6   9   1    0.52    0.44
   7  -9   1    4.17    0.91
   7   9   1    3.42    0.60
   7   9   1    2.52    0.62
   7   9   1    2.10    0.60
   8  -9   1    2.62    0.82
   8   9   1    3.56    0.70
   8   9   1    4.89    0.72
   8   9   1    3.44    0.66
   9  -9   1    0.60    0.64
   9   9   1    1.61    0.57
   9   9   1    0.53    0.53
  10  -9   1    0.22    0.68
  10   9   1   -0.10    0.43
  10   9   1    0.68    0.51
  11  -9   1    2.18    0.86
  11   9   1    1.65    0.69
  11   9   1    1.00    0.59
  12  -9   1    4.13    1.00
  12   9   1    2.66    0.79
  13  -9   1    0.72    0.73
  13   9   1    1.38    0.66
  14  -9   1   10.20    1.52
  14   9   1    9.14    1.22
  15  -9   1   -0.41    0.74
  16  -9   1    0.73    0.84
  17  -9   1    1.11    0.87
  17 -10  -1    0.72    0.85
  16 -10  -1   -0.45    0.83
  15 -10  -1    0.75    0.87
  15  10  -1    0.07    0.76
  14 -10  -1   -0.06    0.77
  14  10  -1    0.25    0.63
  13 -10  -1    0.37    0.77
  13  10  -1    1.36    0.71
  12 -10  -1    2.31    0.96
  12  10  -1    3.95    1.00
  12  10  -1    2.69    0.84
  11 -10  -1    0.21    0.72
  11  10  -1    0.48    0.58
  11  10  -1   -0.66    0.59
  10 -10  -1    2.64    0.89
  10  10  -1    1.37    0.68
  10  10  -1    1.65    0.59
  10  10  -1    2.13    0.69
   9 -10  -1    0.25    0.68
   9  10  -1    0.43    0.52
   9  10  -1   -0.53    0.40
   9  10  -1    0.46    0.48
   8 -10  -1   23.04    2.07
   8  10  -1   19.40    1.36
   8  10  -1   21.39    1.45
   8  10  -1   19.87    1.35
   7 -10  -1   12.02    1.55
   7  10  -1   12.05    1.21
   7  10  -1    9.83    0.99
   7  10  -1   11.88    1.19
   6 -10  -1    0.16    0.57
   6  10  -1   -0.08    0.41
   6  10  -1    0.02    0.36
   6  10  -1    0.01    0.38
  -5 -10   1    4.40    0.69
   5 -10  -1    5.15    0.99
   5  10  -1    4.48    0.83
   5  10  -1    4.85    0.70
   5  10  -1    4.79    0.77
   4 -10  -1    0.96    0.61
  -4 -10   1    0.23    0.41
   4  10  -1    1.23    0.46
   4  10  -1    2.36    0.61
   4  10  -1    1.70    0.63
  -3 -10   1    1.55    0.50
   3 -10  -1    1.07    0.59
   3  10  -1    1.70    0.46
   3  10  -1    1.65    0.61
   3  10  -1    1.69    0.54
  -2 -10   1    0.76    0.44
   2 -10  -1   -0.06    0.47
  -2  10   1    0.54    0.42
   2  10  -1    0.14    0.28
   2  10  -1    1.01    0.47
   2  10  -1    0.36    0.44
   1 -10  -1    1.79    0.65
  -1 -10   1    2.36    0.59
   1  10  -1    2.98    0.62
   1  10  -1    3.44    0.78
  -1  10   1    1.31    0.50
   1  10  -1    2.32    0.49
   0 -10   1    0.28    0.39
   0 -10  -1    0.17    0.46
   0  10  -1    0.28    0.36
   0  10   1    0.19    0.36
   0  10  -1   -0.02    0.43
   0  10   1    0.61    0.53
  -1 -10  -1    2.22    0.63
   1 -10   1    1.56    0.57
   1  10   1    1.66    0.65
   1  10   1    0.98    0.43
  -1  10  -1    0.34    0.38
   2 -10   1    3.26    0.74
  -2 -10  -1    2.25    0.59
   2  10   1    2.52    0.45
   2  10   1    2.35    0.70
  -2  10  -1    2.92    0.63
   2  10   1    2.26    0.55
   3 -10   1    8.72    1.19
  -3 -10  -1    8.79    1.04
  -3  10  -1    8.59    1.00
   3  10   1    7.58    0.76
   3  10   1    9.06    1.02
   3  10   1    8.43    1.06
   4 -10   1   13.27    1.46
  -4 -10  -1   15.60    1.38
   4  10   1   12.62    1.29
   4  10   1   14.78    1.11
   4  10   1   15.75    0.95
  -5 -10  -1    0.18    0.40
  -5 -10  -1   -0.09    0.22
   5 -10   1   -0.37    0.42
   5  10   1   -0.03    0.40
   5  10   1    0.09    0.27
   5  10   1   -0.49    0.33
  -6 -10  -1    0.29    0.30
   6 -10   1    0.61    0.57
   6  10   1    0.37    0.34
   6  10   1    0.07    0.41
   6  10   1    0.25    0.40
   7 -10   1    3.83    0.96
   7  10   1    5.54    0.69
   7  10   1    5.94    0.87
   7  10   1    6.02    0.84
   8 -10   1   11.54    1.47
   8  10   1   11.81    1.19
   8  10   1   11.61    1.16
   8  10   1   12.91    1.00
   9 -10   1    5.04    1.09
   9  10   1    5.47    0.82
   9  10   1    5.79    0.86
   9  10   1    6.46    0.91
  10 -10   1    0.84    0.68
  10  10   1    1.95    0.64
  10  10   1    0.74    0.47
  11 -10   1    6.77    1.26
  11  10   1    7.73    1.09
  11  10   1    7.49    1.08
  12 -10   1    0.96    0.80
  12  10   1    1.33    0.65
  13 -10   1    1.03    0.79
  13  10   1    0.32    0.59
  14 -10   1    0.85    0.84
  14  10   1    1.07    0.65
  15 -10   1    0.63    0.82
  16 -10   1   -0.21    0.78
  17 -10   1   -0.54    0.84
  17 -11  -1    0.52    0.95
  16 -11  -1    0.31    0.98
  15 -11  -1    0.75    0.95
  15  11  -1    0.56    0.91
  14 -11  -1   -0.04    0.78
  14  11  -1    0.07    0.62
  13 -11  -1    5.75    1.29
  13  11  -1    3.46    0.94
  12 -11  -1    3.96    1.15
  12  11  -1    3.86    0.90
  11 -11  -1    2.08    0.96
  11  11  -1    1.57    0.79
  11  11  -1    2.80    0.80
  11  11  -1    3.62    0.75
  10 -11  -1    2.14    0.94
  10  11  -1    2.83    0.75
  10  11  -1    2.64    0.72
  10  11  -1    2.81    0.78
   9 -11  -1    1.21    0.81
   9  11  -1    1.31    0.66
   9  11  -1    3.27    0.76
   9  11  -1    1.54    0.64
   8 -11  -1   16.44    1.89
   8  11  -1   17.72    1.57
   8  11  -1   20.53    1.41
   8  11  -1   16.21    1.25
   7 -11  -1    1.29    0.75
   7  11  -1    5.38    0.77
   7  11  -1    3.22    0.71
   7  11  -1    4.41    0.86
   6 -11  -1   24.03    2.19
   6  11  -1   20.05    1.26
   6  11  -1   21.78    1.60
   6  11  -1   19.71    1.38
  -5 -11   1   12.49    1.20
   5 -11  -1   13.25    1.57
   5  11  -1   11.30    1.33
   5  11  -1   11.96    0.99
   5  11  -1   13.00    1.25
   4 -11  -1    4.57    1.01
  -4 -11   1    6.61    0.93
   4  11  -1    7.57    0.96
   4  11  -1    7.46    0.89
   4  11  -1    9.82    1.25
   3 -11  -1    1.03    0.59
  -3 -11   1    0.35    0.41
   3  11  -1    0.80    0.42
   3  11  -1    0.75    0.50
   3  11  -1    0.57    0.57
  -2 -11   1   13.49    1.36
   2 -11  -1   15.05    1.60
  -2  11   1   13.49    1.29
   2  11  -1   13.19    1.42
   2  11  -1   17.19    1.23
   2  11  -1   14.75    1.02
  -1 -11   1   17.11    1.38
   1 -11  -1   15.58    1.61
   1  11  -1   16.41    1.11
   1  11  -1   16.54    1.24
  -1  11   1   16.64    1.46
   1  11  -1   21.51    1.60
   0 -11  -1   38.82    2.23
   0 -11   1   38.24    2.20
   0  11  -1   39.67    1.98
   0  11   1   39.11    1.98
   0  11   1   33.71    2.13
   0  11  -1   38.46    2.20
  -1 -11  -1    0.58    0.51
   1 -11   1    0.25    0.49
  -1  11  -1    0.13    0.40
   1  11   1    0.08    0.39
   1  11   1    0.44    0.48
   2 -11   1   20.37    1.66
  -2 -11  -1   21.48    1.58
   2  11   1   20.73    1.39
   2  11   1   21.74    1.18
  -2  11  -1   23.97    1.50
   2  11   1   21.76    1.60
   3 -11   1    0.51    0.54
  -3 -11  -1    2.04    0.64
   3  11   1    1.01    0.57
   3  11   1    1.85    0.55
  -3  11  -1    2.06    0.62
   3  11   1    1.93    0.47
  -4 -11  -1   16.46    1.29
   4 -11   1   15.08    1.62
   4  11   1   17.27    1.25
   4  11   1   14.56    1.44
  -4  11  -1   14.92    1.41
   4  11   1   16.08    1.04
  -5 -11  -1    0.52    0.47
   5 -11   1   -0.59    0.45
   5  11   1   -0.48    0.41
   5  11   1    0.09    0.38
   5  11   1    0.30    0.31
  -6 -11  -1   35.97    2.00
   6 -11   1   33.07    2.23
   6  11   1   30.64    1.42
   6  11   1   30.88    1.72
   6  11   1   27.99    1.83
   7 -11   1    3.65    0.94
   7  11   1    3.14    0.76
   7  11   1    5.28    0.68
   7  11   1    3.44    0.70
   8 -11   1    0.70    0.65
   8  11   1    1.17    0.47
   8  11   1    1.51    0.58
   8  11   1    0.96    0.48
   9 -11   1    0.55    0.73
   9  11   1    0.01    0.46
   9  11   1   -0.19    0.44
   9  11   1   -0.12    0.43
  10 -11   1   -0.53    0.65
  10  11   1    0.45    0.53
  10  11   1    0.24    0.52
  11 -11   1    1.07    0.85
  11  11   1   -0.84    0.41
  12 -11   1   11.98    1.70
  12  11   1   12.01    1.39
  13 -11   1    0.27    0.81
  13  11   1    1.10    0.77
  14 -11   1    0.02    0.80
  14  11   1   -0.75    0.58
  15 -11   1   -0.77    0.73
  16 -11   1    0.75    0.95
  17 -11   1   -0.34    0.88
  16 -12  -1   -0.53    0.93
  15 -12  -1   -0.08    0.93
  14 -12  -1    3.15    1.17
  14  12  -1    3.72    0.99
  13 -12  -1    0.55    0.96
  13  12  -1    1.36    0.80
  12 -12  -1    2.99    1.12
  12  12  -1    4.38    1.00
  11 -12  -1    2.20    1.03
  11  12  -1    3.04    0.90
  11  12  -1    2.51    0.80
  10 -12  -1    0.07    0.78
  10  12  -1    0.19    0.59
  10  12  -1   -0.11    0.56
  10  12  -1    0.09    0.50
   9 -12  -1    4.02    1.14
   9  12  -1    4.35    0.89
   9  12  -1    4.04    0.88
   9  12  -1    6.52    0.97
   8 -12  -1    2.33    0.89
   8  12  -1    1.93    0.65
   8  12  -1    2.83    0.78
   8  12  -1    1.20    0.56
   7 -12  -1    4.89    1.14
   7  12  -1    3.35    0.67
   7  12  -1    4.77    0.87
   7  12  -1    2.67    0.78
   6 -12  -1    9.58    1.50
   6  12  -1    8.64    1.12
   6  12  -1    9.62    0.98
   6  12  -1    9.22    1.25
   5 -12  -1    0.69    0.71
  -5 -12   1    0.10    0.46
   5  12  -1    0.57    0.47
   5  12  -1    0.35    0.56
   5  12  -1    0.85    0.54
  -4 -12   1   26.80    1.70
   4 -12  -1   25.74    2.02
   4  12  -1   23.81    1.49
   4  12  -1   25.20    1.60
   4  12  -1   25.83    1.84
  -3 -12   1    6.03    1.00
   3 -12  -1    3.91    0.92
   3  12  -1    5.95    1.07
  -3  12   1    4.92    0.89
   3  12  -1    5.65    0.87
   3  12  -1    5.55    0.79
   2 -12  -1    0.25    0.50
  -2 -12   1   -0.22    0.40
   2  12  -1    0.36    0.55
   2  12  -1   -0.09    0.31
   2  12  -1    0.16    0.48
  -2  12   1   -0.52    0.40
   1 -12  -1    0.01    0.57
  -1 -12   1   -0.14    0.44
   1  12  -1   -0.46    0.53
  -1  12   1    0.18    0.43
   1  12  -1    0.21    0.35
   1  12  -1    0.41    0.44
   0 -12  -1   17.80    1.78
   0 -12   1   14.65    1.58
   0  12   1   16.50    1.93
   0  12   1   16.95    1.49
   0  12  -1   20.97    1.90
   0  12  -1   18.39    1.37
   1 -12   1    0.59    0.63
  -1 -12  -1    0.15    0.51
  -1  12  -1    0.44    0.45
   1  12   1    0.65    0.59
   1  12   1    0.34    0.46
   2 -12   1    9.24    1.30
  -2 -12  -1    9.06    1.24
   2  12   1    8.32    1.20
   2  12   1    8.88    0.87
  -2  12  -1   10.13    1.18
   2  12   1    9.86    1.17
   3 -12   1    0.02    0.53
  -3 -12  -1    0.88    0.58
  -3  12  -1    1.35    0.56
   3  12   1    0.10    0.42
   3  12   1    0.23    0.48
   3  12   1    0.63    0.37
   4 -12   1    0.01    0.63
  -4 -12  -1    1.51    0.63
   4  12   1    0.27    0.50
   4  12   1    1.95    0.58
   4  12   1    1.14    0.43
  -4  12  -1    1.24    0.66
   5 -12   1    0.66    0.64
  -5 -12  -1    2.10    0.64
   5  12   1    1.08    0.42
   5  12   1    1.99    0.69
   5  12   1    1.37    0.57
  -6 -12  -1    9.78    1.15
   6 -12   1    9.12    1.44
   6  12   1    7.29    1.09
   6  12   1    8.85    0.81
   6  12   1    8.15    1.05
   7 -12   1    3.35    0.99
   7  12   1    1.27    0.60
   7  12   1    4.05    0.85
   7  12   1    3.01    0.57
   8 -12   1    2.84    1.03
   8  12   1    2.71    0.62
   8  12   1    1.97    0.63
   8  12   1    2.41    0.77
   9 -12   1    2.09    0.91
   9  12   1    0.35    0.61
   9  12   1    0.79    0.52
   9  12   1    1.81    0.67
  10 -12   1    7.40    1.43
  10  12   1    7.38    1.02
  10  12   1    6.81    1.06
  11 -12   1    3.34    1.13
  11  12   1    2.09    0.73
  12 -12   1    0.20    0.78
  12  12   1    0.93    0.66
  13 -12   1   11.06    1.77
  13  12   1    9.05    1.32
  14 -12   1   -0.14    0.83
  14  12   1    0.58    0.86
  15 -12   1    1.46    1.06
  16 -12   1    0.69    1.02
  16 -13  -1    1.14    1.05
  15 -13  -1    2.39    1.19
  14 -13  -1    0.38    0.97
  14  13  -1    0.96    0.83
  13 -13  -1    5.69    1.41
  13  13  -1    4.12    1.01
  12 -13  -1    0.53    0.87
  12  13  -1    0.45    0.74
  11 -13  -1   -0.87    0.66
  11  13  -1    0.78    0.67
  10 -13  -1    0.90    0.90
  10  13  -1   -0.41    0.45
  10  13  -1    1.42    0.59
   9 -13  -1    2.79    1.11
   9  13  -1    1.75    0.94
   9  13  -1    2.91    0.74
   9  13  -1    2.82    0.77
   8 -13  -1    3.50    1.10
   8  13  -1    4.73    0.82
   8  13  -1    4.19    0.96
   8  13  -1    3.96    0.86
   7 -13  -1    6.80    1.38
   7  13  -1    5.21    0.95
   7  13  -1    4.60    0.77
   7  13  -1    5.55    1.07
   6 -13  -1    2.13    0.90
  -6 -13   1    1.03    0.67
   6  13  -1    1.12    0.60
   6  13  -1    1.53    0.60
   6  13  -1    2.02    0.78
  -5 -13   1    0.89    0.54
   5 -13  -1    0.60    0.64
   5  13  -1   -0.01    0.48
   5  13  -1    0.71    0.51
   5  13  -1    1.11    0.68
  -4 -13   1   12.66    1.39
   4 -13  -1   13.34    1.64
   4  13  -1   13.02    1.28
   4  13  -1   12.94    1.36
  -4  13   1   12.64    1.44
   4  13  -1   11.10    1.44
   3 -13  -1   -0.16    0.61
  -3 -13   1    2.22    0.72
   3  13  -1    0.02    0.47
  -3  13   1    2.07    0.70
   3  13  -1    2.29    0.83
   3  13  -1    1.08    0.51
   2 -13  -1    1.02    0.68
  -2 -13   1    0.25    0.51
   2  13  -1    0.83    0.65
   2  13  -1    0.38    0.42
  -2  13   1   -0.06    0.42
   2  13  -1    1.22    0.60
  -1 -13   1   26.75    1.92
   1 -13  -1   27.52    2.01
   1  13  -1   29.96    1.80
  -1  13   1   26.55    1.75
   1  13  -1   22.32    1.84
   1  13  -1   26.63    1.54
   0 -13  -1    0.72    0.58
   0 -13   1    0.61    0.55
   0  13   1    1.21    0.56
   0  13  -1    0.33    0.47
   1 -13   1   15.05    1.68
  -1 -13  -1   12.21    1.51
   1  13   1   15.61    1.13
  -1  13  -1   15.12    1.50
   1  13   1   18.68    1.90
   1  13   1   16.44    1.51
   2 -13   1    0.45    0.66
  -2 -13  -1    0.41    0.53
   2  13   1    1.04    0.42
  -2  13  -1    0.64    0.51
   2  13   1   -0.20    0.45
   2  13   1    0.14    0.59
  -3 -13  -1   19.19    1.58
   3 -13   1   21.15    2.10
   3  13   1   21.91    1.76
   3  13   1   22.04    1.30
  -3  13  -1   20.78    1.57
   3  13   1   19.71    1.48
   4 -13   1   -0.02    0.59
  -4 -13  -1   -0.19    0.47
   4  13   1   -0.29    0.35
   4  13   1    0.24    0.49
   4  13   1   -0.23    0.47
  -4  13  -1   -0.03    0.44
  -5 -13  -1    1.98    0.72
   5 -13   1    1.89    0.83
  -5  13  -1    0.88    0.72
   5  13   1    1.25    0.55
   5  13   1    0.91    0.69
   5  13   1    1.70    0.50
   6 -13   1   17.18    2.01
  -6 -13  -1   17.53    1.57
   6  13   1   17.04    1.73
   6  13   1   15.88    1.06
   6  13   1   16.70    1.54
   7 -13   1   19.14    2.11
   7  13   1   21.69    1.26
   7  13   1   20.34    1.85
   7  13   1   22.68    1.62
   8 -13   1   -0.30    0.60
   8  13   1    0.58    0.58
   8  13   1   -0.35    0.58
   8  13   1    0.65    0.46
   9 -13   1    0.41    0.72
   9  13   1   -0.01    0.55
   9  13   1    0.56    0.49
  10 -13   1    2.89    1.12
  10  13   1    1.36    0.73
  11 -13   1    1.24    0.99
  11  13   1    0.74    0.69
  12 -13   1    0.91    0.97
  12  13   1    1.50    0.74
  13 -13   1    0.81    0.94
  13  13   1    0.23    0.69
  14 -13   1    0.01    0.91
  15 -13   1    0.20    1.02
  16 -13   1    2.83    1.26
  16 -14  -1    0.23    1.01
  15 -14  -1    0.13    0.94
  14 -14  -1    2.17    1.17
  14  14  -1    1.26    0.86
  13 -14  -1   -1.24    0.85
  13  14  -1    0.38    0.77
  12 -14  -1    0.71    0.96
  12  14  -1   -0.01    0.64
  11 -14  -1    1.39    1.02
  11  14  -1    0.20    0.62
  10 -14  -1    1.55    0.99
  10  14  -1    1.50    0.78
   9 -14  -1    5.52    1.29
   9  14  -1    6.09    1.07
   9  14  -1    6.20    0.98
   8 -14  -1    5.73    1.35
   8  14  -1    7.08    1.10
   8  14  -1    6.91    0.97
   7 -14  -1    8.88    1.55
   7  14  -1    6.03    0.88
   7  14  -1    6.91    1.38
   7  14  -1    7.81    1.15
   6 -14  -1    7.25    1.43
   6  14  -1    7.19    1.25
   6  14  -1    6.56    0.92
   6  14  -1    7.30    1.08
   5 -14  -1   -0.47    0.61
  -5 -14   1   -0.51    0.46
   5  14  -1   -0.42    0.52
   5  14  -1    0.48    0.72
   5  14  -1   -0.47    0.41
  -4 -14   1   12.57    1.50
   4 -14  -1   13.92    1.87
   4  14  -1   12.36    1.59
   4  14  -1   11.67    1.31
  -4  14   1   10.60    1.39
   4  14  -1   14.14    1.35
   3 -14  -1   -0.59    0.51
  -3 -14   1    0.22    0.55
  -3  14   1    0.08    0.52
   3  14  -1   -0.27    0.36
   3  14  -1   -0.23    0.47
   3  14  -1   -0.55    0.49
  -2 -14   1    0.33    0.56
   2 -14  -1    0.93    0.70
   2  14  -1    1.64    0.55
   2  14  -1    1.54    0.83
   2  14  -1    1.21    0.61
  -2  14   1    1.37    0.63
   1 -14  -1    3.66    0.99
  -1 -14   1    1.56    0.74
   1  14  -1    2.16    0.81
   1  14  -1    3.21    0.72
   1  14  -1    1.98    0.69
  -1  14   1    2.26    0.73
   0 -14  -1   22.59    2.14
   0 -14   1   24.84    1.94
   0  14   1   26.15    1.79
   0  14  -1   25.94    1.76
  -1 -14  -1    4.95    1.07
   1 -14   1    4.15    1.06
   1  14   1    5.62    1.12
   1  14   1    5.48    0.81
  -1  14  -1    5.30    0.98
   1  14   1    3.49    0.82
  -2 -14  -1   -0.08    0.62
   2 -14   1    0.51    0.66
  -2  14  -1    0.10    0.52
   2  14   1    1.01    0.59
   2  14   1    1.00    0.67
   2  14   1    1.02    0.46
   3 -14   1   23.00    2.24
  -3 -14  -1   26.46    1.93
   3  14   1   25.38    2.24
   3  14   1   23.00    1.67
  -3  14  -1   21.92    1.70
   3  14   1   25.93    1.48
  -4 -14  -1    1.61    0.72
   4 -14   1    2.28    0.84
  -4  14  -1    0.93    0.61
   4  14   1    2.07    0.57
   4  14   1    1.77    0.78
   4  14   1    0.35    0.54
  -5 -14  -1   -0.08    0.56
   5 -14   1    0.06    0.67
   5  14   1    0.12    0.40
  -5  14  -1   -0.69    0.44
   5  14   1    0.22    0.62
   5  14   1    0.02    0.46
   6 -14   1    4.60    1.18
   6  14   1    6.00    0.76
   6  14   1    3.40    0.81
  -6  14  -1    3.52    0.95
   6  14   1    2.42    0.87
   7 -14   1    0.38    0.77
   7  14   1    1.03    0.46
   7  14   1    0.69    0.59
   8 -14   1   -0.15    0.76
   8  14   1    0.88    0.51
   8  14   1    0.71    0.63
   9 -14   1   -0.70    0.71
   9  14   1    0.57    0.64
  10 -14   1   -0.63    0.77
  10  14   1    0.49    0.57
  11 -14   1    0.04    0.90
  11  14   1    0.99    0.68
  12 -14   1   -0.13    0.90
  12  14   1   -0.29    0.62
  13 -14   1    0.95    1.01
  13  14   1    1.98    0.83
  14 -14   1    2.17    1.15
  15 -14   1    0.12    1.13
  16 -14   1   -0.27    1.04
  15 -15  -1    1.54    1.20
  14 -15  -1    0.58    1.12
  14  15  -1    0.49    0.83
  13 -15  -1    0.35    1.01
  13  15  -1    0.70    0.84
  12 -15  -1    0.12    1.06
  12  15  -1    0.14    0.76
  11 -15  -1    1.15    0.99
  11  15  -1    0.50    0.63
  10 -15  -1   -1.65    0.73
  10  15  -1    0.76    0.74
   9 -15  -1    1.48    0.97
   9  15  -1   -0.34    0.51
   9  15  -1   -0.25    0.65
   8 -15  -1   11.48    1.89
   8  15  -1    9.76    1.34
   8  15  -1    9.81    1.11
   7 -15  -1    2.58    1.09
   7  15  -1    3.27    0.75
   7  15  -1    4.00    0.93
   6 -15  -1   -0.10    0.76
   6  15  -1    0.21    0.58
   6  15  -1   -0.34    0.48
   5 -15  -1    4.46    1.22
   5  15  -1    2.96    1.46
  -5  15   1    3.50    1.00
   5  15  -1    4.90    0.89
   5  15  -1    2.13    0.75
  -4 -15   1   12.53    1.57
   4 -15  -1   11.42    1.70
  -4  15   1    9.47    1.41
   4  15  -1    9.18    1.32
   4  15  -1    9.73    1.49
   4  15  -1   12.78    1.31
   3 -15  -1   13.79    1.82
  -3 -15   1   11.16    1.52
   3  15  -1   14.46    1.82
   3  15  -1   13.19    1.32
  -3  15   1   13.22    1.57
   3  15  -1   14.58    1.54
   2 -15  -1    2.11    0.91
  -2 -15   1    3.31    0.99
   2  15  -1    3.30    0.83
  -2  15   1    1.66    0.79
   2  15  -1    2.91    0.69
   2  15  -1    2.51    0.94
   1 -15  -1   15.68    1.94
  -1 -15   1   16.50    1.88
  -1  15   1   10.96    1.39
   1  15  -1   16.12    1.64
   1  15  -1   13.25    1.30
   0 -15   1    1.06    0.79
   0 -15  -1    2.40    0.94
   0  15   1    1.74    0.74
   0  15  -1    0.98    0.65
   1 -15   1   -0.52    0.48
  -1 -15  -1   -0.27    0.62
   1  15   1    0.17    0.40
   1  15   1    0.57    0.57
  -1  15  -1   -0.90    0.38
   2 -15   1    0.61    0.72
  -2 -15  -1   -0.02    0.55
   2  15   1    1.32    0.84
   2  15   1    1.23    0.51
  -2  15  -1    0.09    0.67
   2  15   1    0.78    0.63
  -3 -15  -1    6.08    1.23
   3 -15   1    7.06    1.32
  -3  15  -1    4.90    1.02
   3  15   1    5.30    0.99
   3  15   1    5.37    0.84
   3  15   1    6.97    1.25
  -4 -15  -1    0.10    0.55
   4 -15   1    0.19    0.65
  -4  15  -1    0.01    0.53
   4  15   1    0.23    0.42
   4  15   1    0.15    0.59
   4  15   1    0.36    0.74
   5 -15   1    2.74    1.03
   5  15   1    3.22    0.67
  -5  15  -1    4.25    1.01
   5  15   1    2.76    0.82
   6 -15   1   10.36    1.64
   6  15   1    5.69    0.80
   6  15   1    7.30    1.17
  -6  15  -1    5.49    1.10
   7 -15   1   10.67    1.75
  -7  15  -1    8.00    1.33
   7  15   1    8.36    1.19
   7  15   1    7.32    0.87
   8 -15   1    5.91    1.40
   8  15   1    8.67    1.27
  -8  15  -1    2.85    0.97
   9 -15   1    0.75    0.96
   9  15   1    2.08    0.80
  10 -15   1    1.85    1.11
  10  15   1    3.56    0.91
  11 -15   1    2.70    1.24
  11  15   1    1.44    0.70
  12 -15   1    1.44    1.13
  12  15   1    2.09    0.86
  13 -15   1    3.47    1.29
  13  15   1    4.17    1.09
  14 -15   1   -0.96    0.89
  15 -15   1    0.93    1.24
  15 -16  -1    0.50    1.19
  14 -16  -1    2.05    1.32
  14  16  -1    1.17    0.94
  13 -16  -1    1.22    1.22
  13  16  -1    0.36    0.86
  12 -16  -1    1.10    1.18
  12  16  -1    1.33    0.88
  11 -16  -1    7.47    1.75
  11  16  -1    3.23    1.07
  10 -16  -1    0.25    0.86
  10  16  -1    0.13    0.74
   9 -16  -1    2.75    1.19
   9  16  -1    3.84    0.97
   8 -16  -1   -0.16    0.89
   8  16  -1    1.33    0.77
   8  16  -1    0.68    0.55
   7 -16  -1    2.80    1.29
   7  16  -1    4.18    0.88
   7  16  -1    4.02    0.95
   6 -16  -1   -0.04    0.71
   6  16  -1    0.71    0.64
  -6  16   1   -0.17    0.68
   6  16  -1   -0.02    0.54
   5 -16  -1    9.12    1.64
  -5  16   1    9.00    1.43
   5  16  -1   10.44    1.29
   5  16  -1    7.47    1.24
   4 -16  -1    1.75    0.97
   4  16  -1    1.53    0.66
  -4  16   1   -0.02    0.63
   4  16  -1    0.72    0.67
   3 -16  -1   30.92    2.47
  -3 -16   1   27.67    2.17
   3  16  -1   32.74    1.94
   3  16  -1   30.13    2.04
  -3  16   1   34.06    2.26
   2 -16  -1    7.70    1.48
  -2 -16   1    9.65    1.45
  -2  16   1    7.85    1.26
   2  16  -1    8.08    1.11
   2  16  -1    9.20    1.30
   2  16  -1    7.60    1.64
   1 -16  -1   19.73    2.19
  -1 -16   1   16.33    1.94
   1  16  -1   19.70    1.48
  -1  16   1   20.37    1.94
   1  16  -1   21.11    1.92
   0 -16  -1    4.50    1.11
   0 -16   1    7.11    1.31
   0  16   1    5.01    1.04
   0  16  -1    2.55    0.76
   0  16  -1    4.77    1.02
  -1 -16  -1    3.01    0.92
   1 -16   1    2.99    0.95
  -1  16  -1    2.61    0.83
   1  16   1    4.18    0.97
   1  16   1    2.67    0.72
  -2 -16  -1    0.40    0.71
   2 -16   1   -0.06    0.74
   2  16   1    0.29    0.45
   2  16   1    0.99    0.93
  -2  16  -1    0.85    0.69
   2  16   1   -0.37    0.50
   3 -16   1   22.78    2.43
  -3 -16  -1   16.92    1.88
   3  16   1   22.71    1.98
  -3  16  -1   17.85    1.84
   3  16   1   19.49    1.40
   4 -16   1    1.23    0.90
   4  16   1    0.81    0.70
  -4  16  -1    0.55    0.67
   4  16   1    0.70    0.51
   5 -16   1   10.19    1.77
   5  16   1    9.69    1.36
  -5  16  -1   10.59    1.49
   5  16   1   11.63    1.19
   6 -16   1    0.07    0.79
   6  16   1   -0.09    0.45
  -6  16  -1   -1.13    0.51
   6  16   1    0.78    0.69
   7 -16   1    2.81    1.10
   7  16   1    2.65    0.91
  -7  16  -1    3.59    1.02
   7  16   1    1.85    0.60
   8 -16   1    0.29    0.88
   8  16   1   -0.11    0.65
  -8  16  -1   -0.60    0.68
   9 -16   1    0.40    0.89
   9  16   1    0.98    0.76
  -9  16  -1   -0.39    0.78
  10 -16   1    4.46    1.40
  10  16   1    3.76    1.03
  11 -16   1    0.30    1.01
  11  16   1    1.35    0.81
  12 -16   1    0.71    1.06
  12  16   1    0.73    0.77
  13 -16   1    0.08    1.08
  13  16   1    2.60    1.00
  14 -16   1   -0.47    1.01
  15 -16   1    0.03    1.02
  15 -17  -1    3.78    1.58
  14 -17  -1    0.36    1.20
  14  17  -1    0.77    0.95
  13 -17  -1    0.23    1.19
  13  17  -1    0.55    0.80
  12 -17  -1   -0.18    1.09
  12  17  -1    1.03    0.79
  11 -17  -1    4.28    1.43
  11  17  -1    2.10    0.91
  10 -17  -1    3.74    1.43
  10  17  -1    3.09    1.01
   9 -17  -1    5.97    1.62
   9  17  -1    6.32    1.23
   8 -17  -1    0.76    1.04
   8  17  -1    0.09    0.65
  -8  17   1   -0.09    0.88
   7 -17  -1    2.48    1.21
  -7  17   1    2.51    1.15
   7  17  -1    1.71    0.80
   7  17  -1    1.69    0.62
   6 -17  -1    8.95    1.73
  -6  17   1    6.98    1.36
   6  17  -1   10.72    1.29
   6  17  -1    9.65    1.39
   5 -17  -1    0.72    0.84
  -5  17   1    1.09    0.82
   5  17  -1   -1.29    0.46
   5  17  -1   -0.27    0.56
   4 -17  -1    2.54    1.08
   4  17  -1    2.72    0.89
   4  17  -1    1.77    0.72
  -4  17   1    1.55    0.88
   3 -17  -1    6.04    1.39
   3  17  -1    6.21    1.17
   3  17  -1    7.88    1.13
  -3  17   1   10.12    1.45
   2 -17  -1   -0.21    0.73
  -2 -17   1    0.41    0.76
   2  17  -1    0.66    0.54
  -2  17   1   -0.42    0.59
   2  17  -1   -0.36    0.57
   1 -17  -1    3.07    1.07
  -1 -17   1    1.66    0.87
  -1  17   1    1.82    0.88
   1  17  -1    2.26    0.72
   1  17  -1    2.66    0.89
   0 -17   1    6.78    1.38
   0 -17  -1    9.11    1.51
   0  17  -1    9.47    1.37
   0  17  -1    8.95    1.21
   0  17   1    6.35    1.22
  -1 -17  -1    4.33    1.19
   1 -17   1    2.79    1.03
   1  17   1    4.49    0.87
  -1  17  -1    3.48    0.98
   1  17   1    3.89    0.99
   2 -17   1    2.73    1.12
  -2 -17  -1    1.16    0.91
   2  17   1    3.80    0.80
  -2  17  -1    2.87    0.93
   2  17   1    1.61    0.82
   3 -17   1   29.48    2.87
  -3  17  -1   22.66    2.19
   3  17   1   26.45    1.70
   3  17   1   26.70    2.27
   4 -17   1    0.71    0.80
  -4  17  -1    1.13    0.78
   4  17   1    2.40    0.71
   4  17   1    0.37    0.69
   5 -17   1   30.26    2.94
  -5  17  -1   31.23    2.28
   5  17   1   30.81    1.83
   5  17   1   27.62    2.05
   6 -17   1    0.88    0.92
  -6  17  -1    1.38    0.83
   6  17   1    1.85    0.80
   6  17   1    1.82    0.66
   7 -17   1    7.52    1.59
  -7  17  -1    5.94    1.30
   7  17   1    8.11    1.30
   8 -17   1    0.42    0.87
   8  17   1   -0.36    0.53
  -8  17  -1    0.37    0.75
   9 -17   1    0.79    0.96
   9  17   1   -0.08    0.68
  -9  17  -1    0.16    0.79
  10 -17   1    2.05    1.20
  10  17   1    2.14    0.96
 -10  17  -1    1.50    0.93
  11 -17   1    0.74    1.14
 -11  17  -1    0.85    1.13
  11  17   1    0.99    0.75
  12 -17   1    0.58    1.15
 -12  17  -1    0.20    0.91
  12  17   1   -0.13    0.74
  13 -17   1    1.30    1.19
 -13  17  -1   -1.54    0.93
  13  17   1   -0.20    0.81
  14 -17   1    2.48    1.38
 -14  17  -1    1.46    1.25
  15 -17   1   -0.38    1.12
  14 -18  -1    1.79    1.36
  14  18  -1   -0.44    0.97
  13 -18  -1    0.29    1.26
  13  18  -1    0.91    1.00
  12 -18  -1   -0.54    1.18
  12  18  -1    0.61    0.84
  11 -18  -1    0.48    1.06
  11  18  -1    1.12    0.90
  10 -18  -1    1.15    1.11
  10  18  -1   -0.43    0.75
 -10  18   1   -0.20    0.84
   9 -18  -1    2.00    1.27
  -9  18   1    0.54    1.09
   9  18  -1    2.13    0.99
   8 -18  -1    0.66    1.00
   8  18  -1    0.73    0.73
  -8  18   1   -0.91    0.70
   7 -18  -1    3.11    1.35
   7  18  -1    1.18    0.79
  -7  18   1    1.65    0.93
   6 -18  -1    0.76    0.89
   6  18  -1   -0.56    0.57
  -6  18   1   -0.28    0.75
   6  18  -1    0.37    0.63
   5 -18  -1   -0.91    0.73
   5  18  -1    1.21    0.81
   5  18  -1    0.58    0.72
  -5  18   1    0.06    0.72
   4 -18  -1    2.20    1.06
   4  18  -1    1.88    0.85
  -4  18   1    1.38    0.86
   4  18  -1    3.82    0.91
   3 -18  -1    0.25    0.80
   3  18  -1    1.01    0.77
  -3  18   1    0.24    0.69
   3  18  -1   -0.57    0.51
   2 -18  -1   17.74    2.21
   2  18  -1   14.41    1.50
  -2  18   1   15.20    1.82
   2  18  -1   15.99    1.79
  -1 -18   1   -0.18    0.69
   1 -18  -1   -0.42    0.73
   1  18  -1   -0.13    0.65
   1  18  -1   -0.05    0.52
  -1  18   1    0.42    0.65
   0 -18  -1    0.43    0.87
   0 -18   1    0.59    0.82
   0  18  -1    0.89    0.64
   0  18   1    0.51    0.68
   0  18  -1    0.01    0.67
  -1 -18  -1    5.33    1.29
   1 -18   1    2.63    1.06
  -1  18  -1    1.64    0.85
   1  18   1    1.96    0.73
   1  18   1    2.50    0.92
   2 -18   1    5.48    1.35
   2  18   1    7.27    1.29
  -2  18  -1    7.47    1.31
   2  18   1    5.88    0.99
   3 -18   1    0.31    0.77
   3  18   1    1.28    0.83
  -3  18  -1    0.17    0.70
   3  18   1    0.81    0.59
   4 -18   1    6.18    1.45
   4  18   1    7.03    1.31
  -4  18  -1    7.30    1.41
   4  18   1    8.66    1.15
   5 -18   1    6.81    1.57
  -5  18  -1   11.52    1.63
   5  18   1    9.08    1.42
   5  18   1    9.53    1.20
   6 -18   1   -0.18    0.93
  -6  18  -1    1.48    0.86
   6  18   1    0.29    0.65
   7 -18   1    1.36    1.09
   7  18   1   -0.37    0.70
  -7  18  -1    0.22    0.75
   8 -18   1    0.58    1.04
  -8  18  -1   -0.33    0.70
   8  18   1   -0.05    0.61
   9 -18   1    3.63    1.45
  -9  18  -1    3.16    1.13
   9  18   1    5.67    1.23
  10 -18   1    2.18    1.34
  10  18   1    1.67    0.97
 -10  18  -1    3.42    1.15
  11 -18   1    2.42    1.39
  11  18   1    1.68    0.87
 -11  18  -1    2.38    1.25
  12 -18   1    0.37    1.14
 -12  18  -1    1.45    1.09
  12  18   1   -0.14    0.78
  13 -18   1    1.71    1.35
  13  18   1    1.13    1.03
 -13  18  -1    2.15    1.29
  14 -18   1    2.32    1.35
 -14  18  -1   -0.50    0.98
 -15  19   1    1.34    1.66
  14 -19  -1    0.98    1.47
 -14  19   1   -0.92    1.09
  13 -19  -1   -0.51    1.22
  13  19  -1   -0.07    0.92
 -13  19   1   -1.18    1.14
  12 -19  -1    1.37    1.46
  12  19  -1    2.54    1.19
 -12  19   1    1.48    1.22
  11 -19  -1    4.59    1.69
  11  19  -1    5.78    1.32
 -11  19   1    4.33    1.47
  10 -19  -1   -0.39    1.10
 -10  19   1   -0.37    0.91
  10  19  -1    0.14    0.78
   9 -19  -1    1.23    1.17
  -9  19   1    1.61    1.18
   9  19  -1    1.87    1.06
   8 -19  -1    2.14    1.26
   8  19  -1    1.02    0.83
  -8  19   1    3.22    1.16
   7 -19  -1    0.21    1.04
  -7  19   1   -0.16    0.78
   7  19  -1    1.15    0.90
   6 -19  -1    4.96    1.44
   6  19  -1    4.22    1.14
  -6  19   1    3.30    1.16
   6  19  -1    4.49    1.02
   5 -19  -1    0.75    1.05
   5  19  -1    0.01    0.68
  -5  19   1    1.32    0.90
   5  19  -1   -0.78    0.62
   4 -19  -1    3.44    1.36
   4  19  -1    3.45    1.16
   4  19  -1    2.82    0.87
  -4  19   1    4.61    1.17
   3 -19  -1   -1.69    0.78
   3  19  -1   -0.44    0.64
   3  19  -1   -0.07    0.56
  -3  19   1   -0.47    0.77
   2 -19  -1    2.15    1.18
   2  19  -1    1.68    0.74
   2  19  -1    2.14    0.89
  -2  19   1    0.84    0.84
   1 -19  -1    7.21    1.58
  -1  19   1    7.48    1.40
   1  19  -1   10.28    1.53
   1  19  -1    9.99    1.34
   0 -19   1    1.52    0.96
   0 -19  -1    1.55    1.04
   0  19  -1    1.46    0.76
   0  19   1    0.67    0.80
   0  19  -1    1.80    0.89
   0  19   1    2.39    0.80
   1 -19   1    0.29    0.91
   1  19   1    0.37    0.78
  -1  19  -1   -0.06    0.69
   1  19   1   -0.02    0.57
   2 -19   1    6.24    1.52
  -2  19  -1    7.74    1.43
   2  19   1    4.96    1.19
   2  19   1    6.80    1.09
   3 -19   1    1.48    1.02
   3  19   1   -0.60    0.73
   3  19   1    1.01    0.64
  -3  19  -1    1.03    0.80
   4 -19   1   -0.36    0.83
  -4  19  -1   -0.20    0.72
   4  19   1   -0.09    0.54
   4  19   1   -0.81    0.59
   5 -19   1    1.98    1.16
   5  19   1    5.05    0.97
   5  19   1    2.35    1.05
  -5  19  -1    2.90    1.06
   6 -19   1   -0.28    0.84
   6  19   1    0.54    0.75
  -6  19  -1    1.76    0.94
   7 -19   1    0.42    0.95
  -7  19  -1   -0.20    0.78
   7  19   1    0.56    0.75
   8 -19   1    2.66    1.39
   8  19   1    2.90    1.04
  -8  19  -1    3.62    1.18
   9 -19   1    4.10    1.59
   9  19   1    2.26    0.96
  -9  19  -1    3.23    1.24
  10 -19   1    1.85    1.32
  10  19   1    1.84    0.98
 -10  19  -1   -0.19    0.87
  11 -19   1    0.14    1.19
 -11  19  -1    4.22    1.46
  11  19   1    3.09    1.12
  12 -19   1   -0.90    1.14
  12  19   1   -0.60    0.86
 -12  19  -1    0.73    1.01
  13 -19   1    1.66    1.37
  13  19   1    2.50    1.75
 -13  19  -1    0.46    1.16
  14 -19   1   -1.04    1.14
 -14  19  -1   -0.13    1.01
 -14  20   1   -1.45    0.97
  13 -20  -1   -0.26    1.39
 -13  20   1    0.94    1.33
  13  20  -1    0.73    1.05
  12 -20  -1    0.08    1.29
  12  20  -1   -0.25    0.94
 -12  20   1   -0.61    1.10
  11 -20  -1   -0.79    1.19
 -11  20   1   -0.27    1.12
  11  20  -1    0.20    0.93
  10 -20  -1    1.05    1.21
  10  20  -1   -0.37    0.75
 -10  20   1   -0.34    0.89
   9 -20  -1   -0.17    1.08
   9  20  -1    2.51    1.05
  -9  20   1   -0.04    1.01
   8 -20  -1    0.89    1.18
   8  20  -1   -0.39    0.70
  -8  20   1    0.19    0.88
   7 -20  -1    0.15    1.10
  -7  20   1   -0.44    0.88
   7  20  -1    0.31    0.81
   6 -20  -1    3.06    1.46
   6  20  -1    2.34    0.96
  -6  20   1    3.03    1.16
   5 -20  -1    5.24    1.58
   5  20  -1    4.98    1.20
   5  20  -1    2.71    1.00
  -5  20   1    4.22    1.33
   4 -20  -1    2.87    1.27
  -4  20   1   -0.20    0.72
   4  20  -1    2.33    0.82
   4  20  -1   -0.09    0.72
   3 -20  -1    4.22    1.43
   3  20  -1    4.03    1.01
   3  20  -1    3.78    1.18
  -3  20   1    3.21    1.07
   2 -20  -1    4.05    1.36
  -2  20   1    3.80    1.18
   2  20  -1    4.12    1.17
   2  20  -1    3.52    0.91
   1 -20  -1    1.27    1.13
  -1  20   1    0.83    0.87
   1  20  -1    0.25    0.73
   1  20  -1    0.54    0.64
   0  20   1    0.94    0.69
   0  20   1    0.02    0.76
   0  20  -1    0.71    0.67
   0  20  -1    0.09    0.73
   1 -20   1    0.24    0.89
  -1  20  -1    0.95    0.78
   1  20   1    0.59    0.65
   1  20   1    0.14    0.76
  -1  20  -1   -0.75    0.74
   2 -20   1    3.60    1.32
   2  20   1    4.94    1.19
   2  20   1    2.76    0.88
  -2  20  -1    3.31    1.09
   3 -20   1   -0.30    0.89
   3  20   1    0.12    0.61
  -3  20  -1   -0.38    0.78
   3  20   1    0.67    0.78
   4 -20   1    2.69    1.33
   4  20   1    1.66    0.76
   4  20   1    1.50    0.93
  -4  20  -1    1.14    0.86
   5 -20   1    0.97    1.13
   5  20   1    2.14    0.95
  -5  20  -1    1.76    0.93
   6 -20   1    0.29    0.94
  -6  20  -1   -1.23    0.78
   6  20   1   -0.33    0.68
   7 -20   1    7.39    1.78
   7  20   1    5.83    1.27
  -7  20  -1    6.38    1.51
   8 -20   1    1.31    1.28
   8  20   1    1.70    1.04
  -8  20  -1    1.23    1.15
   9 -20   1    1.65    1.29
  -9  20  -1    2.40    1.27
   9  20   1    2.01    1.10
  10 -20   1    0.52    1.13
 -10  20  -1    1.04    1.09
  10  20   1    0.06    0.74
  11 -20   1   -2.46    1.16
  11  20   1    0.71    0.81
 -11  20  -1    1.23    1.25
  12 -20   1   -0.14    1.38
  12  20   1   -0.25    0.78
 -12  20  -1   -0.19    1.09
  13 -20   1    3.11    1.54
 -13  20  -1    2.80    1.47
 -14  20  -1    0.52    1.28
 -14  21   1   -0.67    1.20
  13 -21  -1   -1.16    1.37
 -13  21   1    0.30    1.37
  13  21  -1    0.50    1.05
  12 -21  -1    1.59    1.52
 -12  21   1   -0.03    1.13
  12  21  -1    1.13    1.13
  11 -21  -1   -0.47    1.35
  11  21  -1    1.89    1.10
 -11  21   1    1.07    1.31
  10 -21  -1   -1.28    1.17
  10  21  -1   -0.02    0.85
 -10  21   1   -0.32    0.87
   9 -21  -1    0.48    1.25
   9  21  -1    0.35    0.86
  -9  21   1    1.86    1.23
   8 -21  -1    6.37    1.83
  -8  21   1    9.09    1.93
   8  21  -1    5.85    1.37
   7 -21  -1    1.24    1.42
   7  21  -1   -0.43    0.74
  -7  21   1    0.96    0.94
   6 -21  -1    0.51    1.18
   6  21  -1    0.48    0.81
  -6  21   1    0.58    0.95
   5 -21  -1    2.26    1.32
  -5  21   1    0.58    0.92
   5  21  -1    1.19    0.94
   4 -21  -1   -0.96    0.86
   4  21  -1    0.00    0.80
  -4  21   1   -0.47    0.80
   4  21  -1    0.61    0.70
   3 -21  -1    0.50    1.11
   3  21  -1   -1.00    0.68
   3  21  -1    0.70    0.72
  -3  21   1   -0.23    0.80
   2 -21  -1    2.77    2.08
   2  21  -1    2.78    0.94
   2  21  -1    1.58    0.97
  -2  21   1    2.12    1.02
   1  21  -1   -0.19    0.77
   1  21  -1    0.48    0.64
  -1  21   1    0.79    0.87
   0  21  -1    1.04    0.93
   0  21  -1    1.99    0.88
   0  21   1   -0.11    0.66
   0  21   1    0.50    0.95
  -1  21  -1    0.36    0.73
  -1  21  -1    0.38    0.81
   1  21   1    1.06    0.69
   1  21   1   -0.10    0.79
   2  21   1    2.95    1.10
   2  21   1    1.97    0.81
  -2  21  -1    1.53    0.97
   3 -21   1    9.45    1.90
   3  21   1    8.90    1.33
   3  21   1    9.65    1.65
  -3  21  -1   10.38    1.75
   4 -21   1   -0.06    1.08
  -4  21  -1    0.43    0.80
   4  21   1    1.36    0.97
   5 -21   1    1.27    1.21
  -5  21  -1    1.73    1.06
   5  21   1    1.80    1.05
   6 -21   1    0.98    1.14
   6  21   1   -0.85    0.88
  -6  21  -1   -0.18    0.86
   7 -21   1   -0.23    1.16
  -7  21  -1   -0.03    0.86
   7  21   1    0.13    0.80
   8 -21   1   -1.00    1.09
  -8  21  -1    0.10    0.90
   8  21   1   -0.35    0.75
   9 -21   1    0.48    1.39
  -9  21  -1   -0.92    0.86
   9  21   1    1.41    1.03
  10 -21   1    1.64    1.41
 -10  21  -1    1.50    1.24
  10  21   1    0.50    0.93
  11 -21   1    0.27    1.34
  11  21   1   -0.14    0.86
 -11  21  -1   -0.72    1.09
  12 -21   1    1.20    1.54
 -12  21  -1    0.82    1.28
  12  21   1    1.03    1.12
  13 -21   1   -0.52    1.29
 -13  21  -1   -0.06    1.24
  13 -22  -1    1.37    1.84
  13  22  -1    3.09    1.36
 -13  22   1    3.11    1.57
  12 -22  -1    1.66    1.66
  12  22  -1    1.23    1.19
 -12  22   1    3.04    1.38
  11 -22  -1   -0.95    1.19
  11  22  -1    0.15    1.10
 -11  22   1    1.68    1.45
  10 -22  -1    0.01    1.50
 -10  22   1    2.67    1.47
  10  22  -1    0.09    1.05
   9 -22  -1    3.86    1.94
  -9  22   1    4.27    1.46
   9  22  -1    4.79    1.40
   8 -22  -1    1.42    1.33
   8  22  -1    3.97    1.31
  -8  22   1    1.74    1.15
   7 -22  -1    0.98    1.32
   7  22  -1   -0.23    0.78
  -7  22   1    0.19    0.91
   6 -22  -1   -0.63    1.09
   6  22  -1   -1.07    0.76
  -6  22   1    0.16    0.84
   5 -22  -1    3.65    1.62
   5  22  -1    1.16    1.00
  -5  22   1    1.67    1.07
   4 -22  -1    4.97    1.82
  -4  22   1    7.26    1.59
   4  22  -1    5.34    1.31
   4  22  -1    8.84    1.97
  -3  22   1    1.84    1.05
   3  22  -1   -0.08    0.84
   3  22  -1   -0.38    0.71
   2  22  -1    1.63    1.04
   2  22  -1    1.97    0.93
  -2  22   1    0.78    0.93
  -1  22   1    1.82    1.05
  -1  22   1    0.44    0.81
   1  22  -1    1.94    0.89
   1  22  -1    1.26    0.92
   0  22   1    0.06    0.86
   0  22   1   -0.21    0.64
   0  22  -1    0.58    0.75
   0  22  -1   -0.83    0.79
   1  22   1    2.91    0.95
  -1  22  -1    2.78    1.00
   1  22   1    2.74    1.14
  -1  22  -1    1.42    1.02
   2  22   1    1.87    0.84
   2  22   1    1.15    1.07
  -2  22  -1    1.33    1.04
  -2  22  -1    1.67    1.04
   3  22   1    0.90    1.01
  -3  22  -1    1.59    1.11
   4 -22   1    0.79    1.26
  -4  22  -1    2.05    1.16
   4  22   1    1.76    1.01
   5 -22   1    1.09    1.30
   5  22   1   -0.02    0.81
  -5  22  -1    0.24    0.90
   6 -22   1   -0.52    1.20
  -6  22  -1   -0.86    0.81
   6  22   1    1.22    0.93
   7 -22   1    8.59    2.11
  -7  22  -1    6.41    1.56
   7  22   1    6.98    1.47
   8 -22   1    1.12    1.51
   8  22   1    1.47    0.98
  -8  22  -1    2.40    1.30
   9 -22   1    0.37    1.29
  -9  22  -1    0.22    1.01
   9  22   1   -0.74    0.91
  10 -22   1    0.18    1.44
 -10  22  -1    1.25    1.01
  10  22   1    0.16    1.02
  11 -22   1    0.35    1.45
  11  22   1    0.72    1.13
 -11  22  -1    2.81    1.33
  12 -22   1    0.30    1.55
 -12  22  -1   -2.02    1.09
  12  22   1    2.03    1.12
 -13  22  -1    0.42    1.19
  13  23  -1    1.44    2.01
  12 -23  -1   -0.44    1.60
  12  23  -1    0.15    1.17
 -12  23   1   -0.78    1.30
  11 -23  -1    3.40    1.83
 -11  23   1    1.52    1.49
  11  23  -1    4.18    1.46
  10 -23  -1   -0.50    1.45
 -10  23   1   -1.38    1.13
  10  23  -1   -0.66    0.84
   9 -23  -1   -1.87    1.33
   9  23  -1    0.23    0.89
  -9  23   1    2.01    1.20
   8 -23  -1   13.66    2.54
   8  23  -1   12.85    2.00
  -8  23   1    5.76    1.63
   7 -23  -1    0.26    1.21
  -7  23   1    0.12    1.11
   7  23  -1    0.65    0.98
   6 -23  -1    0.80    1.31
   6  23  -1    2.83    1.15
  -6  23   1    1.32    1.19
   5 -23  -1   -1.32    1.76
   5  23  -1    0.01    1.03
  -5  23   1    0.23    1.05
  -4  23   1   -0.40    1.07
   4  23  -1    1.32    0.95
   3  23  -1    0.97    1.02
  -3  23   1    0.32    0.98
   3  23  -1    1.87    0.92
   2  23  -1   -0.37    0.98
   2  23  -1   -0.44    0.69
  -2  23   1    1.19    1.03
   1  23  -1    0.94    1.02
   1  23  -1    0.97    0.82
  -1  23   1    1.46    0.89
  -1  23   1   -0.44    0.98
   0  23  -1    1.04    0.86
   0  23   1    2.04    1.16
   0  23   1    1.06    0.88
   0  23  -1    1.29    0.99
   1  23   1   -0.11    0.73
   1  23   1    0.06    0.89
  -1  23  -1    1.26    0.92
  -1  23  -1   -0.26    0.79
   2  23   1    1.13    0.83
  -2  23  -1    0.34    0.88
   2  23   1    1.05    1.04
  -2  23  -1    1.86    1.01
   3  23   1    1.17    1.03
  -3  23  -1   -0.35    0.82
  -4  23  -1   -0.54    1.00
   4  23   1   -0.70    0.81
  -5  23  -1    2.48    1.18
   5  23   1    3.08    1.17
   6 -23   1   -2.18    1.21
  -6  23  -1   -0.57    1.08
   6  23   1    0.29    0.98
   7 -23   1    0.12    1.33
  -7  23  -1    1.18    1.23
   7  23   1    0.34    0.94
   8 -23   1   -0.26    1.30
   8  23   1    0.94    0.97
  -8  23  -1    0.59    1.01
   9 -23   1   -1.06    1.41
  -9  23  -1   -0.52    1.03
   9  23   1    1.16    0.99
  10 -23   1    1.70    1.76
 -10  23  -1    3.45    1.54
  10  23   1    3.50    1.38
  11 -23   1   -0.47    1.61
 -11  23  -1    1.18    1.26
  11  23   1    2.32    1.29
  12 -23   1    0.71    1.35
  12  23   1   -0.17    1.00
 -12  23  -1    0.04    1.17
 -13  23  -1    2.79    1.75
  12  24  -1   -0.90    1.12
  11 -24  -1    0.08    1.58
  11  24  -1   -0.97    1.09
 -11  24   1    1.49    1.26
  10 -24  -1   -0.75    1.51
  10  24  -1    1.66    1.22
 -10  24   1   -0.71    1.05
   9 -24  -1   -0.46    1.60
  -9  24   1    0.47    1.32
   9  24  -1   -0.84    0.88
   8 -24  -1    1.28    1.52
   8  24  -1    0.73    1.11
  -8  24   1   -0.98    1.12
   7 -24  -1   -0.34    1.37
  -7  24   1    1.07    1.14
   7  24  -1    0.66    1.17
  -6  24   1   -0.15    1.17
   6  24  -1   -0.45    0.96
  -5  24   1    2.97    1.36
   5  24  -1    2.01    1.24
  -4  24   1   -0.30    1.11
   4  24  -1    1.57    1.04
   3  24  -1    0.11    0.96
  -3  24   1    1.28    1.14
   2  24  -1    1.06    1.11
  -2  24   1    0.06    0.96
  -2  24   1    1.38    1.03
   2  24  -1    0.85    0.91
  -1  24   1    0.63    1.04
  -1  24   1    0.97    0.93
   1  24  -1    0.73    0.89
   1  24  -1   -0.13    0.89
   0  24   1    1.42    0.94
   0  24  -1   -0.30    0.88
   0  24  -1    0.50    0.85
   0  24   1   -0.91    0.86
  -1  24  -1   -0.58    0.83
   1  24   1   -0.05    0.95
  -1  24  -1   -0.42    0.98
   1  24   1   -0.46    0.74
   2  24   1    3.10    1.31
  -2  24  -1    2.73    1.20
  -2  24  -1    4.38    1.36
   3  24   1    6.61    1.69
  -3  24  -1    4.42    1.41
  -3  24  -1    2.37    1.22
  -4  24  -1    7.06    1.67
   4  24   1    7.02    1.60
   5  24   1    3.20    1.23
  -5  24  -1    1.84    1.27
  -6  24  -1    2.95    1.38
   6  24   1    1.63    1.22
   7  24   1    1.51    1.07
  -7  24  -1    2.51    1.35
   8 -24   1    1.78    1.53
  -8  24  -1   -0.79    1.08
   8  24   1   -0.63    0.95
   9 -24   1   -2.11    1.41
   9  24   1    0.46    1.00
  -9  24  -1    0.46    1.27
  10 -24   1   -1.54    1.12
  10  24   1   -0.16    1.02
 -10  24  -1   -0.98    1.02
  11 -24   1   -0.28    1.42
 -11  24  -1   -1.14    1.08
  11  24   1   -0.63    1.09
  11 -25  -1   -2.70    1.57
  11  25  -1    1.69    1.31
  10 -25  -1   -0.38    1.54
 -10  25   1    0.15    1.36
  10  25  -1    1.23    1.25
   9 -25  -1    0.61    2.10
  -9  25   1   -0.22    1.12
   9  25  -1   -1.00    1.08
  -8  25   1    0.92    1.28
   8  25  -1    2.67    1.25
  -7  25   1   15.07    2.43
   7  25  -1   16.94    2.34
  -6  25   1    3.27    1.45
   6  25  -1    1.54    1.18
  -5  25   1    0.69    1.07
   5  25  -1   -0.69    0.97
  -4  25   1   -0.50    1.18
   4  25  -1    1.52    1.17
  -3  25   1    0.10    1.17
   3  25  -1   -0.31    0.96
  -2  25   1    0.21    1.01
   2  25  -1    0.33    1.07
  -2  25   1    0.31    0.91
   1  25  -1    2.79    1.13
  -1  25   1    3.09    1.20
  -1  25   1    0.16    1.22
   1  25  -1    2.53    1.22
   0  25  -1   -0.13    0.85
   0  25  -1    0.17    1.00
   0  25   1    0.83    0.96
   0  25   1   -1.47    0.76
   1  25   1    0.87    1.12
  -1  25  -1    1.17    1.14
  -1  25  -1   -0.02    0.92
  -2  25  -1    0.65    0.97
   2  25   1    0.86    1.05
  -2  25  -1    0.64    1.07
   3  25   1    2.63    1.29
  -3  25  -1    2.97    1.34
  -3  25  -1    2.82    1.33
   4  25   1   -1.25    1.02
  -4  25  -1   -0.14    1.01
  -5  25  -1    1.97    1.22
   5  25   1    0.46    1.04
   6  25   1    4.23    1.46
  -6  25  -1    0.66    1.31
   7  25   1    2.98    1.46
  -7  25  -1    2.55    1.31
   8  25   1   -0.08    1.02
  -8  25  -1   -0.99    1.21
   9  25   1    2.11    1.33
  -9  25  -1    3.22    1.51
  10 -25   1    0.34    1.70
  10  25   1   -0.71    0.99
 -10  25  -1    0.26    1.33
  11 -25   1    2.53    1.85
  11  25   1    0.79    1.14
   9  26  -1    1.98    1.38
  -9  26   1    1.67    1.72
  -8  26   1    0.85    1.33
   8  26  -1    3.10    1.45
   7  26  -1    0.45    1.23
  -7  26   1   -0.87    1.21
   6  26  -1    2.89    1.36
  -6  26   1    4.57    1.60
   5  26  -1    1.90    1.39
  -5  26   1    1.15    1.22
   4  26  -1   -0.28    1.00
  -4  26   1   -1.47    1.14
  -3  26   1   -0.15    1.03
   3  26  -1   -0.05    1.05
  -3  26   1   -0.14    1.08
  -2  26   1   -1.37    1.11
  -2  26   1    0.78    1.03
   2  26  -1   -0.36    1.18
   1  26  -1    0.60    1.15
  -1  26   1    0.49    0.95
  -1  26   1   -1.68    0.97
   0  26  -1    3.85    1.31
   0  26  -1    2.30    1.36
   0  26   1    1.33    1.19
   1  26   1    4.65    1.57
  -1  26  -1    3.41    1.41
  -1  26  -1    4.74    1.37
  -2  26  -1   -0.09    1.11
   2  26   1    1.15    1.17
  -2  26  -1   -0.21    0.96
  -3  26  -1    0.07    1.05
  -3  26  -1   -0.49    0.79
   3  26   1   -0.69    0.97
  -4  26  -1   -0.66    1.13
   4  26   1    1.87    1.24
  -4  26  -1    0.82    1.15
   5  26   1    0.87    1.27
  -5  26  -1    0.56    1.33
  -6  26  -1    5.37    1.91
   6  26   1    5.22    1.53
   7  26   1    1.88    1.24
  -7  26  -1    3.14    1.50
   8  26   1    1.94    1.38
  -8  26  -1    0.67    1.25
  -9  26  -1    1.82    1.39
   9  26   1   -0.42    1.10
  10  26   1   -0.82    1.13
   8  27  -1    5.60    1.66
   7  27  -1    0.92    1.37
  -7  27   1    0.15    1.17
   6  27  -1   -0.12    1.08
  -6  27   1    0.78    1.27
   5  27  -1    2.49    1.30
  -5  27   1    1.63    1.37
   4  27  -1    1.36    1.34
  -4  27   1    0.90    1.44
  -4  27   1   -2.18    0.97
  -3  27   1    2.20    1.28
  -3  27   1   -0.86    1.06
   3  27  -1    0.83    1.23
  -2  27   1    0.39    1.24
  -2  27   1    0.45    1.17
   2  27  -1   -0.58    1.10
  -1  27   1   -0.24    1.21
   1  27  -1   -1.37    1.00
   0  27   1   -0.97    1.25
   0  27  -1   -0.47    1.08
  -1  27  -1    0.78    1.08
  -1  27  -1    1.85    1.40
   1  27   1    0.69    1.25
  -2  27  -1    0.73    1.14
  -2  27  -1    0.28    1.11
   2  27   1    0.91    1.26
  -3  27  -1    0.93    1.18
  -3  27  -1    1.00    1.23
   3  27   1    0.74    1.29
  -4  27  -1    1.01    1.23
   4  27   1   -0.64    1.18
  -4  27  -1   -1.05    1.02
  -5  27  -1    0.71    1.28
   5  27   1    0.03    1.13
  -5  27  -1   -0.01    1.13
   6  27   1    0.11    1.22
  -6  27  -1    0.53    1.30
  -7  27  -1   -1.56    1.09
   7  27   1    0.56    1.12
   8  27   1   -0.22    1.08
   6  28  -1    1.58    1.52
   5  28  -1    2.52    1.37
  -5  28   1    1.50    1.46
   4  28  -1    3.37    1.53
  -4  28   1    4.18    1.55
  -4  28   1    3.35    1.65
   3  28  -1    0.79    1.37
  -3  28   1    0.86    1.19
  -3  28   1   -0.45    1.11
   2  28  -1    1.96    1.30
  -2  28   1   -0.21    1.17
   1  28  -1   -1.36    1.09
  -1  28   1    1.49    1.31
   0  28   1    3.37    1.50
   0  28  -1    1.91    1.38
  -1  28  -1   -0.96    1.01
   1  28   1    1.41    1.25
  -2  28  -1    1.17    1.29
  -2  28  -1    1.57    1.20
   2  28   1    0.30    1.38
  -3  28  -1    1.61    1.35
   3  28   1    0.27    1.36
  -3  28  -1    0.44    1.26
   4  28   1    1.77    1.36
  -4  28  -1    1.47    1.47
  -4  28  -1    0.69    1.29
   5  28   1   -0.07    1.18
  -5  28  -1    0.55    1.45
  -5  28  -1    0.97    1.37
   6  28   1    2.90    1.54
  -5  29   1   -0.90    1.39
   2  29  -1    1.10    1.54
  -1  29   1    3.36    1.84
   1  29  -1   -0.10    1.46
   0  29  -1    0.68    1.58
   0  29   1    1.72    1.40
   1  29   1    0.12    1.26
  -1  29  -1    2.05    1.63
   2  29   1    2.30    1.83
  -3  29  -1    0.28    1.33
  -4  29  -1    1.96    1.42
  -5  29  -1    1.32    1.24
  14   0  -2    2.25    0.30
  13   0  -2   74.20    2.29
  12   0  -2  133.31    3.91
  11   0  -2   12.24    0.70
  10   0  -2  371.79   10.29
   9   0  -2   61.12    2.96
   9   0  -2   58.12    1.95
   8   0  -2   58.36    1.91
   8   0  -2   58.76    2.27
   8   0  -2   61.20    2.82
   7   0  -2  111.80    3.71
   7   0  -2  114.97    3.34
   7   0  -2  118.90    4.25
   6   0  -2  178.58    4.88
   6   0  -2  179.56    5.27
   6   0  -2  166.25    5.66
   5   0  -2   40.48    1.83
   5   0  -2   40.46    1.54
  -4   0   2    2.20    0.34
   4   0  -2    2.02    0.41
   4   0  -2    1.98    0.31
  -4   0   2    1.76    0.38
   3   0  -2  103.49    3.31
   3   0  -2  108.92    3.15
  -3   0   2  104.44    3.28
  -3   0   2  102.96    3.14
   2   0  -2   11.48    0.55
   2   0  -2   12.77    0.66
  -2   0   2   11.73    0.61
  -2   0   2   11.65    0.55
  -1   0   2  780.04   23.66
   1   0  -2  989.29   23.69
  -1   0  -2  350.60    9.45
   1   0   2  347.63    9.45
  -2   0  -2   31.09    0.91
   2   0   2   30.27    1.02
   3   0   2  124.24    3.43
  -3   0  -2  124.41    3.55
   3   0   2  123.89    3.54
  -3   0  -2  121.18    3.45
   4   0   2  186.12    5.21
   4   0   2  181.29    5.13
  -4   0  -2  186.70    5.52
  -4   0  -2  184.52    5.16
  -5   0  -2    5.37    0.65
   5   0   2    6.48    0.46
  -5   0  -2    7.14    0.45
   6   0   2  171.23    4.98
  -6   0  -2  174.40    5.02
   7   0   2    6.92    0.53
   8   0   2  115.75    3.54
   9   0   2   68.99    2.31
  10   0   2   55.31    1.97
  11   0   2   39.07    1.56
  12   0   2    7.79    0.71
  13   0   2   54.34    2.02
  14   0   2    1.54    0.45
  15  -1  -2    9.72    0.63
  14  -1  -2   27.32    1.17
  13  -1  -2   26.34    1.19
  12  -1  -2   38.04    1.56
  11  -1  -2  163.70    4.86
  11   1  -2  157.12    4.46
  10  -1  -2    5.71    0.61
  10   1  -2    5.11    0.36
  10   1  -2    4.67    0.74
  10   1  -2    6.69    1.23
   9  -1  -2  187.41    5.55
   9   1  -2  191.30    5.25
   9   1  -2  190.86    5.89
   9   1  -2  184.95    6.54
   8  -1  -2   27.32    1.18
   8  -1  -2   28.03    1.83
   8   1  -2   26.08    1.36
   8   1  -2   27.45    1.76
   7  -1  -2  111.36    4.08
   7  -1  -2  104.15    3.24
   7   1  -2  104.97    3.48
   7   1  -2  102.95    3.91
   6  -1  -2  109.67    3.98
   6  -1  -2  111.84    3.30
   6   1  -2  109.10    3.52
   6   1  -2  108.54    3.87
   5  -1  -2   39.44    1.84
   5  -1  -2   39.84    1.35
   5   1  -2   38.89    1.74
   5   1  -2   37.77    1.50
  -4  -1   2   25.08    1.15
   4  -1  -2   25.29    1.04
   4  -1  -2   23.32    1.26
   4  -1  -2   24.26    0.90
  -4  -1   2   25.71    1.06
  -4   1   2   25.05    1.36
  -4   1   2   22.66    1.00
   4   1  -2   22.64    1.02
   4   1  -2   23.93    1.19
  -3  -1   2   16.84    0.80
  -3  -1   2   21.06    0.93
   3  -1  -2   19.51    1.02
   3  -1  -2   18.65    0.81
  -3   1   2   19.53    0.96
   3   1  -2   19.53    0.83
  -3   1   2   18.45    0.80
   3   1  -2   18.56    0.91
  -2  -1   2  271.51    7.40
   2  -1  -2  268.94    7.50
  -2  -1   2  262.89    7.33
  -2   1   2  261.46    7.29
   2   1  -2  261.60    7.32
   2   1  -2  264.04    7.40
   1  -1  -2   60.68    1.94
  -1  -1   2   61.75    1.80
  -1   1   2   62.58    1.94
   1   1  -2   61.95    1.95
   1   1  -2   62.70    1.82
   0  -1   2  674.18   18.56
   0  -1   2  666.05   18.48
   0   1  -2  697.12   18.54
   0   1   2  727.73   18.47
   1  -1   2  106.31    3.15
   1  -1   2  112.21    3.03
  -1   1  -2  106.54    3.16
   1   1   2  110.13    3.00
  -1   1  -2  111.17    3.02
  -2  -1  -2  185.61    5.01
   2  -1   2  186.21    5.20
   2   1   2  183.27    5.00
   2   1   2  181.46    5.10
  -2   1  -2  183.77    5.21
  -3  -1  -2  277.29    7.54
  -3  -1  -2  278.45    7.71
  -3  -1  -2  267.92    7.51
   3  -1   2  274.45    7.69
   3   1   2  278.60    7.52
   3   1   2  281.11    7.56
  -3   1  -2  274.73    7.51
  -4  -1  -2   81.43    2.39
   4  -1   2   79.51    2.50
  -4  -1  -2   81.07    2.62
  -4  -1  -2   76.95    2.35
  -4   1  -2   76.16    2.35
   4   1   2   77.70    2.35
   4   1   2   79.29    2.34
  -5  -1  -2  102.74    3.29
  -5  -1  -2  114.92    3.39
   5  -1   2  118.21    3.52
  -5  -1  -2  113.57    3.69
  -5   1  -2  114.93    3.40
   5   1   2  118.85    3.39
   5   1   2  119.44    3.34
   6  -1   2    6.02    0.57
  -6  -1  -2    7.33    0.52
  -6   1  -2    6.81    0.51
   6   1   2    7.09    0.46
   6   1   2    7.35    0.51
   7  -1   2  174.55    5.13
   7   1   2  167.50    5.03
   7   1   2  173.80    4.93
   8  -1   2   30.80    1.35
   8   1   2   32.03    1.33
   8   1   2   31.74    1.21
   9  -1   2  119.45    3.74
   9   1   2  116.74    3.56
  10  -1   2   89.77    3.09
  10   1   2   97.47    2.97
  11  -1   2   33.02    1.44
  11   1   2   29.65    1.29
  12  -1   2   75.98    2.71
  12   1   2   80.60    2.65
  13  -1   2    7.84    0.76
  14  -1   2   51.54    2.02
  15  -1   2    0.83    0.43
  16  -2  -2    1.82    0.41
  15  -2  -2   38.90    1.59
  14  -2  -2   21.18    1.17
  13  -2  -2   41.60    1.79
  12  -2  -2   52.10    2.10
  11  -2  -2   39.69    1.76
  11   2  -2   39.64    1.98
  11   2  -2   41.97    2.56
  10  -2  -2  137.55    4.41
  10   2  -2  141.68    4.66
  10   2  -2  137.24    5.28
   9  -2  -2    5.30    0.63
   9   2  -2    6.90    1.07
   9   2  -2    6.12    0.79
   8  -2  -2  115.41    3.74
   8   2  -2  118.09    4.37
   8   2  -2  118.62    3.91
   7  -2  -2   10.80    1.22
   7  -2  -2   10.45    0.74
   7   2  -2   10.95    1.10
   7   2  -2   10.04    0.77
   6  -2  -2   69.91    2.97
   6  -2  -2   74.66    2.44
   6   2  -2   73.45    2.79
   6   2  -2   69.43    2.50
   5  -2  -2  116.31    4.05
   5  -2  -2  114.23    3.54
   5   2  -2  114.08    3.60
   5   2  -2  117.42    3.83
   4  -2  -2   18.77    1.14
  -4  -2   2   19.77    0.99
  -4  -2   2   19.21    0.92
   4  -2  -2   19.95    0.91
   4   2  -2   20.07    0.62
  -4   2   2   20.94    0.90
   4   2  -2   21.02    0.93
   4   2  -2   19.64    1.03
  -3  -2   2  151.48    4.44
   3  -2  -2  146.43    4.42
   3  -2  -2  151.38    4.70
  -3  -2   2  159.65    4.51
   3   2  -2  150.45    4.41
   3   2  -2  151.87    4.17
   3   2  -2  149.98    4.51
  -2  -2   2   32.21    0.98
  -2  -2   2   32.48    1.16
   2  -2  -2   30.36    1.17
   2  -2  -2   32.34    1.31
  -2  -2   2   32.91    1.22
   2   2  -2   32.36    1.04
   2   2  -2   31.66    1.21
   2   2  -2   29.97    1.12
  -2   2   2   30.34    1.26
  -1  -2   2  389.46   10.55
  -1  -2   2  378.72   10.43
   1  -2  -2  386.64   10.57
   1  -2  -2  392.57   10.56
   1   2  -2  386.86   10.47
  -1   2   2  372.83   10.54
   1   2  -2  386.94   10.47
   1   2  -2  383.46   10.56
   0  -2   2   45.49    1.48
   0  -2  -2   48.07    1.45
   0  -2   2   48.18    1.55
   0  -2  -2   49.94    1.59
   0   2   2   48.24    1.44
   0   2  -2   46.37    1.52
   0   2  -2   47.14    1.56
   0   2  -2   48.22    1.49
   1  -2   2  129.62    3.78
  -1  -2  -2  129.69    3.74
   1  -2   2  130.53    3.64
   1   2   2  130.89    3.62
  -1   2  -2  126.54    3.78
  -1   2  -2  124.30    3.63
  -2  -2  -2  606.47   16.70
  -2  -2  -2  642.18   16.79
   2  -2   2  633.69   17.01
  -2  -2  -2  633.10   16.90
  -2   2  -2  616.38   17.00
   2   2   2  616.32   16.77
  -3  -2  -2  317.86    8.70
  -3  -2  -2  310.46    8.68
  -3  -2  -2  320.02    8.65
  -3  -2  -2  321.44    8.60
   3  -2   2  313.24    8.88
   3   2   2  314.67    8.63
  -4  -2  -2  167.14    4.83
  -4  -2  -2  170.50    4.67
  -4  -2  -2  164.26    4.71
   4  -2   2  162.06    4.92
   4   2   2  163.65    4.69
   5  -2   2   31.40    1.32
  -5  -2  -2   30.18    1.14
  -5  -2  -2   30.44    1.29
   5   2   2   28.18    1.07
   5   2   2   28.73    1.12
  -5   2  -2   28.75    1.11
  -6  -2  -2  216.74    6.36
   6  -2   2  223.57    6.54
   6   2   2  219.75    6.35
  -6   2  -2  226.10    6.36
   6   2   2  225.41    6.25
   7  -2   2   11.94    0.85
   7   2   2   14.51    0.80
   7   2   2   13.37    0.67
   8  -2   2  109.51    3.67
   8   2   2  114.90    3.55
   8   2   2  111.75    3.38
   9  -2   2  119.07    3.85
   9   2   2  117.69    3.74
   9   2   2  114.29    3.54
  10  -2   2   84.34    3.02
  10   2   2   87.67    2.99
  11  -2   2   60.71    2.35
  12  -2   2    6.38    0.76
  13  -2   2   47.16    1.98
  14  -2   2    7.11    0.81
  15  -2   2   65.46    2.48
  16  -2   2    2.06    0.57
  17  -3  -2   -0.66    0.31
  16  -3  -2   57.94    2.20
  15  -3  -2   20.48    1.25
  14  -3  -2   31.54    1.62
  13  -3  -2   54.31    2.31
  12  -3  -2   53.42    2.26
  12   3  -2   48.18    2.96
  12   3  -2   52.64    2.43
  11  -3  -2   97.16    3.47
  11   3  -2   92.21    3.55
  11   3  -2  104.20    4.31
  10  -3  -2    5.12    0.71
  10   3  -2    4.06    0.71
  10   3  -2    3.25    0.88
   9  -3  -2   77.29    2.80
   9   3  -2   69.97    3.21
   9   3  -2   75.20    2.85
   8  -3  -2   10.21    0.92
   8   3  -2   10.39    1.22
   8   3  -2    8.77    0.88
   7  -3  -2   64.20    2.34
   7   3  -2   59.34    2.31
   7   3  -2   58.47    2.56
   6  -3  -2  137.92    4.41
   6   3  -2  143.44    4.41
   6   3  -2  141.49    4.63
   6   3  -2  141.24    3.93
   5  -3  -2   48.62    2.25
   5  -3  -2   52.87    1.95
   5   3  -2   52.70    1.90
   5   3  -2   50.94    2.03
   5   3  -2   50.14    1.56
   4  -3  -2   68.17    2.69
  -4  -3   2   72.83    2.44
   4  -3  -2   72.60    2.44
   4   3  -2   70.83    2.35
   4   3  -2   68.56    2.42
   4   3  -2   69.84    2.12
  -3  -3   2   18.28    0.60
   3  -3  -2   17.79    1.04
  -3  -3   2   17.46    0.89
   3  -3  -2   17.39    0.91
   3   3  -2   17.86    0.73
   3   3  -2   16.22    0.86
   3   3  -2   18.23    0.84
   2  -3  -2   93.14    3.06
   2  -3  -2   97.17    3.15
  -2  -3   2   98.13    2.98
  -2  -3   2  102.03    3.05
  -2  -3   2  101.12    2.84
  -2   3   2   96.79    3.02
   2   3  -2   93.93    3.01
   2   3  -2   95.08    2.91
   2   3  -2   93.21    2.94
   1  -3  -2    7.03    0.56
  -1  -3   2    7.58    0.49
  -1  -3   2    7.00    0.46
   1   3  -2    6.78    0.45
   1   3  -2    7.12    0.49
   1   3  -2    7.78    0.51
  -1   3   2    7.32    0.49
  -1   3   2    4.93    0.50
   0  -3   2   92.33    2.84
   0  -3   2   92.94    2.93
   0  -3  -2   98.14    2.98
   0   3   2   92.17    2.76
   0   3  -2  103.38    2.87
   0   3  -2   93.93    2.86
   0   3  -2   90.61    2.94
   0   3   2   94.62    2.95
  -1  -3  -2   94.77    2.97
   1  -3   2   91.82    2.85
   1  -3   2   91.97    2.99
   1   3   2   95.87    2.95
  -1   3  -2   96.21    3.02
   1   3   2   98.56    2.84
  -1   3  -2   96.61    2.86
  -2  -3  -2  194.74    5.47
  -2  -3  -2  197.84    5.60
   2  -3   2  195.72    5.71
  -2  -3  -2  191.63    5.26
   2   3   2  196.28    5.47
  -2   3  -2  193.37    5.71
   2   3   2  191.31    5.26
   2   3   2  196.53    5.59
  -3  -3  -2  543.38   14.92
  -3  -3  -2  561.53   14.74
  -3  -3  -2  553.34   14.86
   3  -3   2  550.61   15.13
  -3   3  -2  525.52   15.09
   3   3   2  544.17   14.77
   3   3   2  548.75   14.83
  -4  -3  -2   69.00    2.18
  -4  -3  -2   68.90    2.21
  -4  -3  -2   71.54    2.21
   4  -3   2   67.78    2.45
   4   3   2   67.38    2.24
   4   3   2   71.32    2.20
  -5  -3  -2  149.90    4.36
  -5  -3  -2  156.57    4.60
   5  -3   2  154.60    4.79
  -5  -3  -2  161.44    4.55
   5   3   2  148.46    4.65
   5   3   2  152.50    4.50
  -6  -3  -2    0.70    0.32
   6  -3   2    0.64    0.36
  -6  -3  -2    1.30    0.32
   6   3   2    0.49    0.35
   6   3   2    0.82    0.29
   7  -3   2  219.49    6.51
   7   3   2  208.82    6.23
   8  -3   2   51.21    2.12
   8   3   2   50.03    1.91
   9  -3   2   52.83    2.20
   9   3   2   51.67    2.02
  10  -3   2  151.28    4.89
  10   3   2  147.40    4.69
  11  -3   2   36.31    1.76
  11   3   2   33.85    1.63
  12  -3   2   52.79    2.25
  13  -3   2   14.38    1.14
  14  -3   2   79.37    2.98
  15  -3   2    0.08    0.48
  16  -3   2   35.62    1.74
  17  -3   2   13.09    1.12
  18  -4  -2   -0.34    0.39
  17  -4  -2   36.83    1.70
  16  -4  -2    4.96    0.78
  15  -4  -2   48.90    2.22
  14  -4  -2   48.21    2.27
  13  -4  -2   68.00    2.83
  13   4  -2   67.87    2.97
  12  -4  -2   71.68    2.95
  12   4  -2   71.52    3.01
  12   4  -2   77.12    3.71
  11  -4  -2   11.20    1.15
  11   4  -2   12.48    1.23
  11   4  -2   15.35    1.74
  10  -4  -2  144.38    4.78
  10   4  -2  134.63    4.72
  10   4  -2  144.43    5.31
   9  -4  -2    3.56    0.66
   9   4  -2    2.59    0.61
   9   4  -2    4.71    0.93
   8  -4  -2  117.33    3.98
   8   4  -2  116.54    3.35
   8   4  -2  111.51    3.88
   8   4  -2  113.88    4.21
   7  -4  -2   40.24    1.87
   7   4  -2   44.01    2.03
   7   4  -2   41.71    1.80
   7   4  -2   41.39    1.42
   6  -4  -2  119.01    3.92
   6   4  -2  116.00    3.74
   6   4  -2  115.07    3.43
   6   4  -2  114.57    3.92
   5  -4  -2  364.92   10.31
   5   4  -2  363.19    9.88
   5   4  -2  355.86   10.11
   5   4  -2  345.73   10.20
  -4  -4   2   37.16    1.10
  -4  -4   2   38.22    1.54
   4  -4  -2   37.43    1.63
   4   4  -2   34.03    1.48
   4   4  -2   37.41    1.37
   4   4  -2   38.22    1.48
  -3  -4   2  217.68    6.40
   3  -4  -2  222.96    6.58
  -3  -4   2  232.06    6.46
  -3  -4   2  213.15    6.14
   3   4  -2  221.62    6.41
  -3   4   2  230.33    6.69
   3   4  -2  214.27    6.35
   3   4  -2  217.62    6.31
   2  -4  -2  300.73    8.79
  -2  -4   2  310.14    8.63
  -2  -4   2  319.01    8.63
  -2  -4   2  305.19    8.53
   2   4  -2  296.12    8.64
   2   4  -2  300.27    8.59
  -2   4   2  320.57    8.76
  -2   4   2  301.10    8.77
   2   4  -2  302.05    8.62
  -1  -4   2    6.15    0.45
   1  -4  -2    6.63    0.63
   1   4  -2    6.90    0.50
   1   4  -2    5.44    0.44
  -1   4   2    5.62    0.56
   0  -4  -2   19.41    1.02
   0  -4   2   20.58    1.00
   0  -4   2   20.69    0.93
   0   4  -2   21.36    0.94
   0   4   2   21.46    1.03
   0   4  -2   19.09    1.02
   0   4  -2   20.76    0.93
   1  -4   2  978.12   26.74
  -1  -4  -2  983.45   26.69
   1  -4   2 1000.00   26.55
   1   4   2  990.90   26.53
  -1   4  -2  983.02   26.55
   1   4   2  997.58   26.68
  -1   4  -2  953.73   26.73
   2  -4   2  358.60   10.39
  -2  -4  -2  366.60   10.28
  -2  -4  -2  364.36   10.13
   2   4   2  364.59    9.84
  -2   4  -2  371.38   10.41
   2   4   2  367.96   10.27
   2   4   2  370.56   10.13
  -3  -4  -2  145.11    4.32
  -3  -4  -2  146.43    4.24
  -3  -4  -2  148.33    4.04
   3  -4   2  141.56    4.51
   3   4   2  143.19    4.02
   3   4   2  141.56    4.31
   3   4   2  136.86    4.19
  -3   4  -2  138.77    4.71
  -4  -4  -2  251.47    7.23
   4  -4   2  250.21    7.55
  -4  -4  -2  259.21    7.24
  -4  -4  -2  258.43    7.11
   4   4   2  252.40    7.20
   4   4   2  258.23    7.15
   4   4   2  254.17    7.28
   5  -4   2   74.62    2.72
  -5  -4  -2   70.14    2.25
  -5  -4  -2   72.54    2.36
  -5  -4  -2   71.85    2.42
   5   4   2   72.26    2.43
   5   4   2   72.24    2.38
   6  -4   2  191.10    5.85
  -6  -4  -2  188.69    5.54
   6   4   2  176.07    5.46
   6   4   2  188.88    5.65
   7  -4   2    5.87    0.77
   7   4   2    3.72    0.60
   7   4   2    3.12    0.47
   8  -4   2  131.58    4.41
   8   4   2  127.56    4.11
   9  -4   2   61.00    2.55
   9   4   2   61.67    2.32
  10  -4   2   45.93    2.15
  10   4   2   46.98    1.97
  11  -4   2   76.22    3.01
  11   4   2   73.02    2.78
  12  -4   2   26.03    1.58
  12   4   2   24.10    1.44
  13  -4   2   67.90    2.81
  14  -4   2    2.72    0.67
  15  -4   2   47.52    2.21
  16  -4   2    6.00    0.88
  17  -4   2   25.40    1.52
  18  -4   2   32.31    1.71
  19  -5  -2    2.49    0.54
  18  -5  -2   31.79    1.65
  17  -5  -2    2.09    0.67
  16  -5  -2   47.90    2.32
  15  -5  -2    3.77    0.86
  14  -5  -2   79.23    3.29
  14   5  -2   79.88    3.39
  13  -5  -2   67.14    2.95
  13   5  -2   61.82    2.90
  13   5  -2   76.85    3.73
  12  -5  -2   22.38    1.55
  12   5  -2   17.72    1.56
  12   5  -2   21.46    2.14
  11  -5  -2   85.37    3.28
  11   5  -2   75.83    3.13
  11   5  -2   74.29    3.57
  10  -5  -2    2.66    0.66
  10   5  -2    2.54    0.65
  10   5  -2    1.27    0.69
   9  -5  -2  228.08    7.10
   9   5  -2  224.68    7.31
   9   5  -2  214.09    6.90
   9   5  -2  226.46    6.33
   8  -5  -2   56.96    2.43
   8   5  -2   50.29    2.18
   8   5  -2   54.75    2.47
   8   5  -2   51.97    1.83
   7  -5  -2  129.43    4.49
   7   5  -2  133.99    3.99
   7   5  -2  136.69    4.51
   7   5  -2  127.16    4.26
   6  -5  -2  158.84    4.98
   6   5  -2  148.75    4.47
   6   5  -2  143.32    4.76
   6   5  -2  146.39    4.67
   5  -5  -2  162.62    5.30
   5   5  -2  168.42    4.94
   5   5  -2  167.07    5.06
   5   5  -2  163.04    5.09
  -4  -5   2  251.76    7.13
   4  -5  -2  262.94    7.77
  -4  -5   2  265.41    7.56
   4   5  -2  255.63    7.41
   4   5  -2  255.57    7.47
   4   5  -2  258.44    7.48
  -3  -5   2  117.87    3.64
   3  -5  -2  115.85    4.00
  -3  -5   2  124.59    3.82
   3   5  -2  126.40    3.80
   3   5  -2  120.27    3.81
   3   5  -2  121.15    3.82
  -2  -5   2  263.40    7.22
   2  -5  -2  245.95    7.48
  -2  -5   2  244.96    7.25
  -2  -5   2  255.20    7.23
  -2   5   2  254.59    7.43
   2   5  -2  248.64    7.24
   2   5  -2  252.85    7.34
   2   5  -2  249.54    7.25
  -1  -5   2   23.93    1.05
  -1  -5   2   21.48    1.10
   1  -5  -2   23.30    1.23
   1   5  -2   23.69    1.09
  -1   5   2   24.08    1.21
   1   5  -2   24.24    1.18
   1   5  -2   22.42    1.03
   0  -5  -2  651.90   17.60
   0  -5   2  654.80   17.38
   0  -5   2  624.66   17.51
   0   5  -2  635.03   17.55
   0   5   2  612.36   17.52
   0   5  -2  622.30   17.35
   1  -5   2   31.60    1.45
   1  -5   2   32.63    1.32
  -1  -5  -2   31.24    1.42
  -1   5  -2   32.76    1.49
   1   5   2   32.22    1.30
   1   5   2   31.26    1.41
  -1   5  -2   29.58    1.28
  -2  -5  -2  439.05   11.83
   2  -5   2  406.57   12.09
  -2  -5  -2  430.29   12.00
   2   5   2  425.52   11.82
  -2   5  -2  418.65   12.10
  -2   5  -2  423.95   11.87
   2   5   2  430.56   11.99
   2   5   2  431.05   11.52
  -3  -5  -2  430.27   11.94
   3  -5   2  398.50   12.10
  -3  -5  -2  429.15   11.48
  -3  -5  -2  429.64   11.81
   3   5   2  423.35   11.78
   3   5   2  427.05   11.48
   3   5   2  433.08   11.94
  -4  -5  -2  112.85    3.51
  -4  -5  -2  113.36    3.54
  -4  -5  -2  110.83    3.31
   4  -5   2  112.76    3.84
   4   5   2  109.70    3.29
   4   5   2  112.38    3.47
   4   5   2  109.27    3.56
  -5  -5  -2  281.26    7.91
  -5  -5  -2  278.55    7.93
   5  -5   2  286.49    8.45
   5   5   2  284.35    7.95
   5   5   2  272.99    8.05
   5   5   2  280.54    8.02
   6  -5   2    6.24    0.84
  -6  -5  -2    7.68    0.62
   6   5   2    8.28    0.63
   6   5   2    6.87    0.69
   7  -5   2  152.14    5.12
   7   5   2  151.37    4.73
   7   5   2  156.59    4.90
   8  -5   2   20.90    1.42
   8   5   2   21.17    1.33
   8   5   2   22.19    1.17
   9  -5   2   47.88    2.25
   9   5   2   46.32    1.97
  10  -5   2    1.97    0.61
  10   5   2    2.63    0.59
  11  -5   2   85.74    3.48
  11   5   2   92.36    3.25
  12  -5   2  107.01    4.00
  12   5   2  104.18    3.70
  13  -5   2   16.70    1.50
  13   5   2   20.03    1.32
  14  -5   2   57.96    2.66
  15  -5   2    6.04    0.97
  16  -5   2   65.14    2.80
  17  -5   2   17.96    1.49
  18  -5   2   11.12    1.18
  18  -6  -2    1.31    0.66
  17  -6  -2   41.81    2.21
  16  -6  -2   -0.78    0.57
  15  -6  -2   77.96    3.34
  15   6  -2   73.83    3.37
  14  -6  -2   30.70    1.96
  14   6  -2   26.69    1.86
  13  -6  -2   30.50    1.96
  13   6  -2   31.80    1.95
  13   6  -2   29.63    2.35
  12  -6  -2   35.09    2.04
  12   6  -2   31.17    2.31
  12   6  -2   29.66    1.85
  11  -6  -2    1.99    0.67
  11   6  -2    0.66    0.55
  11   6  -2    2.84    0.87
  10  -6  -2   80.67    3.34
  10   6  -2   83.78    3.57
  10   6  -2   79.48    2.58
  10   6  -2   77.83    3.14
   9  -6  -2    2.71    0.70
   9   6  -2    2.28    0.71
   9   6  -2    2.22    0.40
   9   6  -2    2.54    0.60
   8  -6  -2  228.46    7.19
   8   6  -2  221.79    7.06
   8   6  -2  228.32    6.88
   8   6  -2  214.92    6.49
   7  -6  -2   37.90    1.97
   7   6  -2   39.08    1.73
   7   6  -2   35.97    1.55
   7   6  -2   37.14    1.81
   6  -6  -2   48.65    2.28
   6   6  -2   50.64    2.08
   6   6  -2   48.34    2.01
   6   6  -2   50.94    1.94
   5  -6  -2   51.14    2.28
   5   6  -2   51.82    2.00
   5   6  -2   50.11    1.96
   5   6  -2   47.98    1.97
  -4  -6   2   55.64    1.96
  -4  -6   2   56.65    2.19
   4  -6  -2   56.22    2.44
   4   6  -2   64.03    2.24
   4   6  -2   58.92    2.22
   4   6  -2   59.05    2.19
  -3  -6   2  502.76   14.08
  -3  -6   2  521.39   14.14
   3  -6  -2  497.11   14.52
   3   6  -2  514.98   14.29
   3   6  -2  488.35   14.19
   3   6  -2  528.74   14.21
  -2  -6   2    6.69    0.54
  -2  -6   2    6.24    0.63
   2  -6  -2    5.40    0.75
   2   6  -2    6.15    0.63
  -2   6   2    7.49    0.82
   2   6  -2    6.76    0.75
   2   6  -2    6.65    0.66
   1  -6  -2   55.78    2.35
  -1  -6   2   58.39    2.23
   1   6  -2   58.04    2.30
   1   6  -2   61.03    2.09
   1   6  -2   56.45    2.13
  -1   6   2   61.49    2.35
   0  -6   2  119.87    3.97
   0  -6  -2  113.72    3.96
   0  -6   2  121.44    3.94
   0   6  -2  121.13    3.78
   0   6  -2  118.56    3.97
   0   6   2  113.62    3.92
   0   6   2  119.72    3.78
  -1  -6  -2   80.19    2.83
   1  -6   2   76.92    2.83
   1   6   2   74.73    2.60
   1   6   2   77.26    2.79
  -1   6  -2   75.15    2.83
  -1   6  -2   72.23    2.60
  -2  -6  -2   98.21    3.44
   2  -6   2  102.46    3.57
  -2  -6  -2  101.91    3.28
  -2   6  -2   95.98    3.28
   2   6   2  105.16    2.97
   2   6   2  104.41    3.46
  -2   6  -2  102.31    3.56
   2   6   2   95.50    3.24
  -3  -6  -2  220.64    5.99
  -3  -6  -2  215.33    6.57
   3  -6   2  216.28    6.73
  -3  -6  -2  214.51    6.50
   3   6   2  215.92    6.00
   3   6   2  212.59    6.34
   3   6   2  216.25    6.51
   4  -6   2  228.75    6.93
  -4  -6  -2  220.40    6.16
  -4  -6  -2  216.61    6.54
   4   6   2  224.62    6.17
   4   6   2  214.53    6.58
   4   6   2  215.46    6.45
   5  -6   2    9.95    1.04
  -5  -6  -2   13.14    0.72
  -5  -6  -2   10.75    0.77
   5   6   2   12.37    0.87
   5   6   2   11.71    0.69
   5   6   2   11.82    0.80
   6  -6   2  162.04    5.49
  -6  -6  -2  167.73    4.97
   6   6   2  163.95    5.05
   6   6   2  168.73    5.01
   6   6   2  161.58    5.07
   7  -6   2    3.52    0.73
  -7  -6  -2    4.89    0.71
   7   6   2    4.36    0.59
   7   6   2    4.49    0.63
   8  -6   2  153.71    5.39
   8   6   2  154.28    4.95
   8   6   2  166.52    5.17
   9  -6   2   28.60    1.78
   9   6   2   31.79    1.54
   9   6   2   27.84    1.64
  10  -6   2   97.78    3.87
  10   6   2  100.83    3.52
  11  -6   2   57.10    2.77
  11   6   2   63.19    2.51
  12  -6   2   13.65    1.43
  12   6   2   11.18    1.13
  13  -6   2   73.45    3.21
  13   6   2   71.79    2.90
  14  -6   2    0.76    0.63
  14   6   2    0.75    0.67
  15  -6   2   65.67    2.98
  16  -6   2    9.91    1.24
  17  -6   2   41.64    2.21
  18  -6   2   20.78    1.56
  18  -7  -2   36.69    2.13
  17  -7  -2    0.70    0.75
  16  -7  -2   44.63    2.51
  15  -7  -2    1.09    0.79
  15   7  -2    2.57    0.84
  14  -7  -2   69.12    3.24
  14   7  -2   67.32    3.12
  13  -7  -2   48.64    2.63
  13   7  -2   50.09    2.93
  13   7  -2   46.01    2.44
  12  -7  -2    1.23    0.69
  12   7  -2    0.03    0.54
  12   7  -2   -0.02    0.67
  11  -7  -2   34.07    2.08
  11   7  -2   28.45    1.75
  11   7  -2   34.67    2.21
  10  -7  -2    3.89    0.85
  10   7  -2    3.06    0.82
  10   7  -2    3.17    0.69
  10   7  -2    3.50    0.51
   9  -7  -2  138.61    5.18
   9   7  -2  137.86    4.83
   9   7  -2  146.60    4.53
   9   7  -2  154.14    5.17
   8  -7  -2   31.13    1.86
   8   7  -2   30.31    1.58
   8   7  -2   27.58    1.67
   8   7  -2   27.53    1.39
   7  -7  -2  164.86    5.57
   7   7  -2  159.49    5.12
   7   7  -2  154.94    5.17
   7   7  -2  158.87    5.00
   6  -7  -2   65.37    2.86
   6   7  -2   67.75    2.55
   6   7  -2   66.10    2.52
   6   7  -2   63.49    2.48
  -5  -7   2   82.05    2.65
   5  -7  -2   81.81    3.33
   5   7  -2   86.11    3.04
   5   7  -2   86.84    3.01
   5   7  -2   84.36    2.96
  -4  -7   2  118.20    3.77
   4  -7  -2  120.14    4.33
   4   7  -2  120.85    3.95
   4   7  -2  119.53    3.93
   4   7  -2  123.79    4.06
  -3  -7   2    0.27    0.24
  -3  -7   2    0.22    0.27
   3  -7  -2   -0.12    0.30
   3   7  -2    0.79    0.34
   3   7  -2    0.26    0.32
   3   7  -2    0.03    0.29
   2  -7  -2  282.67    9.11
  -2  -7   2  309.19    8.69
  -2  -7   2  312.10    8.89
   2   7  -2  301.09    9.00
   2   7  -2  311.98    8.85
   2   7  -2  303.94    8.74
  -1  -7   2   32.26    1.56
   1  -7  -2   30.09    1.64
  -1   7   2   32.91    1.64
   1   7  -2   30.33    1.35
   1   7  -2   31.57    1.62
   1   7  -2   29.47    1.42
   0  -7  -2  256.30    7.77
   0  -7   2  255.05    7.68
   0   7  -2  247.41    7.45
   0   7   2  256.92    7.51
   0   7  -2  244.09    7.69
   0   7   2  259.48    7.73
   1  -7   2   94.82    3.49
  -1  -7  -2   98.19    3.49
   1   7   2  102.47    3.29
  -1   7  -2   99.41    3.29
   1   7   2   91.85    3.42
  -1   7  -2   92.05    3.48
   2  -7   2  273.95    8.28
  -2  -7  -2  277.83    8.17
   2   7   2  275.88    7.55
  -2   7  -2  263.06    7.94
   2   7   2  266.05    8.11
   2   7   2  265.82    7.90
  -2   7  -2  272.69    8.63
   3  -7   2  218.27    7.01
  -3  -7  -2  217.40    6.78
   3   7   2  222.85    6.81
   3   7   2  224.00    6.26
   3   7   2  226.96    6.62
   4  -7   2    0.11    0.39
  -4  -7  -2    0.77    0.36
  -4  -7  -2    1.13    0.23
   4   7   2    0.47    0.21
   4   7   2    1.19    0.41
   4   7   2    1.01    0.34
  -5  -7  -2  335.99    9.61
  -5  -7  -2  335.43    9.28
   5  -7   2  344.15   10.15
   5   7   2  341.73    9.60
   5   7   2  329.02    9.29
   5   7   2  314.65    9.68
   6  -7   2   10.88    1.18
  -6  -7  -2    8.95    0.68
   6   7   2    8.92    0.69
   6   7   2    8.82    0.83
   6   7   2    8.45    0.86
   7  -7   2  247.90    8.17
  -7  -7  -2  266.79    7.60
   7   7   2  258.16    7.61
   7   7   2  258.85    7.67
   8  -7   2   81.02    3.35
   8   7   2   80.07    2.88
   8   7   2   73.59    2.86
   9  -7   2   39.92    2.20
   9   7   2   37.81    1.90
   9   7   2   36.89    1.77
  10  -7   2    3.89    0.86
  10   7   2    5.40    0.79
  11  -7   2   59.47    2.87
  11   7   2   59.41    2.51
  12  -7   2   66.44    3.15
  12   7   2   69.16    2.80
  13  -7   2    1.22    0.71
  13   7   2    0.71    0.54
  14  -7   2   47.55    2.59
  15  -7   2    4.22    0.99
  16  -7   2   62.65    3.00
  17  -7   2   15.29    1.55
  18  -7   2   15.55    1.55
  18  -8  -2   -0.14    0.75
  17  -8  -2   56.51    2.96
  16  -8  -2    1.46    0.84
  15  -8  -2   78.55    3.62
  15   8  -2   71.74    3.36
  14  -8  -2   31.34    2.23
  14   8  -2   33.04    2.55
  14   8  -2   30.08    2.03
  13  -8  -2   30.95    2.16
  13   8  -2   30.62    1.90
  13   8  -2   28.15    2.29
  12  -8  -2   53.69    2.86
  12   8  -2   54.68    2.92
  12   8  -2   51.11    2.58
  11  -8  -2    7.87    1.23
  11   8  -2    6.68    0.96
  11   8  -2    6.73    1.17
  10  -8  -2  122.91    4.76
  10   8  -2  123.03    4.40
  10   8  -2  117.63    3.99
  10   8  -2  127.90    4.68
   9  -8  -2    4.74    0.95
   9   8  -2    6.10    0.95
   9   8  -2    4.57    0.66
   9   8  -2    5.20    0.79
   8  -8  -2  119.65    4.56
   8   8  -2  113.59    3.94
   8   8  -2  117.77    4.17
   8   8  -2  117.06    4.09
   7  -8  -2   55.33    2.76
   7   8  -2   60.30    2.45
   7   8  -2   57.55    2.38
   7   8  -2   58.00    2.40
   6  -8  -2  115.18    4.46
   6   8  -2  119.85    4.00
   6   8  -2  123.33    4.08
   6   8  -2  117.06    4.08
   5  -8  -2   56.05    2.68
  -5  -8   2   56.10    2.07
   5   8  -2   56.97    2.31
   5   8  -2   56.97    2.39
   5   8  -2   59.49    2.27
   4  -8  -2   40.82    2.15
  -4  -8   2   40.67    1.71
   4   8  -2   41.52    1.81
   4   8  -2   40.75    1.92
   4   8  -2   37.03    1.75
  -3  -8   2  223.41    6.89
   3  -8  -2  226.88    7.34
   3   8  -2  229.96    7.11
   3   8  -2  226.55    6.87
   3   8  -2  232.86    6.92
  -2  -8   2    0.38    0.32
   2  -8  -2    0.23    0.38
   2   8  -2    0.06    0.29
   2   8  -2    0.08    0.30
   2   8  -2    0.11    0.38
   1  -8  -2   72.74    2.95
  -1  -8   2   68.88    2.76
   1   8  -2   71.37    2.87
   1   8  -2   68.52    2.61
  -1   8   2   68.34    2.85
   1   8  -2   70.25    2.52
   0  -8   2    0.51    0.40
   0  -8  -2    0.46    0.40
   0   8   2    0.73    0.42
   0   8  -2   -0.18    0.33
   0   8   2    0.32    0.31
   0   8  -2    0.69    0.36
  -1  -8  -2  152.56    5.23
   1  -8   2  156.84    5.28
   1   8   2  160.29    5.24
   1   8   2  155.69    4.98
  -1   8  -2  157.94    5.02
  -1   8  -2  157.32    5.29
  -2  -8  -2  197.99    6.24
   2  -8   2  196.01    6.36
   2   8   2  191.15    5.97
  -2   8  -2  202.16    6.06
   2   8   2  192.78    5.59
   2   8   2  186.89    6.18
   3  -8   2  138.74    4.83
  -3  -8  -2  136.54    4.57
   3   8   2  132.61    4.56
   3   8   2  134.69    4.37
  -3   8  -2  135.88    4.46
   3   8   2  130.85    4.01
   4  -8   2  169.24    5.68
  -4  -8  -2  159.95    5.28
   4   8   2  162.47    5.15
   4   8   2  164.99    5.36
   4   8   2  164.19    4.74
  -5  -8  -2   15.00    0.74
  -5  -8  -2   15.51    1.05
   5  -8   2   11.12    1.24
   5   8   2   13.89    0.75
   5   8   2   11.98    1.12
   5   8   2   16.25    1.04
   6  -8   2  292.31    9.28
  -6  -8  -2  305.82    8.40
   6   8   2  292.47    8.83
   6   8   2  287.60    8.41
   6   8   2  300.98    8.73
   7  -8   2   25.45    1.72
  -7  -8  -2   21.70    1.15
   7   8   2   20.68    1.29
   7   8   2   22.19    1.28
   7   8   2   20.72    1.16
   8  -8   2  128.28    4.91
   8   8   2  135.61    4.35
   8   8   2  130.43    4.39
   9  -8   2   26.59    1.85
   9   8   2   25.46    1.50
   9   8   2   25.00    1.46
  10  -8   2   85.53    3.70
  10   8   2   89.72    3.37
  10   8   2   79.97    3.17
  11  -8   2   37.93    2.34
  11   8   2   42.10    2.04
  12  -8   2   18.34    1.79
  12   8   2   20.96    1.46
  13  -8   2  110.42    4.43
  13   8   2   98.72    3.85
  14  -8   2    0.59    0.74
  15  -8   2   63.42    3.18
  16  -8   2   15.25    1.66
  17  -8   2   59.10    3.04
  17  -9  -2    0.76    0.92
  16  -9  -2   48.90    2.90
  15  -9  -2    7.52    1.35
  15   9  -2    9.53    1.39
  14  -9  -2   43.74    2.74
  14   9  -2   40.86    2.42
  13  -9  -2   56.16    3.08
  13   9  -2   52.42    3.02
  13   9  -2   51.86    2.69
  12  -9  -2   19.04    1.94
  12   9  -2   17.70    1.67
  12   9  -2   18.78    1.90
  11  -9  -2   66.41    3.36
  11   9  -2   67.92    3.22
  11   9  -2   72.02    2.67
  11   9  -2   67.40    3.02
  10  -9  -2   -0.14    0.55
  10   9  -2    0.16    0.58
  10   9  -2    0.02    0.44
  10   9  -2    0.14    0.40
   9  -9  -2   84.07    3.81
   9   9  -2   83.87    3.36
   9   9  -2   92.79    3.51
   9   9  -2   85.61    3.22
   8  -9  -2    3.62    0.92
   8   9  -2    2.33    0.60
   8   9  -2    4.35    0.74
   8   9  -2    3.87    0.76
   7  -9  -2   92.80    3.82
   7   9  -2   83.88    3.22
   7   9  -2   84.06    3.17
   7   9  -2   84.38    3.27
   6  -9  -2  107.75    4.42
   6   9  -2  113.99    4.00
   6   9  -2  119.92    3.94
   6   9  -2  114.82    4.10
  -5  -9   2  168.81    5.13
   5  -9  -2  167.17    5.87
   5   9  -2  163.34    5.33
   5   9  -2  156.15    5.44
   5   9  -2  169.52    5.28
   4  -9  -2  207.49    6.88
  -4  -9   2  200.62    6.25
   4   9  -2  196.24    6.27
   4   9  -2  203.43    6.55
   4   9  -2  208.00    6.37
   3  -9  -2   29.37    1.85
  -3  -9   2   33.40    1.65
   3   9  -2   30.18    1.59
   3   9  -2   31.51    1.55
   3   9  -2   30.37    1.74
  -2  -9   2  161.97    5.28
   2  -9  -2  155.58    5.53
   2   9  -2  168.47    5.19
   2   9  -2  154.84    5.37
   2   9  -2  153.90    4.98
  -1  -9   2    0.14    0.33
   1  -9  -2    0.05    0.42
   1   9  -2   -0.61    0.33
  -1   9   2    0.05    0.34
   1   9  -2   -0.36    0.21
  -1   9   2    0.04    0.39
   1   9  -2   -0.50    0.25
   0  -9   2  128.89    4.57
   0  -9  -2  123.54    4.59
   0   9   2  136.67    4.65
   0   9  -2  123.81    4.58
   0   9   2  129.41    4.36
   0   9  -2  128.15    4.32
  -1  -9  -2  136.13    4.78
   1  -9   2  134.45    4.80
   1   9   2  134.85    4.48
  -1   9  -2  135.10    4.50
  -1   9  -2  129.66    4.78
   1   9   2  137.80    4.77
  -2  -9  -2  121.86    4.45
   2  -9   2  130.26    4.64
   2   9   2  124.52    4.23
  -2   9  -2  125.76    4.28
   2   9   2  129.63    3.86
   2   9   2  120.66    4.43
  -3  -9  -2  255.47    8.00
   3  -9   2  262.49    8.29
   3   9   2  278.70    8.13
   3   9   2  254.51    7.77
   3   9   2  256.46    7.38
  -3   9  -2  244.31    7.82
   4  -9   2   34.35    2.01
  -4  -9  -2   32.05    1.75
   4   9   2   36.05    1.36
   4   9   2   32.51    1.64
   4   9   2   35.52    1.86
   5  -9   2  155.29    5.53
  -5  -9  -2  153.57    4.50
  -5  -9  -2  155.92    5.06
   5   9   2  152.16    4.51
   5   9   2  148.62    4.94
   5   9   2  150.48    5.13
   6  -9   2    5.93    1.01
  -6  -9  -2    7.06    0.57
   6   9   2    7.16    0.85
   6   9   2    6.73    0.65
   6   9   2    6.39    0.86
   7  -9   2  168.07    6.09
  -7  -9  -2  180.03    5.20
   7   9   2  170.23    5.24
   7   9   2  171.47    5.62
   7   9   2  167.72    5.51
   8  -9   2   32.26    2.12
   8   9   2   31.37    1.56
   8   9   2   30.20    1.63
   9  -9   2   48.55    2.73
   9   9   2   52.25    2.31
   9   9   2   54.59    2.27
  10  -9   2   58.64    3.01
  10   9   2   58.32    2.53
  10   9   2   56.07    2.48
  11  -9   2   42.90    2.51
  11   9   2   36.88    2.00
  12  -9   2  108.94    4.59
  12   9   2  111.49    4.11
  13  -9   2    1.06    0.83
  13   9   2    1.11    0.62
  14  -9   2   58.25    3.12
  15  -9   2    4.01    1.08
  16  -9   2   50.52    2.92
  17  -9   2   19.26    1.95
  17 -10  -2   23.56    2.31
  16 -10  -2    5.01    1.26
  15 -10  -2   47.74    2.97
  15  10  -2   45.87    2.67
  14 -10  -2   32.64    2.45
  14  10  -2   32.39    2.15
  13 -10  -2   38.85    2.58
  13  10  -2   28.98    2.04
  13  10  -2   33.52    2.47
  12 -10  -2   58.95    3.24
  12  10  -2   55.42    2.77
  12  10  -2   60.91    3.07
  11 -10  -2    4.67    1.13
  11  10  -2    4.65    0.89
  11  10  -2    4.59    1.00
  11  10  -2    5.03    0.78
  10 -10  -2  115.09    4.65
  10  10  -2   99.59    3.99
  10  10  -2  102.94    3.82
  10  10  -2  108.75    4.16
   9 -10  -2   18.00    1.90
   9  10  -2   18.78    1.37
   9  10  -2   17.28    1.40
   9  10  -2   18.10    1.33
   8 -10  -2   24.37    1.92
   8  10  -2   23.21    1.53
   8  10  -2   21.71    1.47
   8  10  -2   24.89    1.54
   7 -10  -2   49.91    2.74
   7  10  -2   52.84    2.24
   7  10  -2   50.08    2.37
   7  10  -2   45.80    2.23
   6 -10  -2   99.84    4.35
   6  10  -2  104.77    4.01
   6  10  -2  112.80    3.92
   6  10  -2  109.75    3.78
  -5 -10   2  159.30    4.97
   5 -10  -2  150.20    5.62
   5  10  -2  151.15    5.09
   5  10  -2  155.43    5.03
   5  10  -2  147.70    5.28
   4 -10  -2   89.07    3.79
  -4 -10   2   85.21    3.27
   4  10  -2   91.88    3.58
   4  10  -2   84.53    3.25
   4  10  -2   93.13    3.37
   3 -10  -2  145.81    5.40
  -3 -10   2  150.05    5.02
   3  10  -2  149.29    4.96
   3  10  -2  145.80    4.83
   3  10  -2  147.88    5.22
  -2 -10   2   -0.02    0.36
   2 -10  -2    0.01    0.42
   2  10  -2    0.17    0.46
   2  10  -2   -0.05    0.35
   2  10  -2    0.24    0.29
   1 -10  -2  136.62    5.06
  -1 -10   2  135.66    4.86
   1  10  -2  136.13    4.97
   1  10  -2  143.01    4.72
  -1  10   2  142.81    4.77
   1  10  -2  135.74    4.50
   0 -10  -2   59.27    2.75
   0 -10   2   57.31    2.64
   0  10  -2   58.07    2.71
   0  10   2   56.11    2.44
   0  10  -2   54.51    2.40
   0  10   2   54.02    2.62
   1 -10   2  160.01    5.75
  -1 -10  -2  164.57    5.75
   1  10   2  170.88    5.50
  -1  10  -2  168.43    5.47
   1  10   2  169.63    5.76
   2 -10   2  117.74    4.55
  -2 -10  -2  126.01    4.50
   2  10   2  121.53    4.47
   2  10   2  119.94    4.19
  -2  10  -2  118.85    4.22
   2  10   2  119.88    3.78
  -3 -10  -2   21.48    1.48
   3 -10   2   21.04    1.59
  -3  10  -2   21.35    1.38
   3  10   2   19.42    1.02
   3  10   2   18.81    1.26
   3  10   2   22.77    1.51
   4 -10   2  318.01   10.17
  -4 -10  -2  322.87    9.80
   4  10   2  326.08    9.13
   4  10   2  321.79    9.61
   4  10   2  317.70    9.85
  -4  10  -2  327.26    9.76
  -5 -10  -2   29.01    1.64
   5 -10   2   26.80    1.85
   5  10   2   26.00    1.51
   5  10   2   26.41    1.65
   5  10   2   24.20    1.12
   6 -10   2  151.62    5.72
  -6 -10  -2  153.67    4.64
  -6 -10  -2  162.51    5.39
   6  10   2  151.32    4.67
   6  10   2  155.13    5.13
   6  10   2  160.23    5.35
  -7 -10  -2    6.27    0.65
   7 -10   2    4.33    0.97
   7  10   2    4.54    0.78
   7  10   2    5.12    0.78
   7  10   2    4.71    0.61
   8 -10   2   32.03    2.20
   8  10   2   35.43    1.63
   8  10   2   31.06    1.72
   8  10   2   37.15    1.90
   9 -10   2   27.95    2.08
   9  10   2   25.78    1.59
   9  10   2   28.34    1.52
  10 -10   2   48.13    2.78
  10  10   2   47.21    2.21
  10  10   2   49.46    2.31
  11 -10   2  116.85    4.96
  11  10   2  125.29    4.44
  12 -10   2   11.36    1.58
  12  10   2   10.66    1.22
  13 -10   2   87.98    4.09
  13  10   2   85.28    3.50
  14 -10   2   -0.29    0.70
  15 -10   2   59.44    3.31
  16 -10   2    7.55    1.39
  17 -10   2   20.86    2.10
  17 -11  -2   -0.11    0.92
  16 -11  -2   27.13    2.60
  15 -11  -2   10.90    1.78
  15  11  -2   11.34    1.53
  14 -11  -2   24.09    2.41
  14  11  -2   25.88    1.97
  13 -11  -2   42.17    2.85
  13  11  -2   40.95    2.46
  12 -11  -2   25.03    2.41
  12  11  -2   28.76    1.95
  12  11  -2   25.01    2.03
  11 -11  -2   92.01    4.38
  11  11  -2   91.70    3.92
  11  11  -2   96.13    3.88
  11  11  -2   97.00    3.63
  10 -11  -2    4.19    1.11
  10  11  -2    2.69    0.75
  10  11  -2    4.36    0.82
  10  11  -2    5.89    1.01
   9 -11  -2   45.38    2.77
   9  11  -2   42.19    2.22
   9  11  -2   40.61    2.22
   9  11  -2   47.09    2.26
   8 -11  -2   57.11    3.13
   8  11  -2   54.64    2.63
   8  11  -2   55.28    2.49
   8  11  -2   59.09    2.64
   7 -11  -2  133.78    5.40
   7  11  -2  140.17    4.82
   7  11  -2  137.15    4.92
   7  11  -2  133.12    4.60
   6 -11  -2   90.95    4.07
   6  11  -2   94.11    3.73
   6  11  -2   88.01    3.32
   6  11  -2   89.44    3.48
   5 -11  -2   18.98    1.88
  -5 -11   2   23.32    1.39
   5  11  -2   21.70    1.59
   5  11  -2   21.45    1.41
   5  11  -2   19.58    1.33
  -4 -11   2  216.18    6.79
   4 -11  -2  207.21    7.33
   4  11  -2  206.16    6.67
   4  11  -2  212.27    6.78
   4  11  -2  217.72    7.11
  -3 -11   2   36.62    1.98
   3 -11  -2   38.93    2.30
   3  11  -2   38.36    1.84
   3  11  -2   36.32    1.90
   3  11  -2   36.82    2.12
  -2 -11   2   54.11    2.54
   2 -11  -2   52.56    2.75
   2  11  -2   54.67    2.28
   2  11  -2   55.59    2.72
   2  11  -2   49.90    2.36
  -2  11   2   57.17    2.55
  -1 -11   2    4.84    0.86
   1 -11  -2    6.09    1.04
   1  11  -2    7.70    0.98
  -1  11   2    6.04    0.88
   1  11  -2    6.05    0.79
   1  11  -2    6.74    1.06
   0 -11  -2  156.74    5.74
   0 -11   2  167.21    5.73
   0  11  -2  160.62    5.39
   0  11   2  153.61    5.37
   0  11   2  160.84    5.70
   0  11  -2  162.72    5.76
   1 -11   2   74.86    3.37
  -1 -11  -2   74.91    3.34
  -1  11  -2   77.83    3.12
   1  11   2   81.11    3.16
   1  11   2   78.21    3.38
   2 -11   2  178.64    6.10
  -2 -11  -2  162.90    5.83
  -2  11  -2  157.75    5.55
   2  11   2  167.54    5.88
   2  11   2  166.46    5.12
   2  11   2  173.73    5.61
  -3 -11  -2  229.03    7.47
   3 -11   2  236.72    7.78
   3  11   2  237.50    7.54
   3  11   2  226.78    6.74
  -3  11  -2  214.68    7.22
   3  11   2  225.37    7.18
  -4 -11  -2   30.89    1.86
   4 -11   2   30.96    2.12
  -4  11  -2   32.17    1.82
   4  11   2   31.24    1.93
   4  11   2   33.77    1.45
   4  11   2   29.30    1.72
  -5 -11  -2  193.30    6.35
   5 -11   2  199.08    6.89
   5  11   2  192.00    6.21
   5  11   2  190.94    5.64
   5  11   2  188.35    6.43
  -5  11  -2  186.78    6.35
   6 -11   2    0.09    0.54
  -6 -11  -2   -0.01    0.41
   6  11   2    0.36    0.41
   6  11   2   -0.23    0.43
   6  11   2   -0.52    0.24
   7 -11   2   81.74    3.93
  -7 -11  -2   92.94    3.02
   7  11   2   92.72    3.07
   7  11   2   95.92    3.54
   7  11   2   90.22    3.63
   8 -11   2    8.60    1.37
   8  11   2    8.69    0.85
   8  11   2    7.44    1.05
   8  11   2    8.35    1.03
   9 -11   2   43.50    2.68
   9  11   2   40.59    2.10
   9  11   2   39.79    1.89
  10 -11   2   91.30    4.20
  10  11   2   87.00    3.51
  10  11   2   91.55    3.38
  11 -11   2   17.68    1.95
  11  11   2   13.64    1.38
  12 -11   2  105.18    4.65
  12  11   2   97.88    3.94
  13 -11   2    9.16    1.54
  13  11   2   11.44    1.38
  14 -11   2   51.49    3.15
  15 -11   2    1.60    0.99
  16 -11   2   40.49    2.83
  17 -11   2   12.85    1.82
  16 -12  -2    5.93    1.43
  15 -12  -2   36.34    2.83
  15  12  -2   37.06    2.43
  14 -12  -2   18.08    2.20
  14  12  -2   18.70    1.91
  13 -12  -2   40.74    2.93
  13  12  -2   38.71    2.41
  12 -12  -2   63.35    3.69
  12  12  -2   73.64    3.32
  11 -12  -2    1.18    0.92
  11  12  -2    0.32    0.68
  11  12  -2    1.68    0.84
  11  12  -2    1.00    0.72
  10 -12  -2   53.96    3.28
  10  12  -2   56.61    2.71
  10  12  -2   57.27    2.71
  10  12  -2   53.78    2.65
   9 -12  -2    7.74    1.42
   9  12  -2    9.15    1.18
   9  12  -2    7.59    1.11
   9  12  -2    8.41    1.11
   8 -12  -2  134.01    5.65
   8  12  -2  136.38    5.08
   8  12  -2  145.98    5.06
   8  12  -2  140.04    4.80
   7 -12  -2   12.10    1.70
   7  12  -2    9.77    1.26
   7  12  -2   11.71    1.26
   7  12  -2   10.73    1.12
   6 -12  -2  125.64    5.21
   6  12  -2  128.05    4.42
   6  12  -2  125.71    4.83
   6  12  -2  128.09    4.60
   5 -12  -2  152.94    5.93
  -5 -12   2  155.90    5.24
   5  12  -2  154.50    5.62
   5  12  -2  149.70    5.19
   5  12  -2  157.42    5.33
   4 -12  -2   15.68    1.74
  -4 -12   2   14.04    1.37
   4  12  -2   10.88    1.17
   4  12  -2   12.84    1.28
   4  12  -2   12.26    1.40
  -3 -12   2   85.03    3.50
   3 -12  -2   86.15    3.90
   3  12  -2   85.90    3.42
   3  12  -2   82.72    3.24
   3  12  -2   90.39    3.78
  -2 -12   2    7.38    1.04
   2 -12  -2   10.05    1.36
  -2  12   2    8.51    1.12
   2  12  -2   10.13    1.02
   2  12  -2   10.38    1.15
   2  12  -2    9.20    1.31
  -1 -12   2  390.60   11.85
   1 -12  -2  377.65   12.02
   1  12  -2  396.42   11.58
   1  12  -2  375.26   11.28
  -1  12   2  383.54   11.61
   1  12  -2  394.18   12.01
   0 -12  -2   59.98    3.02
   0 -12   2   61.14    2.99
   0  12   2   67.07    2.83
   0  12  -2   62.75    3.10
   0  12  -2   58.66    2.70
  -1 -12  -2  118.90    4.74
   1 -12   2  121.07    4.78
  -1  12  -2  118.18    4.41
   1  12   2  128.79    4.81
   1  12   2  123.12    4.46
   2 -12   2   88.78    3.96
  -2 -12  -2   94.88    3.93
   2  12   2   96.38    3.94
   2  12   2   94.85    3.21
  -2  12  -2   88.46    3.60
   2  12   2   92.89    3.61
  -3 -12  -2   88.25    3.73
   3 -12   2   86.55    3.93
   3  12   2   89.19    3.48
   3  12   2   91.26    3.79
   3  12   2   88.26    3.08
  -3  12  -2   86.71    3.53
   4 -12   2  253.77    8.67
  -4 -12  -2  263.35    8.36
  -4  12  -2  258.86    8.22
   4  12   2  250.34    8.04
   4  12   2  256.32    8.39
   4  12   2  259.86    7.59
  -5 -12  -2    2.88    0.75
   5 -12   2    2.54    0.82
   5  12   2    3.99    0.90
   5  12   2    2.63    0.48
  -5  12  -2    3.02    0.75
   5  12   2    2.88    0.66
   6 -12   2   97.65    4.23
  -6 -12  -2   97.07    3.68
   6  12   2   88.58    2.99
   6  12   2   87.96    3.73
   6  12   2   87.83    3.53
   7 -12   2    5.20    1.08
   7  12   2    4.54    0.63
   7  12   2    3.94    0.85
   7  12   2    4.74    0.86
   8 -12   2   91.79    4.30
   8  12   2   94.53    3.66
   8  12   2   95.10    3.22
   8  12   2   90.07    3.77
   9 -12   2   38.65    2.65
   9  12   2   39.74    2.14
   9  12   2   40.96    1.88
  10 -12   2   32.47    2.46
  10  12   2   37.78    2.07
  11 -12   2   70.92    3.71
  11  12   2   66.13    3.03
  12 -12   2    3.77    1.10
  12  12   2    1.68    0.80
  13 -12   2   46.36    3.08
  13  12   2   52.14    2.62
  14 -12   2    3.53    1.22
  15 -12   2   80.30    4.15
  16 -12   2    3.20    1.21
  16 -13  -2   51.70    3.44
  15 -13  -2   18.33    2.34
  15  13  -2   14.77    1.82
  14 -13  -2   35.69    2.87
  14  13  -2   34.44    2.34
  13 -13  -2   27.07    2.67
  13  13  -2   27.29    2.33
  12 -13  -2   18.34    2.23
  12  13  -2   18.36    1.83
  11 -13  -2  104.83    4.97
  11  13  -2  105.30    4.60
  11  13  -2  106.57    4.30
  10 -13  -2    1.33    0.95
  10  13  -2    1.05    0.71
  10  13  -2    1.65    0.73
   9 -13  -2  162.47    6.43
   9  13  -2  151.72    5.80
   9  13  -2  155.75    5.40
   9  13  -2  161.56    5.64
   8 -13  -2    7.54    1.39
   8  13  -2    8.86    1.09
   8  13  -2    7.54    1.19
   8  13  -2    8.68    1.18
   7 -13  -2  194.71    7.32
   7  13  -2  187.34    6.48
   7  13  -2  189.72    6.74
   7  13  -2  202.89    6.31
   6 -13  -2   88.81    4.28
   6  13  -2   91.76    3.67
   6  13  -2   88.60    3.92
   6  13  -2   93.46    3.52
  -5 -13   2    5.81    0.93
   5 -13  -2    6.75    1.27
   5  13  -2    4.73    0.87
   5  13  -2    4.82    1.05
   5  13  -2    4.81    0.84
  -4 -13   2   67.53    3.04
   4 -13  -2   70.26    3.54
   4  13  -2   64.15    3.25
   4  13  -2   68.95    2.92
   4  13  -2   70.28    3.02
  -3 -13   2   10.78    1.28
   3 -13  -2   10.06    1.53
   3  13  -2   11.77    1.50
   3  13  -2   11.12    1.27
  -3  13   2   10.80    1.32
   3  13  -2   13.22    1.23
  -2 -13   2  154.90    5.67
   2 -13  -2  153.03    5.99
   2  13  -2  162.56    5.91
  -2  13   2  153.06    5.55
   2  13  -2  153.30    5.21
   2  13  -2  162.48    5.51
   1 -13  -2   32.79    2.27
  -1 -13   2   32.86    2.08
   1  13  -2   32.84    1.74
   1  13  -2   30.22    1.87
   1  13  -2   35.26    2.29
  -1  13   2   31.44    1.94
   0 -13   2  146.35    5.43
   0 -13  -2  152.24    5.59
   0  13  -2  139.79    5.04
   0  13   2  134.72    5.03
   0  13  -2  133.23    4.83
  -1 -13  -2   25.15    1.89
   1 -13   2   24.11    1.87
   1  13   2   27.51    2.00
   1  13   2   27.44    1.76
  -1  13  -2   25.30    1.68
   2 -13   2   64.18    3.26
  -2 -13  -2   61.40    3.10
   2  13   2   65.36    3.19
   2  13   2   60.61    2.84
  -2  13  -2   68.00    2.97
   2  13   2   66.48    2.52
   3 -13   2   60.99    3.14
  -3 -13  -2   52.06    2.81
   3  13   2   52.86    2.23
  -3  13  -2   56.85    2.71
   3  13   2   58.12    2.95
   3  13   2   60.03    2.71
   4 -13   2   63.67    3.29
  -4 -13  -2   61.07    3.00
   4  13   2   61.44    2.41
   4  13   2   61.94    2.82
  -4  13  -2   61.35    2.90
   4  13   2   59.56    3.04
   5 -13   2  151.38    6.08
  -5 -13  -2  160.07    5.67
   5  13   2  156.70    5.48
   5  13   2  158.18    4.90
  -5  13  -2  161.82    5.68
   5  13   2  157.47    5.78
  -6 -13  -2   17.80    1.63
   6 -13   2   17.77    2.01
  -6  13  -2   15.75    1.66
   6  13   2   16.84    1.54
   6  13   2   15.79    0.97
   6  13   2   16.17    1.63
   7 -13   2   68.49    3.69
   7  13   2   74.38    2.60
   7  13   2   75.65    3.16
   7  13   2   72.22    3.35
   8 -13   2    7.59    1.43
   8  13   2   10.58    0.93
   8  13   2   10.46    1.37
   8  13   2   10.80    1.27
   9 -13   2   70.83    3.81
   9  13   2   72.96    3.16
  10 -13   2   76.17    3.97
  10  13   2   74.56    3.28
  11 -13   2   20.47    2.34
  11  13   2   20.95    1.84
  12 -13   2   25.07    2.53
  12  13   2   26.98    1.88
  13 -13   2    1.24    1.01
  13  13   2    1.03    0.77
  14 -13   2   84.65    4.41
  15 -13   2    1.18    1.06
  16 -13   2   37.28    2.87
  16 -14  -2   11.21    1.93
  15 -14  -2   22.58    2.66
  15  14  -2   22.41    2.23
  14 -14  -2    8.30    1.69
  14  14  -2   10.70    1.55
  13 -14  -2   18.57    2.38
  13  14  -2   19.40    1.93
  12 -14  -2   63.99    3.79
  12  14  -2   58.45    3.03
  11 -14  -2    0.11    0.90
  11  14  -2    1.08    0.72
  10 -14  -2  141.92    6.04
  10  14  -2  130.21    4.91
  10  14  -2  139.58    5.16
   9 -14  -2    0.19    0.72
   9  14  -2    0.41    0.60
   9  14  -2    0.07    0.57
   8 -14  -2  166.89    6.80
   8  14  -2  170.64    5.69
   8  14  -2  170.82    6.01
   7 -14  -2   43.78    2.96
   7  14  -2   39.31    2.79
   7  14  -2   45.43    2.45
   7  14  -2   46.17    2.24
   6 -14  -2  105.59    4.86
   6  14  -2  104.38    4.47
   6  14  -2  105.69    4.18
   6  14  -2  108.48    4.02
  -5 -14   2   87.37    3.68
   5 -14  -2   88.31    4.32
   5  14  -2   88.92    3.60
   5  14  -2   95.15    3.78
   5  14  -2   90.14    4.07
   4 -14  -2    1.29    0.76
  -4 -14   2    0.28    0.54
   4  14  -2    1.44    0.62
   4  14  -2    1.29    0.63
   4  14  -2    1.03    0.75
  -4  14   2   -0.30    0.52
   3 -14  -2  123.80    5.33
  -3 -14   2  131.98    4.97
  -3  14   2  126.20    4.90
   3  14  -2  135.65    5.27
   3  14  -2  125.40    4.53
   3  14  -2  122.75    4.73
   2 -14  -2    3.07    0.95
  -2 -14   2    2.51    0.77
   2  14  -2    1.98    0.60
   2  14  -2    2.51    0.89
   2  14  -2    2.51    0.73
  -2  14   2    3.18    0.82
  -1 -14   2  233.02    7.90
   1 -14  -2  224.12    8.07
  -1  14   2  226.33    7.63
   1  14  -2  236.46    7.32
   1  14  -2  215.51    7.93
   1  14  -2  238.49    7.61
   0 -14  -2   35.99    2.41
   0 -14   2   39.77    2.47
   0  14  -2   40.67    2.24
   0  14   2   37.24    2.17
   0  14  -2   35.52    1.97
   1 -14   2  105.28    4.53
  -1 -14  -2  104.74    4.53
  -1  14  -2  107.37    4.20
   1  14   2  105.61    5.03
   1  14   2  102.72    4.18
  -2 -14  -2   36.83    2.39
   2 -14   2   42.12    2.60
  -2  14  -2   38.16    2.21
   2  14   2   40.03    2.22
   2  14   2   41.57    1.88
   2  14   2   38.28    2.48
  -3 -14  -2  127.20    5.07
   3 -14   2  125.37    5.24
   3  14   2  117.55    4.65
   3  14   2  129.88    4.28
   3  14   2  124.86    5.07
  -3  14  -2  133.02    4.87
  -4 -14  -2  111.59    4.68
   4 -14   2  114.12    5.02
   4  14   2  120.37    4.06
  -4  14  -2  120.12    4.64
   4  14   2  117.85    4.49
   4  14   2  126.12    4.93
  -5 -14  -2   -0.44    0.59
   5 -14   2    0.11    0.72
  -5  14  -2    0.68    0.60
   5  14   2   -0.14    0.36
   5  14   2    0.69    0.63
   5  14   2    0.63    0.67
   6 -14   2   41.44    2.76
   6  14   2   37.88    2.35
  -6  14  -2   34.69    2.21
   6  14   2   34.91    2.09
   6  14   2   36.02    1.60
   7 -14   2   13.66    1.81
   7  14   2   13.80    0.96
   7  14   2   16.78    1.61
  -7  14  -2   16.74    1.77
   8 -14   2  113.01    5.12
  -8  14  -2  107.15    4.58
   8  14   2  111.55    4.38
   8  14   2  118.76    4.40
   9 -14   2   14.56    2.01
   9  14   2   10.60    1.30
  10 -14   2   36.70    2.77
  10  14   2   35.65    2.19
  11 -14   2   36.87    2.83
  11  14   2   37.82    2.27
  12 -14   2    7.59    1.60
  12  14   2    5.42    1.10
  13 -14   2   34.25    2.76
  13  14   2   32.21    2.15
  14 -14   2    1.39    1.11
  15 -14   2   59.49    3.77
  16 -14   2   17.51    2.29
  16 -15  -2   23.33    4.01
  15 -15  -2    3.16    1.39
  14 -15  -2   24.15    2.79
  14  15  -2   23.68    2.30
  13 -15  -2   16.55    2.32
  13  15  -2   14.56    1.78
  12 -15  -2   13.39    2.15
  12  15  -2   13.09    1.63
  11 -15  -2  100.25    5.16
  11  15  -2  112.43    4.54
  10 -15  -2    0.84    0.99
  10  15  -2    0.81    0.78
   9 -15  -2   79.46    4.30
   9  15  -2   73.12    3.43
   9  15  -2   77.20    3.24
   8 -15  -2    5.58    1.32
   8  15  -2    6.38    0.99
   8  15  -2    2.81    0.86
   7 -15  -2   63.77    3.76
   7  15  -2   65.21    3.11
   7  15  -2   61.66    2.79
   6 -15  -2   59.29    3.62
   6  15  -2   66.67    3.07
   6  15  -2   63.01    2.87
   5 -15  -2   41.91    2.91
   5  15  -2   38.91    2.36
   5  15  -2   42.57    2.27
   4 -15  -2   25.97    2.51
  -4 -15   2   21.62    2.01
   4  15  -2   22.61    1.61
   4  15  -2   23.02    2.25
  -4  15   2   19.90    1.96
   4  15  -2   22.98    1.71
   3 -15  -2    9.21    1.57
  -3 -15   2    8.48    1.26
   3  15  -2    8.05    1.06
   3  15  -2    8.66    1.49
  -3  15   2    5.77    1.12
   3  15  -2    9.88    1.27
   2 -15  -2  172.41    6.74
  -2 -15   2  176.38    6.44
   2  15  -2  172.34    6.63
  -2  15   2  169.19    6.25
   2  15  -2  174.55    5.88
   2  15  -2  181.37    6.24
   1 -15  -2   12.27    1.67
  -1 -15   2   14.08    1.69
  -1  15   2   13.48    1.53
   1  15  -2   13.00    1.29
   1  15  -2   13.65    1.52
   0 -15  -2  159.94    6.23
   0 -15   2  154.55    6.10
   0  15  -2  153.95    5.72
   0  15   2  170.74    5.91
   0  15  -2  157.51    5.52
   1 -15   2    4.45    1.07
  -1 -15  -2    7.24    1.34
   1  15   2    5.16    0.99
   1  15   2    4.17    0.76
  -1  15  -2    3.10    0.83
  -2 -15  -2  123.51    5.18
   2 -15   2  131.60    5.41
   2  15   2  117.19    4.77
  -2  15  -2  119.81    4.84
   2  15   2  130.55    4.40
   2  15   2  137.78    5.34
  -3 -15  -2   82.36    3.81
   3 -15   2   80.35    3.99
   3  15   2   74.72    3.74
   3  15   2   76.06    2.97
  -3  15  -2   72.79    3.44
   3  15   2   77.06    3.45
  -4 -15  -2   30.84    2.17
   4 -15   2   33.65    2.47
  -4  15  -2   32.55    2.11
   4  15   2   29.18    1.95
   4  15   2   26.75    2.17
   4  15   2   32.76    1.68
   5 -15   2  192.37    7.39
   5  15   2  187.90    6.61
  -5  15  -2  189.76    6.82
   5  15   2  199.38    6.05
   6 -15   2    4.36    1.21
   6  15   2    4.88    1.01
   6  15   2    4.81    0.68
  -6  15  -2    5.24    1.08
   7 -15   2   57.48    3.48
  -7  15  -2   62.49    3.13
   7  15   2   57.45    2.87
   7  15   2   54.03    2.18
   8 -15   2   25.68    2.67
   8  15   2   27.80    1.95
  -8  15  -2   29.44    2.48
   9 -15   2   83.03    4.48
  -9  15  -2   96.97    4.27
   9  15   2   96.78    3.99
  10 -15   2   54.58    3.46
  10  15   2   46.87    2.66
  11 -15   2    8.75    1.68
  11  15   2    7.46    1.23
  12 -15   2   40.20    3.15
  12  15   2   45.15    2.57
  13 -15   2    4.93    1.48
  13  15   2    2.32    0.94
  14 -15   2   74.74    4.33
  15 -15   2    5.66    1.54
  15 -16  -2   15.08    2.39
  14 -16  -2   10.39    2.08
  14  16  -2    6.75    1.47
  13 -16  -2   18.85    2.51
  13  16  -2   14.66    1.78
  12 -16  -2   37.40    3.50
  12  16  -2   42.34    2.66
  11 -16  -2    9.88    1.89
  11  16  -2    7.82    1.36
  10 -16  -2   78.92    4.54
  10  16  -2   86.85    3.84
   9 -16  -2    2.37    1.23
   9  16  -2    3.86    1.00
   8 -16  -2   72.11    4.01
   8  16  -2   62.75    3.15
   8  16  -2   63.28    2.87
   7 -16  -2   16.94    2.27
   7  16  -2   19.88    1.52
   7  16  -2   21.70    1.97
   6 -16  -2   56.51    3.52
   6  16  -2   52.69    2.82
   6  16  -2   57.66    2.74
   5 -16  -2   90.06    4.62
   5  16  -2   91.40    3.84
  -5  16   2   89.65    4.23
   5  16  -2  101.18    4.11
   4 -16  -2   11.55    1.82
   4  16  -2   13.77    1.47
   4  16  -2   13.86    1.60
  -4  16   2   12.66    1.64
  -3 -16   2   98.76    4.41
   3 -16  -2  107.25    4.93
  -3  16   2  100.62    4.38
   3  16  -2  104.00    4.04
   3  16  -2  102.90    4.26
  -2 -16   2   13.64    1.67
   2 -16  -2    9.36    1.61
   2  16  -2   12.81    1.49
  -2  16   2   11.37    1.49
   2  16  -2   11.57    1.31
   2  16  -2    9.66    2.09
   1 -16  -2  113.26    5.20
  -1 -16   2  126.69    5.14
  -1  16   2  123.70    4.89
   1  16  -2  119.58    4.50
   1  16  -2  118.45    4.76
   0 -16  -2   10.86    1.62
   0 -16   2   10.54    1.57
   0  16  -2   10.73    1.41
   0  16  -2   10.02    1.24
   0  16   2   13.94    1.59
   1 -16   2   75.33    3.84
  -1 -16  -2   68.34    3.73
   1  16   2   73.54    3.44
  -1  16  -2   76.49    3.49
   1  16   2   71.56    3.01
  -2 -16  -2   89.86    4.22
   2 -16   2   86.50    4.28
   2  16   2   95.46    3.46
  -2  16  -2   86.10    3.86
   2  16   2   86.92    3.86
   2  16   2   76.74    5.57
  -3 -16  -2  103.81    4.62
   3 -16   2  106.36    4.88
  -3  16  -2   97.72    4.31
   3  16   2  105.86    3.84
   3  16   2  110.51    4.39
   4 -16   2   93.40    4.70
   4  16   2  100.79    3.71
   4  16   2   99.03    4.17
  -4  16  -2  107.77    4.39
   5 -16   2    6.35    1.45
   5  16   2    5.39    0.83
  -5  16  -2    5.63    1.13
   5  16   2    5.53    1.13
   6 -16   2   99.04    4.83
   6  16   2   93.67    4.04
   6  16   2   99.29    3.39
  -6  16  -2   95.77    4.31
   7 -16   2    9.36    1.73
   7  16   2    8.82    1.29
  -7  16  -2    9.01    1.40
   8 -16   2   63.31    3.80
   8  16   2   57.09    3.03
  -8  16  -2   64.87    3.40
   9 -16   2   39.59    3.07
  -9  16  -2   41.59    2.68
   9  16   2   41.70    2.44
  10 -16   2   37.83    2.98
  10  16   2   34.45    2.27
 -10  16  -2   30.45    2.68
  11 -16   2   48.46    3.45
 -11  16  -2   50.44    3.20
  11  16   2   48.15    2.75
  12 -16   2   11.51    1.97
 -12  16  -2   10.65    1.76
  12  16   2   12.24    1.61
  13 -16   2   66.53    4.13
  13  16   2   52.70    3.69
 -13  16  -2   69.06    3.85
  14 -16   2   -0.77    1.04
 -14  16  -2   -0.08    1.10
  15 -16   2   42.20    3.32
  15 -17  -2   12.22    2.21
  14 -17  -2   24.26    2.94
  14  17  -2   22.13    2.28
  13 -17  -2   46.12    3.68
  13  17  -2   51.98    3.05
  12 -17  -2   19.32    2.66
  12  17  -2   19.17    2.03
  11 -17  -2   45.88    3.53
  11  17  -2   51.67    2.97
  10 -17  -2    0.72    1.15
  10  17  -2    1.87    0.90
   9 -17  -2   75.22    4.53
   9  17  -2   83.19    3.78
   8 -17  -2   19.06    2.46
   8  17  -2   21.83    1.63
   8  17  -2   18.10    1.91
   7 -17  -2   80.73    4.45
   7  17  -2   84.28    3.82
   7  17  -2   84.16    3.48
  -7  17   2   77.79    4.01
   6 -17  -2   53.60    3.59
  -6  17   2   54.34    3.25
   6  17  -2   51.67    2.86
   6  17  -2   57.32    2.78
   5 -17  -2   76.77    4.22
   5  17  -2   64.78    3.17
  -5  17   2   64.15    3.52
   5  17  -2   78.62    3.52
   4 -17  -2   74.62    4.18
   4  17  -2   74.47    3.56
   4  17  -2   81.49    3.50
  -4  17   2   78.94    3.87
   3 -17  -2    3.07    1.12
   3  17  -2    5.26    1.09
  -3  17   2    3.39    1.02
   3  17  -2    4.98    0.96
  -2 -17   2  174.11    6.76
   2 -17  -2  176.41    7.14
   2  17  -2  178.94    6.53
  -2  17   2  174.51    6.59
   2  17  -2  186.98    6.24
   1 -17  -2    5.27    1.26
  -1 -17   2    9.44    1.54
   1  17  -2    7.25    1.07
   1  17  -2   10.12    1.43
  -1  17   2    8.20    1.34
   0 -17   2   80.01    4.07
   0 -17  -2   80.15    4.14
   0  17  -2   84.72    3.79
   0  17  -2   72.59    3.39
   0  17   2   85.28    3.82
  -1 -17  -2   44.40    2.93
   1 -17   2   40.33    2.76
   1  17   2   39.74    2.49
   1  17   2   36.53    2.05
  -1  17  -2   40.56    2.49
   2 -17   2  104.01    4.88
  -2 -17  -2   97.85    4.68
  -2  17  -2   98.38    4.34
   2  17   2  103.10    3.86
   2  17   2  105.18    4.40
   3 -17   2   87.02    4.48
  -3  17  -2   84.96    3.98
   3  17   2   86.94    3.45
   3  17   2   95.40    4.04
   4 -17   2   33.75    2.61
   4  17   2   29.88    2.10
  -4  17  -2   27.93    2.44
   4  17   2   28.50    1.73
   5 -17   2  107.93    5.13
   5  17   2  106.26    4.48
  -5  17  -2  108.74    4.68
   5  17   2  105.68    3.86
   6 -17   2    5.22    1.47
   6  17   2    5.86    1.13
  -6  17  -2    5.13    1.16
   7 -17   2   90.54    4.71
  -7  17  -2   86.07    4.14
   7  17   2   81.15    3.77
   8 -17   2   10.47    1.90
   8  17   2   13.56    1.62
  -8  17  -2   16.45    2.01
   9 -17   2   35.23    3.30
   9  17   2   32.47    2.27
  -9  17  -2   31.53    2.40
  10 -17   2   39.66    3.06
 -10  17  -2   37.53    2.67
  10  17   2   35.24    2.40
  11 -17   2   16.45    2.38
 -11  17  -2   18.45    2.19
  11  17   2   15.77    1.82
  12 -17   2   43.65    3.45
  12  17   2   54.00    2.95
 -12  17  -2   42.88    3.03
  13 -17   2    3.86    1.53
 -13  17  -2    5.67    1.56
  14 -17   2   43.41    3.44
 -14  17  -2   45.05    4.91
  15 -17   2   -0.62    1.09
  14 -18  -2   28.04    3.22
  14  18  -2   34.71    2.57
  13 -18  -2   30.52    3.40
  13  18  -2   27.99    2.62
  12 -18  -2   36.19    3.71
  12  18  -2   36.12    2.54
  11 -18  -2   11.85    2.18
  11  18  -2   10.31    1.63
  10 -18  -2   64.71    4.11
  10  18  -2   55.04    3.13
   9 -18  -2    0.15    1.01
   9  18  -2    0.31    0.81
   8 -18  -2   82.30    4.74
  -8  18   2   91.07    4.51
   8  18  -2   90.10    4.06
   7 -18  -2   25.63    2.88
   7  18  -2   22.46    2.15
   7  18  -2   21.81    1.73
  -7  18   2   26.84    2.60
   6 -18  -2   48.87    3.42
  -6  18   2   45.94    3.02
   6  18  -2   53.40    2.72
   6  18  -2   52.82    2.91
   5 -18  -2   92.97    4.87
  -5  18   2   92.97    4.41
   5  18  -2   98.77    4.27
   5  18  -2   88.71    3.96
   4 -18  -2   52.46    3.57
  -4  18   2   55.89    3.19
   4  18  -2   51.12    2.73
   4  18  -2   52.41    2.93
   3 -18  -2   44.84    3.23
   3  18  -2   40.84    2.66
  -3  18   2   53.39    3.03
   3  18  -2   54.29    2.69
   2 -18  -2    0.00    0.91
  -2  18   2    0.23    0.69
   2  18  -2   -0.22    0.55
   2  18  -2    0.08    0.65
   1 -18  -2  108.85    5.19
  -1 -18   2  105.68    4.95
   1  18  -2  113.72    4.71
   1  18  -2  110.30    4.38
  -1  18   2  108.08    4.74
   0 -18   2    1.26    0.89
   0 -18  -2   -0.20    0.68
   0  18   2    1.33    0.79
   0  18  -2    1.60    0.82
   0  18  -2    0.80    0.65
  -1 -18  -2   55.54    3.49
   1 -18   2   60.15    3.60
  -1  18  -2   59.04    3.19
   1  18   2   61.69    3.25
   1  18   2   60.12    2.82
  -1  18  -2   61.35    3.10
   2 -18   2   43.77    3.04
   2  18   2   46.01    2.74
   2  18   2   48.44    2.34
  -2  18  -2   40.82    2.66
   3 -18   2   23.95    2.54
  -3  18  -2   23.61    2.23
   3  18   2   22.05    2.12
   3  18   2   23.23    1.60
   4 -18   2   66.71    3.86
   4  18   2   56.91    2.64
   4  18   2   52.59    2.99
  -4  18  -2   57.34    3.22
   5 -18   2   26.07    2.88
   5  18   2   19.78    2.08
   5  18   2   22.24    1.54
  -5  18  -2   25.09    2.33
   6 -18   2  110.69    5.43
  -6  18  -2  108.87    4.86
   6  18   2  113.66    4.71
   7 -18   2    1.02    1.03
  -7  18  -2   -0.77    0.68
   7  18   2    1.82    0.89
   8 -18   2   41.41    3.33
  -8  18  -2   48.40    3.02
   8  18   2   46.27    2.74
   9 -18   2   31.65    3.24
  -9  18  -2   34.93    2.57
   9  18   2   28.28    2.44
  10 -18   2   26.84    3.05
 -10  18  -2   30.11    2.77
  10  18   2   28.25    2.44
  11 -18   2   43.09    3.85
  11  18   2   42.69    2.74
 -11  18  -2   45.45    3.13
  12 -18   2    5.65    1.70
 -12  18  -2    7.05    1.56
  12  18   2    8.22    1.45
  13 -18   2   59.02    4.06
 -13  18  -2   53.08    3.59
  14 -18   2    5.31    1.71
 -15  19   2   -0.48    1.36
  14 -19  -2   27.84    3.33
 -14  19   2   25.55    2.96
  14  19  -2   26.72    2.61
  13 -19  -2   37.99    3.89
  13  19  -2   38.89    2.88
  12 -19  -2   10.01    2.13
 -12  19   2   13.11    2.12
  12  19  -2   12.67    1.83
  11 -19  -2   23.87    3.05
 -11  19   2   23.22    2.75
  11  19  -2   20.94    2.20
  10 -19  -2    2.83    1.46
  10  19  -2    1.21    1.03
 -10  19   2    0.65    0.99
   9 -19  -2   86.53    5.04
   9  19  -2   86.84    4.15
  -9  19   2   82.87    4.53
   8 -19  -2    8.77    1.88
   8  19  -2    9.15    1.49
  -8  19   2   11.26    1.93
   7 -19  -2   47.23    3.58
  -7  19   2   43.94    2.99
   7  19  -2   38.69    2.61
   6 -19  -2   18.08    2.55
  -6  19   2   14.90    2.02
   6  19  -2   20.98    2.12
   6  19  -2   22.58    1.82
   5 -19  -2   34.00    3.39
  -5  19   2   34.11    3.00
   5  19  -2   27.86    2.11
   5  19  -2   36.09    2.50
   4 -19  -2   87.22    4.60
   4  19  -2   69.04    3.60
   4  19  -2   66.49    3.35
  -4  19   2   70.54    3.81
   3 -19  -2    7.35    1.70
  -3  19   2    8.76    1.49
   3  19  -2    5.27    1.11
   3  19  -2    4.70    1.17
   2 -19  -2   59.17    3.84
   2  19  -2   64.46    3.13
  -2  19   2   64.81    3.51
   2  19  -2   65.80    3.41
   1 -19  -2    4.09    1.32
   1  19  -2    3.46    1.05
   1  19  -2    2.42    0.82
  -1  19   2    3.37    1.10
   0 -19   2   70.19    4.06
   0 -19  -2   68.56    4.03
   0  19  -2   66.74    3.54
   0  19   2   69.19    3.65
   0  19  -2   75.47    3.46
   1 -19   2   31.39    2.93
  -1  19  -2   26.20    2.39
   1  19   2   31.82    1.99
  -1  19  -2   28.84    2.08
   1  19   2   25.99    2.43
   2 -19   2   59.80    3.80
   2  19   2   64.07    2.94
   2  19   2   65.14    3.48
  -2  19  -2   62.37    3.41
   3 -19   2   37.49    2.98
  -3  19  -2   34.42    2.51
   3  19   2   33.45    2.02
   3  19   2   30.34    2.31
   4 -19   2    0.85    0.99
   4  19   2   -0.05    0.52
   4  19   2    0.35    0.73
  -4  19  -2    0.28    0.82
   5 -19   2   64.48    4.04
  -5  19  -2   66.44    3.59
   5  19   2   70.21    3.53
   6 -19   2    1.54    1.18
   6  19   2    1.33    0.85
  -6  19  -2    2.13    0.98
   7 -19   2   83.47    4.79
   7  19   2   85.09    4.00
  -7  19  -2   83.74    4.21
   8 -19   2   14.36    2.35
  -8  19  -2   10.05    1.71
   8  19   2    9.59    1.51
   9 -19   2   30.59    3.31
   9  19   2   31.16    2.67
  -9  19  -2   30.46    2.89
  10 -19   2   42.01    3.87
  10  19   2   34.29    2.44
 -10  19  -2   34.14    3.06
  11 -19   2   20.52    2.77
 -11  19  -2   23.26    2.61
  11  19   2   16.52    1.99
  12 -19   2   56.53    4.01
 -12  19  -2   45.08    3.31
  12  19   2   42.41    2.87
  13 -19   2    2.13    1.49
 -13  19  -2    1.91    1.29
  14 -19   2   21.06    2.94
 -15  20   2   24.62    3.66
  14  20  -2    6.49    1.56
 -14  20   2    8.77    2.00
  13 -20  -2   14.12    2.61
  13  20  -2   16.95    2.12
 -13  20   2   15.51    2.50
  12 -20  -2   33.06    3.68
  12  20  -2   24.81    2.55
 -12  20   2   24.82    2.90
  11 -20  -2   -0.19    1.32
 -11  20   2    2.55    1.35
  11  20  -2   -0.30    0.88
  10 -20  -2   60.04    4.34
 -10  20   2   56.31    3.73
  10  20  -2   62.16    3.48
   9 -20  -2    0.09    1.27
  -9  20   2    0.90    1.14
   9  20  -2    1.62    1.03
   8 -20  -2   74.34    4.77
   8  20  -2   78.20    3.90
  -8  20   2   77.34    4.33
   7 -20  -2   27.57    3.16
  -7  20   2   27.45    2.71
   7  20  -2   19.40    2.13
   6 -20  -2   23.61    3.01
  -6  20   2   24.25    2.64
   6  20  -2   26.51    2.44
   6  20  -2   24.35    2.51
   5 -20  -2   13.46    2.26
   5  20  -2   21.74    2.25
  -5  20   2   20.22    2.30
   5  20  -2   17.67    1.92
   4 -20  -2   28.40    3.10
   4  20  -2   22.84    2.16
  -4  20   2   23.80    2.52
   4  20  -2   24.17    2.31
   3 -20  -2   73.68    4.39
  -3  20   2   78.11    4.03
   3  20  -2   76.81    3.57
   3  20  -2   71.92    3.76
   2 -20  -2    8.20    1.76
   2  20  -2    8.20    1.51
   2  20  -2    6.12    1.17
  -2  20   2    7.25    1.44
   1 -20  -2   76.77    4.55
   1  20  -2   87.17    4.15
   1  20  -2   83.69    3.79
  -1  20   2   86.91    4.24
   0  20  -2    1.14    0.85
   0  20   2    0.39    0.79
   0  20   2    1.53    0.77
   0  20  -2    2.01    0.81
   1 -20   2  113.38    6.17
  -1  20  -2  107.91    4.89
  -1  20  -2  108.25    4.66
   1  20   2  108.92    4.92
   1  20   2  110.74    4.41
   2 -20   2   38.92    3.52
   2  20   2   38.44    2.66
   2  20   2   38.16    2.25
  -2  20  -2   38.87    2.70
   3 -20   2   13.48    2.09
   3  20   2   14.02    1.51
   3  20   2   10.35    1.61
  -3  20  -2   13.17    1.79
   4 -20   2   61.06    4.09
  -4  20  -2   68.50    3.70
   4  20   2   72.47    3.68
   5 -20   2    1.05    1.27
   5  20   2    0.61    0.83
  -5  20  -2    0.37    0.82
   6 -20   2   89.05    4.98
  -6  20  -2   86.14    4.38
   6  20   2   95.37    4.35
   7 -20   2   15.25    2.42
   7  20   2   11.70    1.68
  -7  20  -2   14.16    1.93
   8 -20   2   47.80    3.68
  -8  20  -2   52.50    3.37
   8  20   2   47.17    3.01
   9 -20   2   16.96    2.64
  -9  20  -2   17.07    2.23
   9  20   2   18.49    2.09
  10 -20   2   25.95    3.20
 -10  20  -2   29.30    2.95
  10  20   2   31.23    2.69
  11 -20   2   36.63    3.71
 -11  20  -2   32.10    3.08
  11  20   2   34.27    2.53
  12 -20   2   11.36    2.21
  12  20   2   11.79    1.78
 -12  20  -2   11.18    2.03
  13 -20   2   19.89    2.91
 -13  20  -2   24.81    2.82
 -14  21   2   21.25    2.80
  13 -21  -2   25.26    3.38
  13  21  -2   17.15    2.27
 -13  21   2   27.13    3.13
  12 -21  -2    3.42    1.72
  12  21  -2    3.88    1.39
 -12  21   2    6.15    1.71
  11 -21  -2   37.72    3.96
  11  21  -2   40.85    2.89
 -11  21   2   32.23    3.32
  10 -21  -2    3.66    1.65
 -10  21   2    0.68    1.06
  10  21  -2   -0.30    0.93
   9 -21  -2   97.86    5.73
  -9  21   2  108.08    5.35
   9  21  -2   99.53    4.75
   8 -21  -2    7.24    2.08
  -8  21   2    9.92    1.93
   8  21  -2   11.03    1.69
   7 -21  -2   56.90    4.13
  -7  21   2   62.18    3.80
   7  21  -2   61.12    3.44
   6 -21  -2   16.87    2.52
  -6  21   2    7.03    1.62
   6  21  -2   11.95    1.73
   5 -21  -2   39.66    3.82
   5  21  -2   30.60    2.36
   5  21  -2   34.75    2.56
  -5  21   2   31.83    2.97
   4 -21  -2  105.78    5.60
   4  21  -2  102.11    4.44
   4  21  -2   97.53    4.63
  -4  21   2   96.28    4.84
   3 -21  -2   10.52    2.05
  -3  21   2   11.82    1.85
   3  21  -2   11.16    1.75
   3  21  -2   13.49    1.68
   2 -21  -2  103.35    6.17
  -2  21   2  103.22    4.94
   2  21  -2  109.64    4.51
   2  21  -2   99.38    4.71
   1  21  -2    3.91    1.15
  -1  21   2    3.68    1.27
   1  21  -2    1.45    0.82
   0  21   2  116.18    4.81
   0  21  -2  120.72    5.01
   0  21  -2  120.45    5.29
   0  21   2  126.54    5.49
   1  21   2   32.26    2.87
  -1  21  -2   33.10    2.44
  -1  21  -2   39.64    2.76
   1  21   2   35.48    2.28
   2  21   2   60.27    3.01
   2  21   2   68.45    3.67
  -2  21  -2   65.63    3.63
  -2  21  -2   57.77    3.40
   3 -21   2   25.08    2.87
  -3  21  -2   22.31    2.40
   3  21   2   21.54    1.77
   3  21   2   26.39    2.59
   4 -21   2   11.38    2.21
   4  21   2    9.94    1.65
  -4  21  -2   12.96    1.93
   5 -21   2   48.80    3.63
   5  21   2   43.98    2.92
  -5  21  -2   46.53    3.12
   6 -21   2   -0.54    1.03
   6  21   2    0.12    0.91
  -6  21  -2    2.08    1.14
   7 -21   2   94.47    5.21
  -7  21  -2   79.76    4.40
   7  21   2   85.59    4.22
   8 -21   2   10.78    2.25
  -8  21  -2   13.24    1.98
   8  21   2   13.09    1.88
   9 -21   2   31.85    3.60
  -9  21  -2   38.09    3.33
   9  21   2   35.01    2.67
  10 -21   2   15.50    2.63
 -10  21  -2   18.07    2.39
  10  21   2   14.89    1.98
  11 -21   2   28.87    3.40
  11  21   2   33.07    2.86
 -11  21  -2   32.06    3.15
  12 -21   2   39.76    3.98
 -12  21  -2   34.86    3.32
  12  21   2   33.52    2.97
  13 -21   2    0.50    1.39
 -13  21  -2    0.04    1.27
  13 -22  -2   11.21    3.59
  13  22  -2   15.20    2.21
 -13  22   2   11.70    2.36
  12 -22  -2   36.40    4.01
  12  22  -2   30.43    2.95
 -12  22   2   29.13    3.24
  11 -22  -2   13.55    2.65
 -11  22   2    8.41    2.06
  11  22  -2   10.86    1.82
  10 -22  -2   50.01    4.73
  10  22  -2   56.87    3.40
 -10  22   2   49.58    3.64
   9 -22  -2    4.67    1.85
   9  22  -2    5.58    1.39
  -9  22   2    9.73    1.92
   8 -22  -2   74.07    5.03
  -8  22   2   82.98    4.66
   8  22  -2   75.32    4.10
   7 -22  -2    7.70    2.07
  -7  22   2    8.97    1.80
   7  22  -2    7.64    1.50
   6 -22  -2   49.23    4.01
   6  22  -2   57.34    3.41
  -6  22   2   48.60    3.42
   5 -22  -2   28.59    3.31
  -5  22   2   36.43    3.26
   5  22  -2   27.81    2.67
   4 -22  -2   17.69    2.69
   4  22  -2   21.10    2.30
  -4  22   2   19.54    2.41
   4  22  -2   15.74    1.93
   3  22  -2   76.28    3.81
   3  22  -2   74.10    4.06
  -3  22   2   83.20    4.36
   2  22  -2   -0.24    0.84
   2  22  -2    1.65    0.86
  -2  22   2    0.63    0.93
  -1  22   2   67.63    3.87
   1  22  -2   67.70    3.76
   1  22  -2   62.67    3.38
   0  22   2    1.30    0.83
   0  22  -2    1.56    1.00
   0  22   2    1.55    1.03
   0  22  -2    3.11    0.93
  -1  22  -2  107.22    5.07
   1  22   2  106.72    5.07
  -1  22  -2  111.87    4.88
   1  22   2  109.51    4.56
  -2  22  -2   23.57    2.41
  -2  22  -2   18.06    2.25
   2  22   2   23.66    2.12
   2  22   2   21.29    2.35
   3  22   2   25.26    2.55
  -3  22  -2   20.69    2.40
   4 -22   2   31.61    3.36
  -4  22  -2   38.43    2.88
   4  22   2   33.99    3.01
   5 -22   2   10.49    2.08
  -5  22  -2   13.37    1.98
   5  22   2   10.83    1.79
   6 -22   2   59.06    4.15
  -6  22  -2   45.82    3.39
   6  22   2   61.50    3.49
   7 -22   2    0.70    1.42
  -7  22  -2    1.11    1.14
   7  22   2    1.32    0.95
   8 -22   2   70.24    4.80
  -8  22  -2   74.31    4.19
   8  22   2   70.56    3.95
   9 -22   2    4.89    1.86
   9  22   2   10.31    1.73
  -9  22  -2   10.45    1.96
  10 -22   2   10.54    2.28
  10  22   2   10.72    1.86
 -10  22  -2   15.34    2.35
  11 -22   2   23.71    3.25
 -11  22  -2   23.23    2.76
  11  22   2   20.85    2.37
  12 -22   2    6.81    2.06
 -12  22  -2    6.98    1.75
 -13  22  -2   39.47    3.66
  13  23  -2    7.55    1.82
  12 -23  -2    8.31    2.41
 -12  23   2    4.58    1.81
  12  23  -2    4.34    1.49
  11 -23  -2   37.98    4.23
  11  23  -2   40.10    2.99
 -11  23   2   43.34    3.95
  10 -23  -2    2.59    1.80
 -10  23   2    4.18    1.65
  10  23  -2    1.97    1.29
   9 -23  -2   54.83    4.99
  -9  23   2   55.12    3.87
   9  23  -2   58.07    3.53
   8 -23  -2   12.00    2.43
   8  23  -2   12.23    1.99
  -8  23   2   16.23    2.39
   7 -23  -2   48.26    4.55
  -7  23   2   51.51    3.70
   7  23  -2   48.24    3.23
   6 -23  -2   27.87    3.42
  -6  23   2   30.34    3.12
   6  23  -2   26.94    2.66
   5 -23  -2   30.59    4.11
  -5  23   2   24.81    2.80
   5  23  -2   26.11    2.62
   4  23  -2   45.31    3.14
  -4  23   2   54.41    3.64
  -3  23   2    5.95    1.53
   3  23  -2    8.60    1.48
   3  23  -2    4.81    1.39
   2  23  -2   53.84    3.20
  -2  23   2   57.09    3.64
   2  23  -2   55.54    3.49
   1  23  -2    0.24    0.84
  -1  23   2    0.63    0.85
  -1  23   2    0.40    0.91
   1  23  -2    0.09    0.79
   0  23  -2   61.76    3.38
   0  23   2   60.06    3.79
   0  23  -2   53.61    3.48
   0  23   2   57.08    3.23
  -1  23  -2   18.15    2.10
   1  23   2   16.74    1.84
   1  23   2   17.77    2.34
  -1  23  -2   21.53    2.47
   2  23   2   25.89    2.70
  -2  23  -2   23.58    2.70
  -2  23  -2   28.83    2.73
   3  23   2   50.00    3.34
  -3  23  -2   44.11    3.06
  -3  23  -2   41.75    3.12
   4  23   2   17.12    2.30
  -4  23  -2   18.38    2.34
  -5  23  -2   48.88    3.42
   5  23   2   56.63    3.47
   6 -23   2    2.67    1.58
   6  23   2    2.40    1.21
  -6  23  -2    2.02    1.18
   7 -23   2   50.11    4.59
  -7  23  -2   56.58    3.68
   7  23   2   52.35    3.44
   8 -23   2   14.00    2.66
   8  23   2   14.50    2.13
  -8  23  -2   10.52    1.97
   9 -23   2   17.13    2.89
  -9  23  -2   17.01    2.48
   9  23   2   19.60    2.38
  10 -23   2   20.59    3.21
 -10  23  -2   20.41    2.65
  10  23   2   18.65    2.31
  11 -23   2    2.70    1.84
 -11  23  -2    7.87    1.99
  11  23   2    4.71    1.46
  12 -23   2   28.70    3.54
 -12  23  -2   23.09    2.93
 -13  23  -2   -1.24    1.09
  12  24  -2   10.44    2.18
  11 -24  -2    6.34    2.38
  11  24  -2    7.32    1.77
 -11  24   2    4.37    1.67
  10 -24  -2   43.41    4.56
 -10  24   2   43.28    3.93
  10  24  -2   42.61    3.14
   9 -24  -2   -0.77    1.55
  -9  24   2    2.70    1.37
   9  24  -2    0.64    1.04
   8 -24  -2   41.30    4.28
   8  24  -2   42.29    3.18
  -8  24   2   46.83    3.53
   7 -24  -2   23.55    3.30
  -7  24   2   22.89    2.85
   7  24  -2   17.12    2.35
   6  24  -2   23.78    2.61
  -6  24   2   19.53    2.62
  -5  24   2   40.40    3.61
   5  24  -2   38.82    2.97
  -4  24   2   16.88    2.42
   4  24  -2   20.06    2.36
  -3  24   2   49.55    3.51
   3  24  -2   48.63    3.30
  -2  24   2    0.00    1.17
   2  24  -2   -0.48    0.88
   2  24  -2    0.96    0.96
   1  24  -2   50.83    3.40
   1  24  -2   52.28    3.17
  -1  24   2   54.68    3.20
  -1  24   2   43.24    3.78
   0  24  -2    8.76    1.72
   0  24  -2   14.53    1.88
   0  24   2   11.23    1.96
   0  24   2    8.82    1.50
  -1  24  -2   16.17    2.28
  -1  24  -2   14.47    1.96
   1  24   2   15.03    2.28
   2  24   2   50.20    3.40
  -2  24  -2   45.09    3.12
  -2  24  -2   48.26    3.36
  -3  24  -2   25.80    2.69
  -3  24  -2   22.95    2.74
   3  24   2   27.57    2.80
  -4  24  -2   47.49    3.56
   4  24   2   60.38    3.66
   5  24   2    1.71    1.11
  -5  24  -2    3.23    1.38
  -6  24  -2   38.68    3.58
   6  24   2   50.33    3.43
   7  24   2    0.53    1.06
  -7  24  -2    1.45    1.11
   8 -24   2   30.11    3.71
  -8  24  -2   34.15    3.32
   8  24   2   28.31    2.87
   9 -24   2    6.61    2.21
   9  24   2    8.44    1.78
  -9  24  -2    8.69    2.00
  10 -24   2   10.26    2.45
  10  24   2    7.79    1.69
 -10  24  -2    7.70    1.80
  11 -24   2   52.92    4.83
  11  24   2   38.30    3.38
 -11  24  -2   44.47    3.90
 -12  24  -2    2.40    1.76
  11 -25  -2   25.29    3.76
  11  25  -2   27.65    4.25
  10 -25  -2    0.46    1.91
  10  25  -2   -0.71    1.05
 -10  25   2    0.57    1.28
   9 -25  -2   23.34    3.71
   9  25  -2   22.57    2.64
  -9  25   2   24.51    3.12
  -8  25   2    2.21    1.44
   8  25  -2    3.72    1.34
   7  25  -2   40.68    3.51
  -7  25   2   39.05    3.81
   6  25  -2   24.38    2.66
  -6  25   2   22.39    2.80
  -5  25   2   22.25    2.84
   5  25  -2   20.56    2.55
  -4  25   2   29.61    3.14
   4  25  -2   26.74    2.83
   3  25  -2    6.28    1.55
  -3  25   2    5.80    1.64
  -2  25   2   58.65    3.59
   2  25  -2   60.37    3.92
  -2  25   2   59.72    3.96
   1  25  -2    3.71    1.19
  -1  25   2    2.79    1.38
  -1  25   2    3.78    1.21
   1  25  -2    4.17    1.38
   0  25   2   43.91    3.81
   0  25  -2   40.80    2.90
   0  25  -2   40.45    3.56
   1  25   2   34.54    3.30
  -1  25  -2   32.76    2.68
  -1  25  -2   38.96    3.44
   2  25   2   19.84    2.55
  -2  25  -2   25.41    2.70
  -2  25  -2   20.71    2.69
   3  25   2   35.42    3.37
  -3  25  -2   41.65    3.10
  -3  25  -2   39.41    3.59
  -4  25  -2    6.28    1.62
   4  25   2    3.56    1.48
  -4  25  -2    6.30    1.74
  -5  25  -2   69.35    4.23
   5  25   2   66.60    4.13
  -6  25  -2    0.42    1.25
   6  25   2    0.21    1.14
   7  25   2   23.45    2.63
  -7  25  -2   25.15    2.98
  -8  25  -2    2.00    1.25
   8  25   2    2.47    1.32
   9  25   2   38.05    3.35
  -9  25  -2   27.77    3.13
  10 -25   2   39.44    4.53
 -10  25  -2   37.77    3.80
  10  25   2   40.49    3.54
  11 -25   2    1.96    1.89
  11  25   2    3.50    1.49
   9  26  -2    1.28    1.14
  -8  26   2   46.16    4.13
   8  26  -2   52.87    3.59
  -7  26   2   17.39    2.65
   7  26  -2   24.03    2.81
  -6  26   2   31.73    3.50
   6  26  -2   35.32    3.32
   5  26  -2   45.83    3.48
  -5  26   2   48.14    4.21
   4  26  -2   11.75    2.15
  -4  26   2   10.87    2.17
   3  26  -2   52.21    3.66
  -3  26   2   45.77    4.06
  -2  26   2    0.98    1.28
  -2  26   2    3.19    1.31
   2  26  -2    2.16    1.29
  -1  26   2   61.55    4.08
   1  26  -2   59.36    3.92
   1  26  -2   59.72    4.11
   0  26   2   18.65    2.56
   0  26  -2   16.75    2.41
   0  26  -2   14.74    2.08
   1  26   2   47.91    3.57
  -1  26  -2   57.26    3.75
  -1  26  -2   44.24    3.20
   2  26   2   28.24    3.01
  -2  26  -2   23.64    2.68
  -2  26  -2   24.13    2.94
  -3  26  -2   30.75    3.09
   3  26   2   28.34    3.10
  -3  26  -2   31.71    3.31
  -4  26  -2   56.06    3.91
  -4  26  -2   54.56    3.69
   4  26   2   60.52    3.89
   5  26   2    3.61    1.52
  -5  26  -2    2.17    1.49
   6  26   2   25.03    2.97
  -6  26  -2   28.09    3.12
  -7  26  -2   -0.97    1.06
   7  26   2    0.80    1.13
  -8  26  -2   35.96    3.62
   8  26   2   29.54    3.07
  -9  26  -2    8.67    2.02
   9  26   2   11.18    2.15
  10  26   2   16.54    2.51
  -7  27   2   38.58    3.92
   7  27  -2   47.02    3.48
   6  27  -2   17.52    2.49
  -6  27   2   15.79    2.61
  -5  27   2   16.19    2.60
   5  27  -2   15.39    2.31
   4  27  -2   34.39    3.36
  -4  27   2   28.94    3.27
   3  27  -2    0.67    1.16
  -3  27   2    2.06    1.26
  -3  27   2    2.58    1.44
   2  27  -2   62.74    4.11
  -2  27   2   70.05    4.48
   1  27  -2   -0.23    1.18
  -1  27   2   -0.63    1.08
   0  27  -2   44.92    4.50
   0  27  -2   45.90    3.48
   0  27   2   37.04    3.66
  -1  27  -2   13.92    2.07
   1  27   2   15.36    2.40
  -1  27  -2   16.33    2.38
  -2  27  -2   29.69    3.00
  -2  27  -2   19.32    2.72
   2  27   2   30.70    3.21
  -3  27  -2   18.16    2.62
  -3  27  -2   16.29    2.41
   3  27   2   20.51    2.82
   4  27   2   11.70    2.25
  -4  27  -2   13.02    2.22
  -4  27  -2    6.80    1.97
  -5  27  -2   29.22    3.34
   5  27   2   32.37    3.31
  -5  27  -2   33.99    3.51
   6  27   2    0.56    1.26
  -6  27  -2    0.85    1.41
  -7  27  -2   36.10    3.64
   7  27   2   27.60    3.13
   8  27   2    0.69    1.24
   5  28  -2   27.86    3.06
  -5  28   2   23.78    3.67
  -4  28   2    7.31    1.93
   4  28  -2    8.12    1.90
  -4  28   2    7.78    2.02
   3  28  -2   21.41    2.73
  -3  28   2   20.44    2.85
  -2  28   2    0.28    1.43
   2  28  -2    1.22    1.35
   1  28  -2   40.51    3.89
  -1  28   2   50.39    4.36
   0  28  -2    7.65    1.86
   0  28   2    8.69    2.11
   1  28   2   34.97    3.64
  -1  28  -2   30.06    3.28
  -2  28  -2    6.98    1.73
   2  28   2    6.12    1.78
  -2  28  -2    5.95    1.70
  -3  28  -2   10.50    1.97
  -3  28  -2   10.60    2.23
   3  28   2   11.14    2.16
  -4  28  -2   49.80    3.79
   4  28   2   39.73    3.84
  -4  28  -2   50.00    3.71
  -5  28  -2    0.78    1.33
   5  28   2    0.10    1.34
  -5  28  -2    1.98    1.47
   6  28   2   29.41    3.23
  -6  28  -2   32.19    3.59
  -5  29   2   19.12    2.92
   1  29  -2    3.87    1.98
  -1  29   2    3.66    2.00
   0  29  -2   48.73    5.00
   0  29   2   44.18    4.23
   1  29   2   20.47    2.87
  -1  29  -2   13.21    2.75
   2  29   2   15.29    3.01
  -3  29  -2   16.50    2.49
   3  29   2   15.15    3.94
  -4  29  -2    2.55    1.55
  -5  29  -2   62.22    4.36
  -4  30  -2   29.76    3.44
  13   0  -3   -0.49    0.21
  12   0  -3    0.15    0.23
  11   0  -3    1.44    0.82
  10   0  -3    0.65    0.80
  10   0  -3   -0.06    0.22
   9   0  -3   -0.10    0.22
   9   0  -3   -1.16    0.46
   8   0  -3    0.11    0.28
   8   0  -3    0.01    0.18
   8   0  -3    0.14    0.50
   7   0  -3    0.19    0.28
   7   0  -3   -0.32    0.40
   7   0  -3   -0.19    0.15
   6   0  -3   -0.01    0.25
   6   0  -3   -0.68    0.34
   5   0  -3   -0.12    0.29
   5   0  -3   -0.16    0.19
   4   0  -3   -0.21    0.25
   4   0  -3   -0.31    0.17
  -4   0   3    0.13    0.20
   3   0  -3   -0.03    0.19
   3   0  -3   -0.07    0.15
  -3   0   3   -0.25    0.14
  -3   0   3   -0.20    0.20
   2   0  -3   -0.21    0.15
  -2   0   3   -0.16    0.05
  -2   0   3   -0.12    0.06
   2   0  -3   -0.17    0.13
  -1   0   3   -0.02    0.11
  -1   0   3   -0.11    0.13
   1   0  -3   -0.22    0.15
   1   0  -3    0.06    0.11
   0   0  -3   -0.73    0.07
   0   0  -3   -0.82    0.08
   0   0   3   -0.88    0.08
   0   0   3   -0.69    0.07
   0   0   3   -0.43    0.13
   0   0  -3   -0.70    0.10
  -1   0  -3   -0.54    0.10
  -1   0  -3   -0.49    0.04
  -1   0  -3   -0.48    0.10
   1   0   3   -0.65    0.09
   1   0   3   -0.58    0.04
   2   0   3    0.00    0.12
  -2   0  -3   -0.09    0.12
   3   0   3   -0.31    0.11
  -3   0  -3   -0.37    0.06
  -3   0  -3   -0.28    0.07
  -4   0  -3   -0.10    0.10
   4   0   3   -0.15    0.13
   5   0   3   -0.13    0.15
  -5   0  -3   -0.21    0.12
  -6   0  -3   -0.25    0.15
   6   0   3    0.00    0.18
  -7   0  -3   -0.16    0.19
   7   0   3    0.07    0.19
   8   0   3    0.13    0.23
   9   0   3    0.01    0.25
  10   0   3   -0.12    0.26
  11   0   3    0.04    0.28
  12   0   3   -0.21    0.30
  13   0   3   -0.57    0.31
  14   0   3   -0.16    0.34
  15  -1  -3    5.29    0.46
  14  -1  -3    5.48    0.54
  13  -1  -3    3.16    0.48
  12  -1  -3    4.46    0.59
  11  -1  -3   12.30    0.85
  11   1  -3   13.31    1.79
  10  -1  -3   -0.36    0.50
  10  -1  -3   -0.07    0.33
  10   1  -3    0.35    0.42
  10   1  -3   -0.47    0.66
   9  -1  -3    2.68    0.85
   9  -1  -3    2.31    0.41
   9   1  -3    1.26    0.72
   9   1  -3    1.83    0.25
   9   1  -3    2.36    0.52
   8  -1  -3    6.24    1.03
   8  -1  -3    5.75    0.56
   8   1  -3    6.70    1.07
   8   1  -3    6.79    0.76
   8   1  -3    5.83    0.35
   7  -1  -3   -0.34    0.20
   7  -1  -3   -0.36    0.39
   7   1  -3    0.28    0.34
   7   1  -3   -0.48    0.37
   6  -1  -3    2.07    0.61
   6  -1  -3    2.31    0.33
   6   1  -3    1.55    0.40
   6   1  -3    2.45    0.60
   5  -1  -3    0.45    0.37
   5  -1  -3    1.04    0.29
   5   1  -3    0.57    0.27
   5   1  -3    1.51    0.46
   4  -1  -3    6.09    0.71
  -4  -1   3    6.54    0.73
   4  -1  -3    5.60    0.54
  -4  -1   3    7.02    0.67
   4   1  -3    7.11    0.53
   4   1  -3    6.39    0.68
  -3  -1   3   89.88    2.83
   3  -1  -3   86.96    2.93
  -3  -1   3   87.28    2.73
   3  -1  -3   84.98    2.70
   3   1  -3   85.20    2.71
   3   1  -3   88.28    2.86
  -3   1   3   88.38    2.69
   2  -1  -3    1.01    0.27
  -2  -1   3    0.94    0.26
   2  -1  -3    0.76    0.19
   2   1  -3    0.86    0.20
  -2   1   3    0.83    0.23
   2   1  -3    1.14    0.17
   2   1  -3    1.20    0.30
  -1  -1   3   24.76    0.85
  -1  -1   3   22.47    0.80
   1  -1  -3   23.51    0.90
   1   1  -3   22.15    0.94
   1   1  -3   21.36    0.81
   1   1  -3   23.74    0.83
  -1   1   3   23.20    0.81
  -1   1   3   22.17    0.87
   0  -1  -3    0.46    0.17
   0  -1   3    0.50    0.21
   0  -1   3    0.17    0.16
   0  -1   3    0.60    0.16
   0   1  -3    0.31    0.13
   0   1  -3    0.74    0.22
   0   1  -3    0.40    0.18
   0   1   3    0.45    0.17
   1  -1   3    4.69    0.25
   1  -1   3    4.71    0.34
  -1  -1  -3    5.27    0.27
  -1  -1  -3    4.42    0.33
  -1   1  -3    5.15    0.36
  -1   1  -3    5.06    0.24
   1   1   3    4.54    0.26
  -2  -1  -3  130.66    3.79
   2  -1   3  132.28    3.87
  -2  -1  -3  136.37    3.61
   2   1   3  135.36    3.82
   2   1   3  129.96    3.60
  -2   1  -3  127.89    3.88
   3  -1   3   14.01    0.69
  -3  -1  -3   13.31    0.49
   3   1   3   12.99    0.61
   3   1   3   12.34    0.48
  -4  -1  -3    9.49    0.64
  -4  -1  -3   10.27    0.46
   4  -1   3    9.67    0.60
   4   1   3    9.40    0.52
  -4   1  -3    9.43    0.45
   4   1   3   10.14    0.45
  -5  -1  -3    5.97    0.40
   5  -1   3    5.73    0.54
  -5  -1  -3    7.10    0.69
   5   1   3    7.06    0.46
   5   1   3    6.19    0.39
  -5   1  -3    6.27    0.41
  -6  -1  -3   12.01    0.63
   6  -1   3   11.01    0.72
   6   1   3   11.71    0.63
   6   1   3   11.22    0.59
  -6   1  -3   11.13    0.62
   7  -1   3    5.84    0.59
  -7  -1  -3    5.70    0.54
  -7   1  -3    6.95    0.66
   7   1   3    6.10    0.53
   7   1   3    6.04    0.49
   8  -1   3   14.04    0.87
   8   1   3   14.53    0.78
   9  -1   3    0.87    0.36
   9   1   3    0.70    0.30
  10  -1   3    0.63    0.35
  10   1   3    0.57    0.32
  11  -1   3    2.79    0.50
  11   1   3    2.18    0.44
  12  -1   3    9.62    0.86
  12   1   3    8.34    0.78
  13  -1   3    9.36    0.86
  14  -1   3    4.65    0.66
  15  -1   3    0.12    0.44
  16  -2  -3   -0.09    0.29
  15  -2  -3    0.44    0.35
  14  -2  -3    1.42    0.47
  13  -2  -3    4.75    0.69
  12  -2  -3    0.73    0.43
  12   2  -3    1.23    0.91
  12   2  -3    1.27    0.60
  11  -2  -3    0.55    0.41
  11   2  -3   -0.43    0.44
  11   2  -3    0.97    0.79
  10  -2  -3   11.58    0.90
  10   2  -3   12.76    1.17
  10   2  -3    8.72    1.40
   9  -2  -3   -0.59    0.58
   9  -2  -3    0.53    0.34
   9   2  -3    0.59    0.41
   9   2  -3    0.32    0.60
   8  -2  -3   -0.14    0.52
   8  -2  -3    0.79    0.35
   8   2  -3    0.64    0.36
   8   2  -3   -0.26    0.44
   7  -2  -3   12.41    1.35
   7  -2  -3   12.46    0.81
   7   2  -3   12.45    1.27
   7   2  -3   12.94    0.89
   6  -2  -3    0.40    0.26
   6  -2  -3    0.04    0.40
   6   2  -3    0.47    0.40
   6   2  -3    0.48    0.31
   5  -2  -3    1.08    0.48
   5  -2  -3    0.44    0.25
   5   2  -3    1.05    0.33
   5   2  -3    0.95    0.36
   5   2  -3    0.86    0.14
   4  -2  -3   16.67    1.06
  -4  -2   3   14.59    0.85
   4  -2  -3   17.06    0.79
   4   2  -3   15.05    0.90
   4   2  -3   14.53    0.78
   4   2  -3   13.06    0.53
  -3  -2   3    7.22    0.56
  -3  -2   3    6.95    0.51
   3  -2  -3    6.05    0.67
  -3   2   3    7.90    0.49
   3   2  -3    8.38    0.52
   3   2  -3    7.63    0.58
   3   2  -3    7.66    0.38
  -2  -2   3   90.43    2.69
   2  -2  -3   94.49    3.03
  -2  -2   3   95.36    2.98
   2   2  -3   96.20    2.75
   2   2  -3   92.96    2.97
   2   2  -3   93.54    2.85
  -2   2   3   99.31    3.01
  -1  -2   3    0.23    0.21
   1  -2  -3    0.13    0.20
  -1  -2   3    0.54    0.20
  -1  -2   3    0.45    0.16
   1   2  -3    0.64    0.20
  -1   2   3    0.60    0.23
   1   2  -3    1.06    0.29
   1   2  -3    0.47    0.20
   0  -2   3   13.14    0.57
   0  -2  -3   12.81    0.55
   0  -2   3   12.61    0.62
   0   2   3   13.65    0.54
   0   2  -3   13.39    0.57
   0   2  -3   12.69    0.64
   0   2  -3   13.01    0.64
  -1  -2  -3   67.21    1.89
   1  -2   3   67.71    2.03
   1  -2   3   67.61    2.17
  -1   2  -3   66.60    2.02
  -1   2  -3   65.70    2.19
   1   2   3   68.94    1.90
   2  -2   3  279.59    7.99
  -2  -2  -3  299.85    7.74
  -2   2  -3  279.54    8.01
  -2   2  -3  274.20    7.77
   2   2   3  283.81    7.72
  -3  -2  -3   38.93    1.31
   3  -2   3   38.81    1.50
  -3  -2  -3   40.20    1.26
   3   2   3   39.03    1.24
  -3   2  -3   37.43    1.50
   4  -2   3    5.56    0.57
  -4  -2  -3    6.29    0.49
  -4  -2  -3    6.99    0.41
  -4  -2  -3    6.15    0.45
   4   2   3    6.71    0.39
  -5  -2  -3    6.39    0.44
  -5  -2  -3    6.71    0.62
  -5  -2  -3    6.56    0.45
   5  -2   3    6.52    0.64
  -5   2  -3    6.83    0.42
   5   2   3    5.90    0.41
   5   2   3    5.30    0.48
  -6  -2  -3    1.68    0.31
  -6  -2  -3    1.66    0.42
   6  -2   3    2.16    0.42
   6   2   3    1.52    0.28
  -6   2  -3    1.62    0.31
   6   2   3    1.83    0.32
  -7  -2  -3   -0.29    0.21
   7  -2   3    0.23    0.29
   7   2   3    0.03    0.20
   7   2   3    0.12    0.20
   8  -2   3    2.15    0.44
   8   2   3    1.86    0.35
   8   2   3    1.14    0.31
   9  -2   3    7.26    0.77
   9   2   3    6.20    0.60
   9   2   3    6.79    0.66
  10  -2   3    5.58    0.73
  11  -2   3    2.37    0.53
  12  -2   3    6.27    0.76
  13  -2   3    1.68    0.48
  14  -2   3   -0.07    0.42
  15  -2   3    0.19    0.45
  16  -2   3   -0.16    0.41
  17  -3  -3   -0.51    0.32
  16  -3  -3    0.03    0.41
  15  -3  -3    0.06    0.41
  14  -3  -3    0.52    0.49
  13  -3  -3    0.24    0.49
  13   3  -3    0.95    0.85
  13   3  -3    0.76    0.58
  12  -3  -3    0.32    0.44
  12   3  -3   -0.29    0.49
  12   3  -3    1.16    0.90
  11  -3  -3   12.03    1.09
  11   3  -3   14.89    1.70
  11   3  -3   11.62    1.16
  10  -3  -3    0.15    0.36
  10   3  -3   -0.57    0.47
  10   3  -3    0.16    0.44
   9  -3  -3    0.53    0.38
   9   3  -3    0.38    0.41
   9   3  -3    0.77    0.60
   8  -3  -3   10.86    0.88
   8   3  -3   12.90    1.38
   8   3  -3    9.77    0.93
   7  -3  -3   16.51    1.61
   7  -3  -3   17.91    1.06
   7   3  -3   18.67    1.28
   7   3  -3   15.52    1.02
   7   3  -3   16.30    0.61
   6  -3  -3    3.12    0.50
   6  -3  -3    3.19    0.72
   6   3  -3    3.05    0.63
   6   3  -3    2.83    0.49
   6   3  -3    2.93    0.26
   5  -3  -3    0.13    0.25
   5  -3  -3    0.40    0.42
   5   3  -3    0.83    0.17
   5   3  -3    0.52    0.27
   5   3  -3    0.27    0.31
   4  -3  -3   10.82    0.72
  -4  -3   3   10.25    0.72
   4  -3  -3   11.17    1.06
   4   3  -3   10.60    0.68
   4   3  -3    8.95    0.48
   4   3  -3   10.25    0.74
   3  -3  -3    5.08    0.63
  -3  -3   3    6.18    0.32
   3  -3  -3    6.10    0.58
  -3  -3   3    6.28    0.56
  -3  -3   3    7.22    0.57
   3   3  -3    5.78    0.57
  -3   3   3    7.26    0.72
   3   3  -3    6.56    0.49
   3   3  -3    6.07    0.41
   2  -3  -3  177.11    5.34
  -2  -3   3  177.97    5.01
   2  -3  -3  175.28    5.27
  -2  -3   3  192.97    5.32
   2   3  -3  169.82    5.13
   2   3  -3  177.28    5.11
   2   3  -3  176.21    5.28
  -2   3   3  182.82    5.32
  -1  -3   3  101.14    3.08
   1  -3  -3   98.80    3.07
  -1  -3   3  102.07    3.00
  -1  -3   3  100.56    3.02
   1  -3  -3   94.25    3.11
   1   3  -3  100.01    3.05
   1   3  -3   95.68    3.08
   1   3  -3  101.03    3.00
  -1   3   3   99.85    3.05
   0  -3  -3   20.70    0.79
   0  -3   3   19.68    0.84
   0  -3   3   18.72    0.88
   0  -3  -3   19.10    0.93
   0   3  -3   19.58    0.82
   0   3   3   20.72    0.77
   0   3  -3   18.91    0.91
   0   3  -3   19.23    0.87
  -1  -3  -3  269.31    7.59
   1  -3   3  257.38    7.58
   1  -3   3  266.49    7.43
  -1   3  -3  269.46    7.42
  -1   3  -3  272.58    7.64
   1   3   3  266.36    7.17
  -2  -3  -3   70.47    2.35
  -2  -3  -3   69.76    2.17
   2  -3   3   68.62    2.40
  -2   3  -3   72.35    2.22
   2   3   3   69.54    2.17
  -2   3  -3   72.09    2.46
   3  -3   3    2.27    0.42
  -3  -3  -3    3.01    0.32
  -3  -3  -3    2.75    0.25
  -3  -3  -3    3.05    0.41
  -3   3  -3    2.68    0.45
   3   3   3    2.23    0.28
  -4  -3  -3    9.13    0.53
  -4  -3  -3   10.15    0.62
  -4  -3  -3    8.83    0.53
   4  -3   3    9.13    0.71
   4   3   3   10.31    0.53
   5  -3   3    2.15    0.44
  -5  -3  -3    2.18    0.33
  -5  -3  -3    2.83    0.35
   5   3   3    2.03    0.32
  -6  -3  -3   53.67    1.90
   6  -3   3   55.90    2.18
  -6  -3  -3   56.82    2.05
  -6   3  -3   54.60    1.85
   6   3   3   52.84    1.86
   7  -3   3   -0.02    0.32
   7   3   3    0.23    0.23
   8  -3   3    0.15    0.35
   8   3   3    0.21    0.26
   9  -3   3    4.56    0.69
   9   3   3    4.76    0.58
  10  -3   3    1.25    0.48
  10   3   3    1.62    0.41
  11  -3   3   20.48    1.29
  11   3   3   17.69    1.10
  12  -3   3    0.64    0.46
  13  -3   3   18.38    1.27
  14  -3   3    1.30    0.54
  15  -3   3    0.07    0.45
  16  -3   3    0.17    0.48
  17  -3   3    0.11    0.50
  18  -4  -3   -0.87    0.34
  17  -4  -3    0.68    0.48
  16  -4  -3    9.41    1.01
  15  -4  -3    6.12    0.89
  14  -4  -3    4.06    0.81
  14   4  -3    4.80    0.96
  13  -4  -3    1.64    0.64
  13   4  -3    2.92    0.78
  13   4  -3    1.69    1.00
  12  -4  -3    4.46    0.79
  12   4  -3    3.88    1.06
  12   4  -3    4.72    0.87
  11  -4  -3    3.86    0.74
  11   4  -3    6.46    1.24
  11   4  -3    4.77    0.86
  10  -4  -3    3.05    0.65
  10   4  -3    4.27    0.95
  10   4  -3    3.94    0.71
   9  -4  -3    3.57    0.67
   9   4  -3    3.39    0.32
   9   4  -3    2.78    0.63
   9   4  -3    1.54    0.71
   8  -4  -3   16.80    1.17
   8   4  -3   15.98    0.72
   8   4  -3   16.30    1.30
   8   4  -3   16.91    1.15
   7  -4  -3    2.46    0.54
   7   4  -3    3.37    0.35
   7   4  -3    2.65    0.52
   7   4  -3    2.48    0.62
   6  -4  -3   80.52    2.89
   6   4  -3   74.33    2.73
   6   4  -3   76.32    2.93
   6   4  -3   80.91    2.45
   5  -4  -3   10.40    0.83
   5  -4  -3    9.27    1.08
   5   4  -3    9.18    0.81
   5   4  -3    9.93    0.59
   5   4  -3   10.11    0.93
   4  -4  -3   17.99    1.18
  -4  -4   3   18.22    1.12
   4  -4  -3   17.52    1.03
  -4  -4   3   16.91    0.60
   4   4  -3   15.44    0.96
   4   4  -3   15.95    0.88
   4   4  -3   16.23    0.80
   3  -4  -3    8.26    0.87
   3  -4  -3    6.47    0.69
  -3  -4   3    7.90    0.44
  -3  -4   3    8.70    0.66
   3   4  -3    8.11    0.56
   3   4  -3    8.16    0.67
   3   4  -3    8.72    0.60
   2  -4  -3   34.33    1.47
  -2  -4   3   33.30    1.37
  -2  -4   3   31.20    1.22
   2  -4  -3   32.89    1.46
   2   4  -3   32.24    1.32
  -2   4   3   33.12    1.43
   2   4  -3   32.65    1.40
   2   4  -3   33.54    1.31
  -1  -4   3  119.32    3.86
   1  -4  -3  125.12    4.03
  -1  -4   3  131.10    3.90
  -1  -4   3  120.77    3.85
  -1   4   3  136.52    4.01
   1   4  -3  130.08    3.97
   1   4  -3  130.39    3.92
  -1   4   3  136.67    3.92
   1   4  -3  125.97    3.85
   0  -4   3    0.18    0.26
   0  -4  -3    0.63    0.29
   0  -4   3    0.43    0.23
   0   4   3    0.42    0.27
   0   4   3    0.26    0.18
   0   4  -3    0.49    0.28
   0   4  -3    0.47    0.24
   0   4  -3    0.32    0.23
   1  -4   3   24.40    1.19
   1  -4   3   25.95    1.09
  -1  -4  -3   28.34    1.23
   1   4   3   26.71    1.19
   1   4   3   27.53    1.08
  -1   4  -3   25.41    1.23
  -1   4  -3   24.58    1.06
   1   4   3   25.39    0.86
   2  -4   3  150.43    4.77
  -2  -4  -3  154.17    4.70
  -2  -4  -3  160.32    4.51
  -2   4  -3  152.91    4.54
  -2   4  -3  153.02    4.79
   2   4   3  153.51    4.50
   3  -4   3  245.03    7.40
  -3  -4  -3  259.43    7.28
  -3  -4  -3  253.62    7.09
  -3  -4  -3  249.40    6.81
   3   4   3  248.32    7.06
  -4  -4  -3    2.75    0.30
   4  -4   3    2.36    0.51
  -4  -4  -3    2.21    0.34
  -4  -4  -3    1.57    0.35
   4   4   3    2.07    0.32
  -5  -4  -3   61.80    2.03
  -5  -4  -3   62.79    2.10
   5  -4   3   56.41    2.35
  -5  -4  -3   66.14    2.12
   5   4   3   58.37    2.04
  -6  -4  -3    0.71    0.31
   6  -4   3    2.02    0.50
  -6  -4  -3    1.40    0.36
   6   4   3    1.13    0.30
   7  -4   3   -0.34    0.28
   7   4   3   -0.07    0.21
   8  -4   3    4.94    0.75
   8   4   3    5.46    0.61
   9  -4   3    0.78    0.45
   9   4   3   -0.07    0.30
  10  -4   3   -0.22    0.39
  10   4   3    0.18    0.32
  11  -4   3    8.45    1.00
  11   4   3    8.07    0.81
  12  -4   3   -0.09    0.42
  12   4   3    0.89    0.40
  13  -4   3    0.23    0.48
  14  -4   3    6.79    0.93
  15  -4   3    0.06    0.48
  16  -4   3    0.15    0.51
  17  -4   3    1.61    0.65
  18  -4   3   -0.43    0.52
  19  -5  -3   -0.83    0.37
  18  -5  -3    0.41    0.49
  17  -5  -3    0.25    0.55
  16  -5  -3    0.13    0.60
  15  -5  -3    2.19    0.75
  15   5  -3    2.65    0.89
  14  -5  -3    0.40    0.61
  14   5  -3    1.85    0.74
  13  -5  -3   -0.11    0.51
  13   5  -3   -0.06    0.47
  13   5  -3    0.49    0.87
  12  -5  -3   10.31    1.19
  12   5  -3   10.88    1.61
  12   5  -3   10.10    1.20
  11  -5  -3    2.56    0.65
  11   5  -3    2.23    0.67
  11   5  -3    2.61    0.86
  10  -5  -3    9.39    1.12
  10   5  -3   10.24    1.38
  10   5  -3    9.45    0.56
  10   5  -3    8.93    1.04
   9  -5  -3    3.27    0.72
   9   5  -3    4.55    0.87
   9   5  -3    6.46    0.86
   9   5  -3    4.57    0.48
   8  -5  -3    0.16    0.38
   8   5  -3    0.24    0.44
   8   5  -3    0.19    0.25
   8   5  -3    0.25    0.34
   7  -5  -3   -0.28    0.34
   7   5  -3   -0.38    0.31
   7   5  -3    0.03    0.23
   7   5  -3   -0.04    0.32
   6  -5  -3   -0.48    0.31
   6   5  -3    0.29    0.25
   6   5  -3   -0.29    0.27
   6   5  -3    0.21    0.28
   5  -5  -3   11.62    1.08
   5   5  -3   11.47    0.80
   5   5  -3   10.50    0.86
   5   5  -3   11.70    0.74
  -4  -5   3    8.22    0.45
   4  -5  -3    9.37    0.92
   4   5  -3    8.92    0.68
   4   5  -3    9.34    0.75
   4   5  -3    8.45    0.66
   3  -5  -3    0.43    0.35
  -3  -5   3    0.90    0.31
  -3  -5   3    0.69    0.22
   3   5  -3    0.54    0.25
   3   5  -3    1.23    0.37
   3   5  -3    0.18    0.23
   2  -5  -3   56.92    2.29
  -2  -5   3   59.91    2.12
  -2  -5   3   60.67    2.07
  -2   5   3   58.50    2.21
   2   5  -3   59.67    2.11
   2   5  -3   57.90    2.16
   2   5  -3   58.64    2.16
  -2   5   3   59.65    2.21
  -1  -5   3    3.33    0.45
  -1  -5   3    2.80    0.42
   1  -5  -3    3.45    0.57
  -1  -5   3    3.18    0.46
   1   5  -3    2.87    0.41
   1   5  -3    3.32    0.51
  -1   5   3    2.72    0.42
  -1   5   3    3.33    0.50
   1   5  -3    3.03    0.42
   0  -5  -3    3.76    0.56
   0  -5   3    2.85    0.46
   0  -5   3    4.36    0.51
   0   5  -3    4.39    0.59
   0   5  -3    3.26    0.44
   0   5   3    3.95    0.42
   0   5  -3    3.77    0.48
   0   5   3    3.83    0.54
   1  -5   3   31.86    1.50
  -1  -5  -3   34.65    1.55
   1  -5   3   35.05    1.39
  -1   5  -3   33.49    1.36
  -1   5  -3   31.83    1.53
   1   5   3   32.02    1.48
   1   5   3   34.36    1.37
   2  -5   3   -0.06    0.27
  -2  -5  -3    0.24    0.22
  -2  -5  -3   -0.20    0.22
   2   5   3   -0.08    0.18
  -2   5  -3    0.18    0.31
   2   5   3    0.04    0.27
   2   5   3   -0.01    0.10
  -2   5  -3   -0.46    0.21
  -3  -5  -3   99.65    3.23
   3  -5   3   93.08    3.34
  -3  -5  -3   95.68    2.64
  -3  -5  -3   96.66    3.03
   3   5   3   91.56    3.15
   3   5   3   93.53    3.01
   3   5   3   95.77    2.66
  -4  -5  -3    6.03    0.63
  -4  -5  -3    4.93    0.52
   4  -5   3    3.45    0.59
  -4  -5  -3    4.47    0.34
   4   5   3    4.35    0.34
   4   5   3    4.10    0.47
  -5  -5  -3    6.74    0.66
  -5  -5  -3    5.69    0.60
  -5  -5  -3    6.61    0.48
   5  -5   3    6.43    0.79
   5   5   3    6.26    0.51
   5   5   3    5.79    0.56
   6  -5   3   21.25    1.32
  -6  -5  -3   20.83    0.98
   6   5   3   17.81    0.96
   7  -5   3    6.88    0.88
  -7  -5  -3    8.12    0.77
   7   5   3    7.52    0.70
   8  -5   3    0.27    0.39
   8   5   3   -0.27    0.26
   9  -5   3   -0.07    0.41
   9   5   3    0.81    0.35
  10  -5   3   32.55    1.82
  10   5   3   29.58    1.47
  11  -5   3    0.21    0.51
  11   5   3   -0.38    0.35
  12  -5   3    0.82    0.54
  12   5   3    0.56    0.41
  13  -5   3    0.06    0.51
  13   5   3   -0.18    0.38
  14  -5   3    0.58    0.60
  15  -5   3    2.23    0.73
  16  -5   3    0.49    0.60
  17  -5   3    0.28    0.61
  18  -5   3   -0.32    0.57
  18  -6  -3   -0.18    0.60
  17  -6  -3   -0.39    0.59
  16  -6  -3    0.33    0.65
  15  -6  -3   -0.04    0.63
  15   6  -3    0.00    0.68
  14  -6  -3    1.64    0.76
  14   6  -3    2.77    0.86
  14   6  -3    1.66    1.04
  13  -6  -3    1.81    0.75
  13   6  -3    0.33    0.60
  13   6  -3    0.87    0.90
  12  -6  -3    0.39    0.57
  12   6  -3   -0.74    0.50
  12   6  -3    0.66    0.82
  11  -6  -3    1.65    0.66
  11   6  -3    1.09    0.78
  11   6  -3    0.80    0.59
  10  -6  -3   10.72    1.23
  10   6  -3   12.47    1.26
  10   6  -3   11.94    0.75
  10   6  -3   11.91    1.47
   9  -6  -3    6.51    0.96
   9   6  -3    6.52    0.64
   9   6  -3    6.25    1.02
   9   6  -3    7.29    0.90
   8  -6  -3   -0.08    0.45
   8   6  -3   -0.10    0.48
   8   6  -3   -0.28    0.27
   8   6  -3    0.62    0.39
   7  -6  -3   -0.20    0.38
   7   6  -3    0.08    0.37
   7   6  -3    0.02    0.30
   7   6  -3   -0.14    0.24
   6  -6  -3    3.55    0.71
   6   6  -3    2.32    0.54
   6   6  -3    2.89    0.48
   6   6  -3    2.12    0.47
   5  -6  -3    0.29    0.40
   5   6  -3   -0.09    0.31
   5   6  -3   -0.13    0.22
   5   6  -3   -0.58    0.26
  -4  -6   3    7.66    0.53
   4  -6  -3    8.21    0.90
   4   6  -3    6.95    0.74
   4   6  -3    8.53    0.84
   4   6  -3    6.93    0.74
  -3  -6   3   52.57    1.87
   3  -6  -3   47.15    2.16
  -3  -6   3   55.69    2.18
   3   6  -3   49.91    2.02
   3   6  -3   46.89    1.99
   3   6  -3   51.15    1.96
  -2  -6   3   61.94    2.25
   2  -6  -3   62.64    2.51
  -2  -6   3   66.46    2.26
   2   6  -3   61.74    2.25
   2   6  -3   61.90    2.29
  -2   6   3   59.95    2.41
   2   6  -3   60.99    2.37
   1  -6  -3   37.55    1.77
  -1  -6   3   38.42    1.63
   1   6  -3   36.56    1.54
   1   6  -3   36.34    1.52
  -1   6   3   36.52    1.54
   1   6  -3   36.83    1.68
  -1   6   3   35.26    1.66
   0  -6   3   17.70    1.06
   0  -6  -3   17.82    1.14
   0   6  -3   17.03    0.96
   0   6   3   17.51    1.08
   0   6  -3   17.09    1.09
   0   6  -3   15.83    0.93
   1  -6   3    4.39    0.67
   1  -6   3    6.26    0.75
  -1  -6  -3    5.27    0.68
   1   6   3    5.50    0.60
   1   6   3    6.01    0.73
  -1   6  -3    4.14    0.54
  -1   6  -3    6.01    0.76
   2  -6   3    3.91    0.66
  -2  -6  -3    5.20    0.58
  -2  -6  -3    3.60    0.60
  -2   6  -3    2.55    0.45
  -2   6  -3    3.61    0.65
   2   6   3    4.01    0.53
   2   6   3    4.67    0.64
   2   6   3    3.69    0.28
   3  -6   3   14.19    1.07
  -3  -6  -3   18.22    0.94
  -3  -6  -3   16.59    1.04
  -3   6  -3   14.31    0.92
   3   6   3   14.92    0.88
   3   6   3   15.59    0.57
   3   6   3   15.82    1.02
  -4  -6  -3    1.88    0.22
  -4  -6  -3    0.98    0.37
   4  -6   3    1.82    0.54
   4   6   3    2.28    0.40
   4   6   3    1.55    0.41
   4   6   3    2.31    0.26
   5  -6   3    2.96    0.65
  -5  -6  -3    2.30    0.46
  -5  -6  -3    3.44    0.38
   5   6   3    2.73    0.44
   5   6   3    3.16    0.37
   6  -6   3   15.33    1.36
  -6  -6  -3   13.97    0.80
   6   6   3   15.85    0.87
   6   6   3   14.69    0.89
   7  -6   3    2.33    0.63
  -7  -6  -3    3.01    0.49
   7   6   3    2.23    0.44
   7   6   3    2.89    0.51
   8  -6   3    2.39    0.67
   8   6   3    2.96    0.51
   9  -6   3    4.70    0.83
   9   6   3    4.28    0.66
  10  -6   3    1.02    0.61
  10   6   3    0.96    0.41
  11  -6   3    2.83    0.75
  11   6   3    2.40    0.57
  12  -6   3    1.18    0.66
  12   6   3    0.19    0.46
  13  -6   3    1.80    0.72
  13   6   3    1.62    0.56
  14  -6   3    0.27    0.59
  15  -6   3    0.43    0.68
  16  -6   3    0.34    0.66
  17  -6   3    0.56    0.71
  18  -6   3   -0.37    0.60
  18  -7  -3    0.35    0.72
  17  -7  -3   -0.75    0.62
  16  -7  -3   -0.21    0.69
  16   7  -3    0.12    0.73
  15  -7  -3    0.18    0.69
  15   7  -3   -0.91    0.58
  14  -7  -3    1.21    0.75
  14   7  -3    1.48    0.82
  14   7  -3    1.65    1.05
  13  -7  -3   -0.66    0.52
  13   7  -3   -0.38    0.56
  13   7  -3   -1.09    0.79
  12  -7  -3    0.39    0.61
  12   7  -3    0.52    0.75
  12   7  -3   -0.13    0.53
  11  -7  -3    0.46    0.59
  11   7  -3    0.27    0.67
  11   7  -3    0.96    0.34
  11   7  -3    0.61    0.57
  10  -7  -3   -0.12    0.51
  10   7  -3    0.54    0.33
  10   7  -3    0.14    0.46
  10   7  -3   -0.78    0.45
   9  -7  -3    2.27    0.72
   9   7  -3    2.71    0.52
   9   7  -3    3.86    0.83
   9   7  -3    3.81    0.72
   8  -7  -3    3.98    0.83
   8   7  -3    3.07    0.66
   8   7  -3    3.07    0.53
   8   7  -3    3.23    0.74
   7  -7  -3    1.10    0.54
   7   7  -3    0.12    0.44
   7   7  -3    0.55    0.37
   7   7  -3    1.21    0.48
   6  -7  -3    0.76    0.50
   6   7  -3    0.08    0.32
   6   7  -3    0.60    0.39
   6   7  -3    0.27    0.36
   5  -7  -3    1.49    0.54
  -5  -7   3    1.48    0.30
   5   7  -3    1.85    0.48
   5   7  -3    2.36    0.51
   5   7  -3    1.72    0.49
  -4  -7   3    0.94    0.31
   4  -7  -3    0.59    0.44
   4   7  -3    0.69    0.38
   4   7  -3    1.04    0.37
   4   7  -3    0.35    0.33
  -3  -7   3   19.27    1.04
   3  -7  -3   19.48    1.31
   3   7  -3   17.04    1.12
   3   7  -3   19.18    1.09
   3   7  -3   18.54    1.14
  -2  -7   3    1.25    0.37
   2  -7  -3    1.07    0.44
   2   7  -3    0.86    0.34
   2   7  -3    1.20    0.42
   2   7  -3    1.00    0.37
   1  -7  -3   -0.32    0.31
  -1  -7   3   -0.16    0.26
  -1   7   3   -0.41    0.27
   1   7  -3   -0.35    0.22
   1   7  -3    0.10    0.30
   1   7  -3   -0.21    0.24
   0  -7   3    4.78    0.68
   0  -7  -3    6.49    0.85
   0   7  -3    5.68    0.68
   0   7  -3    4.88    0.74
   0   7  -3    5.65    0.66
   0   7   3    4.82    0.71
  -1  -7  -3    0.69    0.40
   1  -7   3    0.27    0.35
   1   7   3    0.39    0.32
  -1   7  -3    1.58    0.51
  -1   7  -3    0.40    0.31
   1   7   3    0.79    0.39
  -2  -7  -3    0.25    0.32
   2  -7   3   -0.25    0.29
  -2   7  -3    0.09    0.27
   2   7   3    0.23    0.28
   2   7   3    0.41    0.36
   2   7   3    0.25    0.16
  -3  -7  -3    5.81    0.76
   3  -7   3    5.57    0.81
   3   7   3    6.73    0.71
  -3   7  -3    6.24    0.72
   3   7   3    5.47    0.37
   3   7   3    3.88    0.61
  -4  -7  -3   15.16    1.04
   4  -7   3   16.20    1.25
   4   7   3   13.47    1.01
   4   7   3   14.63    0.63
   4   7   3   14.41    0.90
  -5  -7  -3   13.08    0.96
  -5  -7  -3   13.09    0.64
   5  -7   3   13.78    1.33
   5   7   3   14.30    0.92
   5   7   3   12.72    0.97
   5   7   3   13.86    0.69
  -6  -7  -3   20.46    0.96
   6  -7   3   20.88    1.48
   6   7   3   20.30    0.97
   6   7   3   19.34    1.11
   7  -7   3    3.61    0.79
  -7  -7  -3    4.20    0.55
   7   7   3    4.81    0.63
   7   7   3    3.35    0.53
   8  -7   3    0.18    0.47
   8   7   3    0.19    0.32
   9  -7   3    3.62    0.84
   9   7   3    2.18    0.52
  10  -7   3    0.03    0.48
  10   7   3    0.02    0.35
  11  -7   3   -0.11    0.54
  11   7   3   -0.03    0.41
  12  -7   3    0.34    0.57
  12   7   3    0.26    0.46
  13  -7   3    1.13    0.71
  13   7   3    1.20    0.57
  14  -7   3    0.14    0.64
  15  -7   3   -0.06    0.63
  16  -7   3    0.03    0.72
  17  -7   3    2.96    0.90
  18  -7   3    0.05    0.80
  18  -8  -3    0.54    0.82
  17  -8  -3    0.68    0.82
  16  -8  -3    0.34    0.77
  16   8  -3    0.18    0.75
  15  -8  -3    0.58    0.80
  15   8  -3    0.92    0.75
  14  -8  -3    0.66    0.74
  14   8  -3    0.05    0.64
  14   8  -3    0.84    0.96
  13  -8  -3   -0.91    0.57
  13   8  -3    0.34    0.86
  13   8  -3   -0.07    0.61
  12  -8  -3   -0.76    0.56
  12   8  -3    0.21    0.58
  12   8  -3    0.47    0.71
  11  -8  -3    2.05    0.81
  11   8  -3    2.75    0.75
  11   8  -3    1.78    0.48
  11   8  -3    0.96    0.77
  10  -8  -3   11.94    1.47
  10   8  -3    9.42    1.27
  10   8  -3   11.16    1.22
  10   8  -3   10.20    0.94
   9  -8  -3    0.83    0.63
   9   8  -3    0.79    0.59
   9   8  -3    1.07    0.44
   9   8  -3    0.41    0.49
   8  -8  -3    5.26    1.00
   8   8  -3    4.33    0.83
   8   8  -3    5.06    0.73
   8   8  -3    4.77    0.78
   7  -8  -3    2.28    0.75
   7   8  -3    2.20    0.60
   7   8  -3    3.74    0.66
   7   8  -3    3.52    0.64
   6  -8  -3   -0.02    0.47
   6   8  -3   -0.16    0.34
   6   8  -3    0.37    0.39
   6   8  -3   -0.22    0.29
   5  -8  -3    1.25    0.55
  -5  -8   3    0.87    0.30
   5   8  -3    0.53    0.36
   5   8  -3    1.55    0.48
   5   8  -3    0.99    0.44
   4  -8  -3   20.85    1.47
  -4  -8   3   19.05    1.06
   4   8  -3   17.72    1.22
   4   8  -3   19.90    1.21
   4   8  -3   17.14    1.13
  -3  -8   3   -0.02    0.26
   3  -8  -3   -0.03    0.39
   3   8  -3   -0.01    0.32
   3   8  -3   -0.20    0.24
   3   8  -3   -0.46    0.23
   2  -8  -3    4.13    0.76
  -2  -8   3    5.92    0.75
   2   8  -3    4.45    0.73
   2   8  -3    6.07    0.73
   2   8  -3    6.03    0.71
   1  -8  -3   24.13    1.55
  -1  -8   3   23.80    1.40
   1   8  -3   27.14    1.36
  -1   8   3   24.29    1.47
   1   8  -3   23.93    1.49
   1   8  -3   24.60    1.27
   0  -8  -3   16.23    1.22
   0  -8   3   17.89    1.19
   0   8  -3   13.18    0.97
   0   8  -3   15.09    1.17
   0   8   3   15.78    1.17
   0   8  -3   14.40    0.97
   0   8   3   16.12    1.06
  -1  -8  -3    3.71    0.70
   1  -8   3    1.26    0.52
   1   8   3    3.12    0.64
  -1   8  -3    2.98    0.64
   1   8   3    3.12    0.56
  -1   8  -3    2.23    0.53
   2  -8   3   27.64    1.68
  -2  -8  -3   33.22    1.75
  -2   8  -3   33.01    1.56
   2   8   3   31.54    1.51
   2   8   3   29.61    1.63
   2   8   3   31.97    1.19
  -3  -8  -3   42.71    2.07
   3  -8   3   45.42    2.24
   3   8   3   45.87    1.91
  -3   8  -3   45.53    1.97
   3   8   3   43.42    2.05
   3   8   3   46.02    1.54
   4  -8   3    4.84    0.86
  -4  -8  -3    4.15    0.69
  -4   8  -3    4.46    0.68
   4   8   3    4.83    0.36
   4   8   3    3.21    0.57
   4   8   3    3.59    0.66
  -5  -8  -3    0.23    0.17
  -5  -8  -3   -0.27    0.30
   5  -8   3    0.05    0.42
   5   8   3   -0.02    0.34
   5   8   3    0.32    0.33
   5   8   3   -0.02    0.18
   6  -8   3    1.53    0.60
  -6  -8  -3    1.58    0.30
   6   8   3    1.25    0.47
   6   8   3    1.18    0.43
   6   8   3    1.38    0.33
   7  -8   3    0.66    0.56
  -7  -8  -3    1.94    0.39
   7   8   3    1.50    0.47
   7   8   3    1.24    0.38
  -8  -8  -3   12.79    1.11
   8  -8   3    9.85    1.31
   8   8   3   10.81    0.86
   8   8   3    9.62    0.94
   9  -8   3    4.37    0.96
   9   8   3    2.50    0.59
  10  -8   3    3.69    0.92
  10   8   3    4.05    0.70
  11  -8   3   -0.48    0.50
  11   8   3   -0.12    0.45
  12  -8   3    2.85    0.93
  12   8   3    3.07    0.71
  13  -8   3    1.37    0.80
  13   8   3    2.57    0.69
  14  -8   3    2.37    0.90
  15  -8   3    0.63    0.76
  16  -8   3    3.22    0.95
  17  -8   3   10.43    1.41
  17  -9  -3    2.02    0.97
  16  -9  -3    1.80    0.96
  16   9  -3    0.38    0.77
  15  -9  -3    1.89    0.94
  15   9  -3    0.43    0.83
  14  -9  -3    0.23    0.78
  14   9  -3   -0.52    0.65
  14   9  -3    0.38    0.98
  13  -9  -3    1.23    0.84
  13   9  -3    1.89    0.96
  13   9  -3    1.12    0.77
  12  -9  -3    8.96    1.45
  12   9  -3    8.72    1.43
  12   9  -3   10.15    1.31
  11  -9  -3    0.68    0.65
  11   9  -3    1.27    0.61
  11   9  -3    1.19    0.52
  11   9  -3    1.92    0.84
  10  -9  -3   -0.20    0.58
  10   9  -3    0.25    0.55
  10   9  -3    0.41    0.48
  10   9  -3   -0.23    0.38
   9  -9  -3   20.99    1.95
   9   9  -3   20.91    1.34
   9   9  -3   18.04    1.35
   9   9  -3   18.96    1.49
   8  -9  -3   24.20    1.87
   8   9  -3   27.74    1.59
   8   9  -3   26.17    1.55
   8   9  -3   23.95    1.57
   7  -9  -3   -0.32    0.48
   7   9  -3    0.59    0.48
   7   9  -3    0.75    0.44
   7   9  -3   -0.19    0.40
   6  -9  -3    4.14    0.89
   6   9  -3    3.92    0.72
   6   9  -3    4.82    0.76
   6   9  -3    4.13    0.71
  -5  -9   3    8.81    0.81
   5  -9  -3    8.85    1.25
   5   9  -3    9.06    1.07
   5   9  -3    9.99    1.06
   5   9  -3    8.29    0.93
  -4  -9   3    4.77    0.67
   4  -9  -3    6.05    0.98
   4   9  -3    4.54    0.70
   4   9  -3    4.02    0.73
   4   9  -3    6.17    0.84
  -3  -9   3   15.95    1.10
   3  -9  -3   18.88    1.47
   3   9  -3   15.55    1.10
   3   9  -3   15.69    1.24
   3   9  -3   15.75    1.11
   2  -9  -3   22.04    1.55
  -2  -9   3   21.28    1.34
   2   9  -3   21.59    1.47
   2   9  -3   21.75    1.25
   2   9  -3   21.13    1.29
  -1  -9   3   10.39    1.08
   1  -9  -3   12.52    1.28
   1   9  -3   14.74    1.03
   1   9  -3   13.70    1.30
   1   9  -3   12.64    0.94
  -1   9   3   14.38    1.53
   0  -9   3    1.51    0.52
   0  -9  -3    1.53    0.57
   0   9  -3    0.93    0.50
   0   9  -3    1.50    0.45
   0   9  -3    1.62    0.47
   0   9   3    1.23    0.54
   0   9   3    1.90    0.50
  -1  -9  -3    1.29    0.52
   1  -9   3    1.15    0.51
  -1   9  -3    1.74    0.63
   1   9   3    1.48    0.55
  -1   9  -3    1.51    0.46
   1   9   3    0.88    0.41
   2  -9   3   34.94    1.96
  -2  -9  -3   31.60    1.81
   2   9   3   34.32    1.68
   2   9   3   32.11    1.30
   2   9   3   31.68    1.81
  -2   9  -3   34.57    1.69
   3  -9   3    2.61    0.74
  -3  -9  -3    1.60    0.58
   3   9   3    2.36    0.36
   3   9   3    2.75    0.66
   3   9   3    2.60    0.56
  -3   9  -3    2.19    0.54
  -4  -9  -3   26.38    1.55
   4  -9   3   26.66    1.74
   4   9   3   22.50    1.33
   4   9   3   25.18    0.99
  -4   9  -3   27.76    1.50
   4   9   3   24.17    1.53
   5  -9   3   11.46    1.34
  -5  -9  -3   13.87    1.12
   5   9   3   13.95    0.99
   5   9   3   10.06    1.07
   5   9   3   12.70    0.66
  -6  -9  -3    2.38    0.34
  -6  -9  -3    2.25    0.57
   6  -9   3    2.38    0.78
   6   9   3    2.33    0.62
   6   9   3    3.37    0.43
   6   9   3    2.97    0.59
  -7  -9  -3   30.52    1.26
   7  -9   3   30.77    2.04
   7   9   3   30.86    1.37
   7   9   3   31.73    1.61
   8  -9   3    0.02    0.54
  -8  -9  -3    0.40    0.32
   8   9   3    0.07    0.33
   8   9   3   -0.24    0.33
   9  -9   3    7.20    1.19
   9   9   3    6.38    0.85
  10  -9   3    1.50    0.75
  10   9   3    2.49    0.63
  11  -9   3    9.40    1.36
  11   9   3    8.31    1.02
  12  -9   3   -0.86    0.62
  12   9   3    0.19    0.48
  13  -9   3   15.40    1.74
  13   9   3   13.86    1.29
  14  -9   3   -0.26    0.69
  15  -9   3    0.14    0.77
  16  -9   3    1.07    0.87
  17  -9   3   -0.10    0.83
  17 -10  -3   -0.07    0.90
  16 -10  -3    7.00    1.43
  16  10  -3    5.17    1.66
  15 -10  -3    0.23    0.95
  15  10  -3   -0.33    0.76
  14 -10  -3    1.26    0.89
  14  10  -3    1.12    0.74
  13 -10  -3    2.60    1.00
  13  10  -3    3.65    1.10
  13  10  -3    2.26    0.77
  12 -10  -3    1.47    0.83
  12  10  -3    1.22    0.52
  12  10  -3    3.04    0.90
  12  10  -3    1.33    0.85
  11 -10  -3    2.31    0.86
  11  10  -3    2.77    0.64
  11  10  -3    2.03    0.85
  11  10  -3    0.28    0.54
  10 -10  -3    2.66    0.91
  10  10  -3    2.79    0.75
  10  10  -3    3.35    0.74
  10  10  -3    3.50    0.86
   9 -10  -3    4.85    1.09
   9  10  -3    7.23    1.07
   9  10  -3    6.41    0.89
   9  10  -3    5.10    0.88
   8 -10  -3    0.73    0.69
   8  10  -3    1.49    0.61
   8  10  -3    1.81    0.58
   8  10  -3    2.58    0.70
   7 -10  -3    7.27    1.24
   7  10  -3    7.42    0.94
   7  10  -3    7.63    0.96
   7  10  -3    6.78    0.94
   6 -10  -3    8.52    1.29
   6  10  -3    9.70    1.05
   6  10  -3    9.18    1.11
   6  10  -3    7.72    0.98
  -5 -10   3    0.02    0.34
   5 -10  -3   -0.49    0.49
   5  10  -3    0.33    0.40
   5  10  -3   -0.13    0.36
   5  10  -3   -0.27    0.36
   4 -10  -3    0.32    0.57
  -4 -10   3    0.99    0.42
   4  10  -3    0.35    0.47
   4  10  -3    0.27    0.37
   4  10  -3    0.33    0.42
  -3 -10   3    4.77    0.75
   3 -10  -3    3.60    0.82
   3  10  -3    4.68    0.72
   3  10  -3    3.42    0.74
   3  10  -3    4.23    0.71
  -2 -10   3    0.08    0.34
   2 -10  -3    0.51    0.47
   2  10  -3    0.70    0.35
   2  10  -3    0.96    0.43
   2  10  -3    0.75    0.51
   1 -10  -3   -0.46    0.39
  -1 -10   3   -0.35    0.35
  -1  10   3   -0.04    0.35
   1  10  -3   -0.15    0.32
   1  10  -3   -0.08    0.47
   1  10  -3    0.63    0.38
   0 -10  -3   12.82    1.38
   0 -10   3   13.57    1.34
   0  10  -3   15.90    1.16
   0  10   3   16.53    1.35
   0  10   3   15.02    1.16
   0  10  -3   15.91    1.11
   0  10  -3   16.50    1.57
  -1 -10  -3    0.87    0.53
   1 -10   3    0.58    0.50
   1  10   3    0.67    0.40
  -1  10  -3    1.14    0.45
   1  10   3    1.15    0.58
   2 -10   3    0.12    0.43
  -2 -10  -3    0.18    0.45
   2  10   3    0.24    0.24
   2  10   3   -0.26    0.39
  -2  10  -3   -0.33    0.33
   2  10   3    0.54    0.42
   3 -10   3   13.71    1.48
  -3 -10  -3   10.42    1.21
   3  10   3   10.35    1.18
   3  10   3   10.76    0.70
   3  10   3   11.55    1.09
  -3  10  -3   11.30    1.12
   4 -10   3    0.45    0.58
  -4 -10  -3    1.37    0.55
   4  10   3    1.71    0.54
  -4  10  -3    1.24    0.48
   4  10   3    1.87    0.64
   4  10   3    1.61    0.32
   5 -10   3    0.72    0.57
  -5 -10  -3    0.30    0.45
   5  10   3    0.92    0.26
   5  10   3    0.78    0.45
   5  10   3    0.23    0.41
  -5  10  -3    0.85    0.52
  -6 -10  -3    7.58    0.97
   6 -10   3    8.01    1.23
   6  10   3    7.88    0.61
   6  10   3    7.87    0.93
   6  10   3    7.86    1.04
  -7 -10  -3    6.47    0.58
   7 -10   3    6.97    1.21
   7  10   3    5.63    0.87
   7  10   3    7.98    0.94
   7  10   3    6.48    0.65
   8 -10   3    3.57    0.90
  -8 -10  -3    4.45    0.67
   8  10   3    3.93    0.70
   8  10   3    4.30    0.59
   9 -10   3    1.14    0.74
   9  10   3    1.87    0.58
   9  10   3    1.02    0.46
  10 -10   3    0.07    0.64
  10  10   3   -0.65    0.41
  11 -10   3    5.02    1.14
  11  10   3    6.89    0.98
  12 -10   3    0.41    0.71
  12  10   3    1.27    0.67
  13 -10   3    2.04    0.97
  13  10   3    3.22    0.79
  14 -10   3    5.28    1.23
  15 -10   3   -0.71    0.68
  16 -10   3   -0.16    0.82
  17 -10   3    1.49    0.94
  17 -11  -3    0.61    1.01
  16 -11  -3   -0.02    0.92
  15 -11  -3    0.41    0.98
  15  11  -3    0.80    0.79
  14 -11  -3    4.54    1.32
  14  11  -3    7.30    1.30
  13 -11  -3    1.68    0.94
  13  11  -3    1.09    0.83
  12 -11  -3    2.51    0.98
  12  11  -3    1.29    0.60
  12  11  -3    0.62    0.63
  12  11  -3    0.73    0.76
  11 -11  -3    0.82    0.82
  11  11  -3   -1.06    0.45
  11  11  -3    0.45    0.62
  11  11  -3    1.10    0.74
  10 -11  -3    0.19    0.71
  10  11  -3   -0.50    0.63
  10  11  -3    1.06    0.64
  10  11  -3    1.07    0.57
   9 -11  -3    1.41    0.78
   9  11  -3    2.07    0.65
   9  11  -3    1.21    0.63
   9  11  -3    0.86    0.66
   8 -11  -3    9.86    1.49
   8  11  -3   12.88    1.35
   8  11  -3   10.67    1.27
   8  11  -3   12.59    1.28
   7 -11  -3    4.63    1.10
   7  11  -3    6.64    0.94
   7  11  -3    7.57    0.98
   7  11  -3    8.11    1.13
   6 -11  -3   -0.59    0.51
   6  11  -3    0.13    0.42
   6  11  -3   -0.34    0.49
   6  11  -3    0.05    0.42
  -5 -11   3    5.84    0.80
   5 -11  -3    3.95    0.94
   5  11  -3    7.00    1.07
   5  11  -3    6.19    0.91
   5  11  -3    6.13    0.92
   4 -11  -3    5.83    1.12
  -4 -11   3    4.52    0.76
   4  11  -3    4.96    0.80
   4  11  -3    4.35    0.77
   4  11  -3    3.86    0.86
   3 -11  -3    9.34    1.36
  -3 -11   3   10.73    1.12
   3  11  -3    9.62    1.04
   3  11  -3   11.07    1.31
   3  11  -3    6.78    0.94
  -2 -11   3   13.31    1.30
   2 -11  -3   12.52    1.53
   2  11  -3   14.26    1.30
   2  11  -3   15.26    1.08
   2  11  -3   15.79    1.57
  -1 -11   3   24.66    1.66
   1 -11  -3   22.47    1.72
   1  11  -3   22.44    1.67
   1  11  -3   26.47    1.58
  -1  11   3   27.07    1.63
   1  11  -3   24.75    1.41
   0 -11   3   12.54    1.40
   0 -11  -3   15.71    1.62
   0  11   3   15.16    1.57
   0  11  -3   13.51    1.28
   0  11   3   14.11    1.34
   0  11  -3   16.93    1.16
   0  11  -3   13.83    1.50
  -1 -11  -3   -0.19    0.40
   1 -11   3    0.43    0.48
   1  11   3   -0.31    0.35
  -1  11  -3   -0.41    0.32
   1  11   3   -0.47    0.42
   2 -11   3    0.96    0.66
  -2 -11  -3    0.28    0.44
   2  11   3    1.16    0.37
   2  11   3    2.08    0.62
   2  11   3    1.67    0.65
  -2  11  -3    2.03    0.63
   3 -11   3   -0.20    0.49
  -3 -11  -3    0.33    0.45
   3  11   3   -0.05    0.37
   3  11   3    0.01    0.25
   3  11   3    0.70    0.57
  -3  11  -3    1.10    0.49
   4 -11   3    0.35    0.54
  -4 -11  -3    0.15    0.43
  -4  11  -3    0.37    0.40
   4  11   3    0.65    0.54
   4  11   3    0.30    0.26
   4  11   3    0.24    0.38
   5 -11   3    0.35    0.62
  -5 -11  -3    0.29    0.46
   5  11   3    0.28    0.24
   5  11   3   -0.37    0.38
  -5  11  -3   -0.40    0.35
   5  11   3    0.71    0.54
   6 -11   3    1.85    0.78
  -6 -11  -3    2.07    0.68
   6  11   3    1.07    0.33
   6  11   3    2.13    0.57
   6  11   3    1.48    0.58
  -6  11  -3    2.61    0.72
   7 -11   3    0.35    0.64
   7  11   3    0.79    0.48
   7  11   3    0.69    0.33
   7  11   3    0.86    0.54
   8 -11   3    4.81    1.10
   8  11   3    5.78    0.66
   8  11   3    5.98    0.91
   9 -11   3   12.38    1.61
   9  11   3   11.19    1.21
   9  11   3   12.66    0.97
  10 -11   3   -0.37    0.64
  10  11   3   -0.34    0.41
  11 -11   3    6.99    1.35
  11  11   3    7.67    1.07
  12 -11   3    3.62    1.08
  12  11   3    1.69    0.73
  13 -11   3    1.57    0.93
  13  11   3    4.16    0.92
  14 -11   3    2.00    0.97
  15 -11   3    1.59    0.96
  16 -11   3    0.21    0.89
  17 -11   3    2.73    1.25
  16 -12  -3    1.83    1.15
  15 -12  -3    0.38    1.04
  15  12  -3    0.75    0.84
  14 -12  -3   -0.30    0.87
  14  12  -3    2.41    0.95
  13 -12  -3    0.09    0.89
  13  12  -3    2.42    0.93
  12 -12  -3   -0.01    0.77
  12  12  -3   -0.48    0.72
  12  12  -3    0.42    0.62
  11 -12  -3    4.54    1.23
  11  12  -3    4.35    0.97
  11  12  -3    2.61    0.84
  11  12  -3    5.02    0.99
  10 -12  -3    7.08    1.43
  10  12  -3   11.06    1.35
  10  12  -3   10.70    1.33
  10  12  -3    9.91    1.24
   9 -12  -3   -0.80    0.59
   9  12  -3    0.19    0.52
   9  12  -3    0.26    0.60
   9  12  -3    0.37    0.62
   8 -12  -3    2.92    1.04
   8  12  -3    5.28    0.91
   8  12  -3    2.71    0.83
   8  12  -3    2.58    0.75
   7 -12  -3   -0.42    0.69
   7  12  -3    0.87    0.56
   7  12  -3   -0.09    0.47
   7  12  -3    0.18    0.57
   6 -12  -3    1.89    0.84
   6  12  -3    3.96    0.80
   6  12  -3    2.51    0.69
   6  12  -3    3.02    0.85
   5 -12  -3    3.34    0.95
  -5 -12   3    3.52    0.74
   5  12  -3    4.20    0.94
   5  12  -3    6.60    0.98
   5  12  -3    3.93    0.78
  -4 -12   3    8.39    1.06
   4 -12  -3    7.47    1.28
   4  12  -3    7.42    1.03
   4  12  -3    9.15    1.11
   4  12  -3    6.68    1.08
   3 -12  -3    7.39    1.26
  -3 -12   3    7.07    1.05
   3  12  -3    5.65    0.86
   3  12  -3    5.50    0.88
   3  12  -3    5.17    0.97
   2 -12  -3    3.67    0.98
  -2 -12   3    4.12    0.83
   2  12  -3    5.05    0.84
   2  12  -3    5.78    0.85
   2  12  -3    4.80    1.00
  -2  12   3    5.57    0.95
  -1 -12   3    7.01    1.05
   1 -12  -3    7.28    1.19
   1  12  -3    3.94    0.94
   1  12  -3    5.76    0.80
   1  12  -3    6.88    0.96
  -1  12   3    7.87    1.04
   0 -12   3   14.27    1.55
   0 -12  -3   14.33    1.54
   0  12  -3   14.03    1.36
   0  12   3   15.74    1.42
   0  12  -3   14.98    1.67
   0  12  -3   13.78    1.12
   1 -12   3    2.66    0.82
  -1 -12  -3    1.61    0.71
   1  12   3    2.80    0.70
   1  12   3    2.59    0.81
  -1  12  -3    1.78    0.60
  -2 -12  -3    0.29    0.49
   2 -12   3    0.03    0.56
   2  12   3   -0.06    0.26
  -2  12  -3    0.40    0.48
   2  12   3    0.05    0.51
   2  12   3    0.24    0.45
  -3 -12  -3    3.87    0.87
   3 -12   3    5.35    1.10
   3  12   3    3.33    0.72
   3  12   3    3.70    0.55
   3  12   3    2.56    0.77
  -3  12  -3    4.82    0.84
   4 -12   3    5.73    1.07
  -4 -12  -3    4.41    0.94
   4  12   3    5.35    1.00
  -4  12  -3    5.72    0.93
   4  12   3    4.29    0.78
   4  12   3    4.99    0.61
  -5 -12  -3    2.39    0.72
   5 -12   3    2.17    0.87
   5  12   3    2.40    0.41
   5  12   3    2.71    0.82
  -5  12  -3    1.26    0.58
   5  12   3    2.68    0.71
   6 -12   3    0.66    0.66
  -6 -12  -3    0.28    0.54
   6  12   3    0.46    0.46
   6  12   3    0.99    0.61
  -6  12  -3    0.89    0.56
   6  12   3    0.41    0.29
   7 -12   3   14.78    1.80
   7  12   3   15.02    1.39
  -7  12  -3   11.19    1.38
   7  12   3   13.04    0.82
   7  12   3   10.91    1.33
   8 -12   3    2.83    0.96
   8  12   3    3.78    0.77
   8  12   3    4.48    0.60
   9 -12   3   -0.44    0.68
   9  12   3   -0.19    0.47
  10 -12   3    0.72    0.78
  10  12   3    0.37    0.56
  11 -12   3    0.14    0.78
  11  12   3   -0.44    0.52
  12 -12   3    0.50    0.82
  12  12   3    0.08    0.61
  13 -12   3    1.16    0.89
  13  12   3    0.49    0.78
  14 -12   3    0.22    0.95
  15 -12   3    1.59    1.00
  16 -12   3    0.23    0.89
  16 -13  -3    2.41    1.17
  15 -13  -3    3.19    1.28
  15  13  -3    3.44    1.12
  14 -13  -3    1.41    1.13
  14  13  -3    1.04    0.93
  13 -13  -3    3.02    1.23
  13  13  -3    0.87    0.81
  12 -13  -3    0.10    0.80
  12  13  -3    0.57    0.73
  11 -13  -3    0.42    0.97
  11  13  -3    0.29    0.66
  11  13  -3   -0.79    0.59
  10 -13  -3   -0.45    0.70
  10  13  -3    0.34    0.56
  10  13  -3   -0.20    0.59
   9 -13  -3    3.22    1.12
   9  13  -3    2.33    0.78
   9  13  -3    2.18    0.91
   9  13  -3    2.44    0.71
   8 -13  -3    4.45    1.20
   8  13  -3    3.78    0.95
   8  13  -3    3.37    0.85
   8  13  -3    2.79    0.76
   7 -13  -3    4.61    1.24
   7  13  -3    5.24    0.92
   7  13  -3    6.06    1.00
   7  13  -3    6.88    1.19
   6 -13  -3    2.27    0.90
   6  13  -3    4.75    0.91
   6  13  -3    4.51    1.00
   6  13  -3    4.42    0.88
  -5 -13   3    1.02    0.54
   5 -13  -3   -0.43    0.55
   5  13  -3   -0.38    0.45
   5  13  -3    0.25    0.47
   5  13  -3    0.37    0.60
  -4 -13   3    2.22    0.68
   4 -13  -3    3.31    0.92
   4  13  -3    2.14    0.84
   4  13  -3    1.84    0.66
   4  13  -3    2.10    0.69
   3 -13  -3    6.79    1.22
  -3 -13   3    6.35    1.03
   3  13  -3    6.39    0.99
   3  13  -3    7.04    0.96
   3  13  -3    4.83    1.07
   2 -13  -3   17.37    1.88
  -2 -13   3   16.73    1.61
   2  13  -3   20.48    1.49
   2  13  -3   18.87    1.31
  -2  13   3   15.36    1.54
   2  13  -3   16.86    1.77
  -1 -13   3   -0.25    0.41
   1 -13  -3    0.48    0.61
   1  13  -3    0.33    0.47
  -1  13   3    0.45    0.47
   1  13  -3    0.29    0.44
   1  13  -3   -0.19    0.57
   0 -13  -3    0.62    0.59
   0 -13   3    0.13    0.56
   0  13  -3   -0.07    0.37
   0  13   3    0.99    0.59
   0  13  -3    0.11    0.43
  -1 -13  -3    3.54    0.94
   1 -13   3    2.60    0.82
  -1  13  -3    3.43    0.80
   1  13   3    3.18    0.89
   1  13   3    1.93    0.67
  -2 -13  -3   38.18    2.33
   2 -13   3   37.29    2.37
   2  13   3   36.35    2.29
  -2  13  -3   37.79    2.11
   2  13   3   38.90    1.72
   2  13   3   37.70    2.09
   3 -13   3    6.42    1.18
  -3 -13  -3    6.36    1.16
   3  13   3    4.78    0.65
   3  13   3    3.68    0.93
   3  13   3    4.33    0.84
  -3  13  -3    5.53    0.95
   4 -13   3    0.20    0.67
  -4 -13  -3   -0.03    0.54
   4  13   3    0.07    0.42
   4  13   3    0.60    0.37
  -4  13  -3    0.66    0.53
   4  13   3    0.55    0.55
   5 -13   3    0.34    0.63
  -5 -13  -3    0.75    0.61
  -5  13  -3    0.38    0.49
   5  13   3   -0.47    0.55
   5  13   3   -0.07    0.28
   5  13   3    0.01    0.50
   6 -13   3    3.24    1.03
  -6 -13  -3    3.61    0.98
  -6  13  -3    3.24    0.80
   6  13   3    2.13    0.78
   6  13   3    2.78    0.72
   6  13   3    3.63    0.49
   7 -13   3    7.82    1.40
   7  13   3    8.73    1.16
   7  13   3    7.31    0.68
   7  13   3    4.49    1.00
  -7  13  -3    7.78    1.22
   8 -13   3    0.21    0.77
   8  13   3    0.08    0.51
  -8  13  -3   -0.11    0.58
   8  13   3    0.02    0.41
   9 -13   3    0.14    0.77
   9  13   3    0.33    0.53
  10 -13   3   -0.41    0.67
  10  13   3   -0.03    0.52
  11 -13   3    0.19    0.81
  11  13   3    0.23    0.58
  12 -13   3    1.14    0.92
  12  13   3    0.13    0.60
  13 -13   3    1.80    1.11
  14 -13   3    0.14    0.87
  15 -13   3    1.23    1.10
  16 -13   3    1.25    1.00
  16 -14  -3   -0.12    1.05
  15 -14  -3    0.03    1.03
  15  14  -3    0.19    0.91
  14 -14  -3   -0.82    0.97
  14  14  -3    1.19    0.83
  13 -14  -3    0.06    0.99
  13  14  -3    0.85    0.80
  12 -14  -3   -0.39    0.88
  12  14  -3    0.63    0.70
  11 -14  -3    2.76    1.19
  11  14  -3    5.59    1.15
  10 -14  -3    0.57    0.80
  10  14  -3    0.25    0.68
  10  14  -3   -0.34    0.63
   9 -14  -3    0.51    0.84
   9  14  -3    0.98    0.67
   9  14  -3    2.11    0.76
   8 -14  -3    1.54    1.04
   8  14  -3    0.02    0.59
   8  14  -3    0.83    0.68
   7 -14  -3    6.91    1.37
   7  14  -3   10.44    1.30
   7  14  -3    7.76    1.12
   7  14  -3    7.92    1.52
   6 -14  -3    2.48    0.98
   6  14  -3    1.38    0.81
   6  14  -3    1.91    0.73
   6  14  -3    1.35    0.66
   5 -14  -3    5.88    1.28
  -5 -14   3   11.69    1.31
   5  14  -3   10.76    1.27
   5  14  -3    9.91    1.46
   5  14  -3   12.03    1.37
   4 -14  -3   11.70    1.68
  -4 -14   3   12.30    1.45
   4  14  -3   10.97    1.33
   4  14  -3   13.77    1.43
   4  14  -3    8.85    1.37
   3 -14  -3    4.07    1.07
  -3 -14   3    4.40    0.96
   3  14  -3    4.52    0.83
  -3  14   3    3.92    0.94
   3  14  -3    4.54    0.91
   3  14  -3    2.86    0.90
  -2 -14   3   -0.49    0.47
   2 -14  -3    0.70    0.65
   2  14  -3   -0.14    0.40
  -2  14   3   -0.03    0.48
   2  14  -3    0.09    0.65
   2  14  -3   -0.05    0.46
   1 -14  -3    0.10    0.55
  -1 -14   3   -0.55    0.52
  -1  14   3    0.43    0.62
   1  14  -3    0.04    0.70
   1  14  -3    0.12    0.48
   1  14  -3   -0.06    0.35
   0 -14  -3    0.73    0.62
   0 -14   3    0.15    0.60
   0  14  -3    1.07    0.62
   0  14   3    1.69    0.66
   0  14  -3    1.49    0.63
   1 -14   3    2.91    0.86
  -1 -14  -3    4.82    1.07
   1  14   3    4.62    0.95
  -1  14  -3    2.97    0.81
  -2 -14  -3   14.22    1.74
   2 -14   3   15.34    1.80
   2  14   3   15.54    1.09
  -2  14  -3   11.97    1.38
   2  14   3   14.86    1.77
   2  14   3   11.84    1.38
  -3 -14  -3    1.10    0.68
   3 -14   3   -0.05    0.64
   3  14   3    0.00    0.50
   3  14   3    0.26    0.36
   3  14   3    0.06    0.70
  -3  14  -3    1.05    0.60
  -4 -14  -3    0.18    0.62
   4 -14   3    0.59    0.69
   4  14   3    0.87    0.63
  -4  14  -3    0.50    0.56
   4  14   3    0.75    0.62
   4  14   3    0.18    0.37
  -5 -14  -3    1.11    0.71
   5 -14   3    1.22    0.79
   5  14   3    0.64    0.38
  -5  14  -3    1.40    0.67
   5  14   3    0.46    0.73
   5  14   3    1.68    0.69
   6 -14   3    5.54    1.22
   6  14   3    5.54    1.28
  -6  14  -3    5.14    1.03
   6  14   3    4.88    0.92
   6  14   3    7.06    0.67
   7 -14   3    7.91    1.47
   7  14   3    7.47    1.10
   7  14   3    8.78    0.77
  -7  14  -3    7.52    1.22
   8 -14   3    4.72    1.24
  -8  14  -3    2.89    0.91
   8  14   3    3.46    0.84
   9 -14   3   -0.07    0.84
   9  14   3    0.37    0.64
  -9  14  -3   -1.17    0.63
  10 -14   3    3.89    1.24
 -10  14  -3    3.56    1.07
  10  14   3    6.21    1.09
  11 -14   3    3.63    1.15
  11  14   3    2.71    0.85
  12 -14   3    0.92    0.98
  12  14   3    1.75    0.82
  13 -14   3   -0.17    0.91
  14 -14   3   -0.09    0.96
  15 -14   3    0.63    1.10
  16 -14   3   -0.97    0.90
  15 -15  -3    1.58    1.21
  15  15  -3    4.44    1.33
  14 -15  -3    0.42    1.16
  14  15  -3    0.52    0.92
  13 -15  -3    4.80    1.43
  13  15  -3    2.60    1.04
  12 -15  -3    0.61    1.09
  12  15  -3   -0.19    0.65
  11 -15  -3   -1.25    0.86
  11  15  -3    0.67    0.77
  10 -15  -3    0.60    0.95
  10  15  -3    0.90    0.71
  10  15  -3   -0.27    0.67
   9 -15  -3   -0.14    0.80
   9  15  -3    0.62    0.69
   9  15  -3    0.62    0.67
   8 -15  -3    2.43    1.09
   8  15  -3    1.76    0.77
   8  15  -3    3.18    0.86
   7 -15  -3    6.74    1.57
   7  15  -3    2.00    0.78
   7  15  -3    2.90    0.82
   6 -15  -3   12.55    1.91
   6  15  -3   11.26    1.39
   6  15  -3   12.94    1.44
   5 -15  -3    1.82    0.95
   5  15  -3    0.98    0.68
   5  15  -3    2.15    0.81
  -4 -15   3    0.44    0.60
   4 -15  -3    0.57    0.76
   4  15  -3    1.84    0.89
   4  15  -3    1.18    0.63
   4  15  -3    0.79    0.62
  -4  15   3    0.59    0.69
  -3 -15   3    9.00    1.37
   3 -15  -3    7.13    1.41
   3  15  -3    9.29    1.16
   3  15  -3   10.18    1.56
   3  15  -3    7.07    1.12
  -3  15   3    8.36    1.33
  -2 -15   3    6.23    1.18
   2 -15  -3    6.98    1.40
   2  15  -3    6.33    1.31
   2  15  -3    8.11    1.08
   2  15  -3    5.93    1.05
  -2  15   3    4.41    1.02
  -1 -15   3    1.35    0.73
   1 -15  -3    0.50    0.78
   1  15  -3    1.52    0.64
   1  15  -3    2.52    0.76
  -1  15   3    0.80    0.66
   0 -15   3   -0.30    0.65
   0 -15  -3    1.49    0.82
   0  15   3    1.06    0.70
   0  15  -3   -0.70    0.39
   0  15  -3    0.51    0.57
  -1 -15  -3   13.46    1.73
   1 -15   3   11.80    1.60
  -1  15  -3    8.63    1.25
   1  15   3   11.58    1.42
  -2 -15  -3    0.17    0.62
   2 -15   3    0.33    0.68
   2  15   3    1.42    0.83
  -2  15  -3    0.63    0.64
   2  15   3    1.66    0.77
   2  15   3    0.86    0.46
   3 -15   3   24.43    2.37
  -3 -15  -3   26.10    2.35
   3  15   3   27.22    1.46
  -3  15  -3   22.91    1.77
   3  15   3   27.02    2.10
   3  15   3   23.15    1.76
   4 -15   3   10.17    1.62
  -4 -15  -3   17.20    1.93
   4  15   3   13.47    1.04
   4  15   3   13.52    2.20
  -4  15  -3   12.04    1.49
   4  15   3   14.54    1.54
   5 -15   3    0.46    0.78
   5  15   3    0.85    0.42
  -5  15  -3    2.00    0.80
   5  15   3    1.37    0.69
   6 -15   3   13.46    1.89
   6  15   3    9.73    1.29
   6  15   3    9.97    0.78
  -6  15  -3   10.42    1.41
   7 -15   3    0.44    0.80
  -7  15  -3   -0.62    0.64
   7  15   3    0.07    0.61
   8 -15   3   -0.35    0.84
  -8  15  -3   -0.69    0.63
   8  15   3    0.06    0.62
   9 -15   3   -0.27    0.78
  -9  15  -3    0.73    0.84
   9  15   3    0.06    0.65
  10 -15   3    2.05    1.04
 -10  15  -3    0.01    0.82
  10  15   3    0.50    0.72
  11 -15   3    1.39    1.06
  11  15   3    1.59    0.80
 -11  15  -3    1.30    0.92
  12 -15   3    3.60    1.27
  12  15   3    2.04    0.82
 -12  15  -3    0.47    0.92
  13 -15   3    0.41    1.02
 -13  15  -3   -1.06    0.86
  14 -15   3    3.16    1.37
  15 -15   3    0.75    1.14
  15 -16  -3    0.97    1.23
  15  16  -3   -0.23    0.97
  14 -16  -3    0.16    1.17
  14  16  -3    2.55    1.07
  13 -16  -3    1.41    1.17
  13  16  -3   -0.11    0.75
  12 -16  -3    2.71    1.34
  12  16  -3    1.75    0.98
  11 -16  -3   -0.54    0.93
  11  16  -3   -0.39    0.63
  10 -16  -3   -0.93    0.90
  10  16  -3    0.43    0.76
   9 -16  -3    0.21    0.83
   9  16  -3   -0.94    0.58
   9  16  -3    0.22    0.63
   8 -16  -3   -0.49    0.84
   8  16  -3   -0.02    0.64
   8  16  -3   -1.33    0.49
   7 -16  -3    4.78    1.37
   7  16  -3    5.03    1.00
   7  16  -3    6.12    1.19
   6 -16  -3    0.23    0.88
   6  16  -3   -0.20    0.60
   6  16  -3    1.66    0.80
   5 -16  -3    0.68    0.76
   5  16  -3    0.12    0.54
   5  16  -3    0.65    0.65
  -5  16   3    0.70    0.76
   4 -16  -3   25.24    2.67
  -4  16   3   24.36    2.24
   4  16  -3   27.43    1.96
   4  16  -3   28.79    1.92
   3 -16  -3    1.45    1.01
  -3 -16   3    1.90    0.83
   3  16  -3    1.62    0.68
  -3  16   3    0.94    0.69
   3  16  -3    1.13    0.69
  -2 -16   3   -0.19    0.56
   2 -16  -3    0.81    0.77
   2  16  -3    1.94    0.77
  -2  16   3    0.51    0.64
   2  16  -3    0.47    0.53
  -1 -16   3    6.06    1.22
   1 -16  -3    5.91    1.29
  -1  16   3    6.68    1.16
   1  16  -3    6.63    1.16
   1  16  -3    5.04    0.91
   0 -16  -3    4.71    1.18
   0 -16   3    3.33    1.09
   0  16   3    3.24    0.90
   0  16  -3    4.03    0.88
   0  16  -3    4.00    0.98
  -1 -16  -3    0.00    0.66
   1 -16   3    1.87    0.88
  -1  16  -3    0.93    0.66
   1  16   3    0.27    0.61
  -2 -16  -3   59.13    3.37
   2 -16   3   60.51    3.43
   2  16   3   59.27    2.56
   2  16   3   57.63    3.00
  -2  16  -3   67.29    3.18
   3 -16   3    4.36    1.18
  -3 -16  -3    3.17    1.07
   3  16   3    2.40    0.61
  -3  16  -3    3.86    0.98
   3  16   3    3.52    0.89
   4 -16   3    7.71    1.52
   4  16   3    9.72    1.34
  -4  16  -3    9.91    1.42
   4  16   3   10.84    1.07
   5 -16   3   17.73    2.24
   5  16   3   19.53    1.89
  -5  16  -3   18.40    1.88
   5  16   3   20.09    1.25
   6 -16   3    0.30    0.93
   6  16   3    0.61    0.59
  -6  16  -3   -0.19    0.63
   6  16   3    1.09    0.70
   7 -16   3    0.09    0.82
  -7  16  -3    0.05    0.76
   7  16   3    0.22    0.58
   8 -16   3    0.58    0.89
  -8  16  -3    0.34    0.67
   8  16   3   -0.16    0.65
   9 -16   3   -0.39    0.86
  -9  16  -3   -0.54    0.72
   9  16   3    0.66    0.68
  10 -16   3    0.98    1.01
  10  16   3    0.53    0.71
 -10  16  -3    0.29    0.81
  11 -16   3    1.53    1.04
  11  16   3    0.15    0.67
 -11  16  -3   -0.16    0.80
  12 -16   3    0.42    1.01
  12  16   3    0.18    0.73
 -12  16  -3    0.30    0.98
  13 -16   3   -0.01    1.08
 -13  16  -3    0.26    1.00
  14 -16   3   -0.20    1.09
  15 -16   3    1.49    1.19
  15 -17  -3    0.76    1.33
  15  17  -3    1.33    1.05
  14 -17  -3   -0.93    1.10
  14  17  -3    0.97    1.06
  13 -17  -3    1.72    1.41
  13  17  -3    2.45    1.06
  12 -17  -3    0.60    1.15
  12  17  -3    0.30    0.82
  11 -17  -3    0.33    1.09
  11  17  -3    1.00    0.80
  10 -17  -3   -0.23    0.99
  10  17  -3    0.39    0.84
   9 -17  -3    3.31    1.44
   9  17  -3    6.08    1.23
   8 -17  -3   11.81    2.04
   8  17  -3   14.55    1.73
   8  17  -3   12.99    1.48
   7 -17  -3    1.99    1.15
   7  17  -3    1.93    0.80
   7  17  -3    1.67    0.79
   6 -17  -3    4.62    1.38
  -6  17   3    4.07    1.17
   6  17  -3    6.31    1.24
   6  17  -3    4.17    1.01
   5 -17  -3    1.01    0.94
   5  17  -3    0.67    0.76
  -5  17   3    1.32    0.88
   5  17  -3    1.34    0.78
   4 -17  -3    2.23    1.08
   4  17  -3   -0.41    0.52
   4  17  -3    0.65    0.64
  -4  17   3    0.19    0.70
   3 -17  -3   12.95    1.98
   3  17  -3   13.71    1.63
  -3  17   3   11.37    1.65
   3  17  -3   11.91    1.39
   2 -17  -3    8.92    1.60
  -2 -17   3    6.47    1.32
   2  17  -3    7.43    1.28
   2  17  -3    7.26    1.11
  -2  17   3    9.45    1.46
   1 -17  -3    0.41    0.70
  -1 -17   3   -0.46    0.57
   1  17  -3   -1.03    0.47
   1  17  -3   -0.14    0.51
  -1  17   3   -0.47    0.55
   0 -17   3    0.52    0.84
   0 -17  -3    0.35    0.75
   0  17  -3   -0.32    0.61
   0  17   3    0.94    0.76
   0  17  -3    1.13    0.67
  -1 -17  -3    5.53    1.43
   1 -17   3    3.69    1.11
   1  17   3    3.42    0.75
   1  17   3    2.46    0.92
  -1  17  -3    2.57    0.88
  -1  17  -3    3.29    0.96
   2 -17   3    5.43    1.34
  -2 -17  -3    3.70    1.17
   2  17   3    2.86    0.93
  -2  17  -3    4.31    1.10
   2  17   3    4.71    0.81
   3 -17   3   -0.48    0.72
   3  17   3   -0.15    0.37
   3  17   3    0.31    0.66
  -3  17  -3   -0.42    0.65
   4 -17   3    3.96    1.27
  -4  17  -3    6.18    1.20
   4  17   3    1.38    0.77
   4  17   3    4.59    0.77
   5 -17   3    4.43    1.28
  -5  17  -3    4.91    1.11
   5  17   3    5.50    0.80
   5  17   3    4.90    1.09
   6 -17   3    8.09    1.63
   6  17   3    8.28    1.30
  -6  17  -3    7.49    1.31
   7 -17   3   -0.27    0.92
   7  17   3    0.53    0.62
  -7  17  -3    0.89    0.78
   8 -17   3    0.54    0.99
   8  17   3    0.84    0.74
  -8  17  -3    0.59    0.82
   9 -17   3    0.58    1.09
   9  17   3    1.24    0.80
  -9  17  -3    1.96    1.01
  10 -17   3    0.15    0.97
 -10  17  -3   -0.11    0.84
  10  17   3    0.96    0.73
  11 -17   3    2.23    1.27
 -11  17  -3    3.27    1.19
  11  17   3    2.73    0.96
  12 -17   3    1.18    1.23
 -12  17  -3    0.81    1.10
  12  17   3   -0.39    0.75
  13 -17   3    2.03    1.36
 -13  17  -3    3.33    1.28
  14 -17   3    1.34    1.28
  15 -17   3    1.07    1.41
  14 -18  -3    0.35    1.20
  14  18  -3    0.55    1.08
  13 -18  -3    0.46    1.27
  13  18  -3    1.43    0.96
  12 -18  -3    0.18    1.17
  12  18  -3    0.04    0.82
  11 -18  -3   -0.04    1.17
  11  18  -3    0.24    0.76
  10 -18  -3    1.83    1.30
  10  18  -3    0.86    0.91
   9 -18  -3    1.44    1.23
   9  18  -3    0.91    0.86
   8 -18  -3    3.28    1.25
   8  18  -3    0.79    0.79
   8  18  -3    2.89    1.06
   7 -18  -3    0.63    1.06
   7  18  -3    0.82    0.76
  -7  18   3   -0.08    0.77
   7  18  -3    0.46    0.73
   6 -18  -3    0.39    0.90
   6  18  -3    0.05    0.69
   6  18  -3    1.40    0.80
  -6  18   3    0.11    0.80
   5 -18  -3   10.73    1.91
   5  18  -3    7.44    1.31
   5  18  -3    6.43    1.31
  -5  18   3    8.59    1.52
   4 -18  -3    1.71    1.21
   4  18  -3    0.54    0.81
  -4  18   3    0.47    0.76
   4  18  -3    0.44    0.66
   3 -18  -3    2.78    1.23
  -3  18   3    4.44    1.12
   3  18  -3    4.44    1.06
   3  18  -3    2.82    0.90
   2 -18  -3    5.80    1.43
   2  18  -3    4.29    1.07
  -2  18   3    5.42    1.22
   2  18  -3    5.46    1.04
  -1 -18   3    0.58    0.82
   1 -18  -3    0.32    0.85
  -1  18   3    1.10    0.77
   1  18  -3    0.37    0.63
   1  18  -3    1.12    0.72
   0 -18   3    1.85    0.96
   0 -18  -3    0.30    0.82
   0  18  -3    1.12    0.75
   0  18  -3    1.17    0.78
   0  18   3   -0.01    0.71
  -1 -18  -3    9.25    1.70
   1 -18   3   14.39    2.04
   1  18   3   16.38    1.86
   1  18   3   10.08    1.22
  -1  18  -3   14.60    1.63
  -1  18  -3   11.70    1.60
   2 -18   3    0.43    0.80
   2  18   3   -0.08    0.65
  -2  18  -3   -0.32    0.64
   2  18   3   -0.34    0.43
   3 -18   3   18.12    2.30
   3  18   3   20.48    2.09
   3  18   3   19.46    1.42
  -3  18  -3   21.51    2.09
   4 -18   3   -0.50    0.75
   4  18   3   -0.11    0.70
   4  18   3    0.18    0.50
  -4  18  -3   -0.33    0.60
   5 -18   3    1.07    1.06
  -5  18  -3    1.63    0.88
   5  18   3    1.63    0.80
   6 -18   3    3.22    1.30
   6  18   3    3.58    1.06
  -6  18  -3    1.94    0.94
   7 -18   3    4.30    1.42
   7  18   3    8.49    1.41
  -7  18  -3    5.88    1.36
   8 -18   3   -0.11    1.01
   8  18   3   -0.57    0.72
  -8  18  -3    0.50    0.88
   9 -18   3   -0.15    1.10
  -9  18  -3    2.15    0.99
   9  18   3    1.75    0.94
  10 -18   3    0.64    1.16
  10  18   3    0.47    0.79
 -10  18  -3   -0.44    0.82
  11 -18   3    1.17    1.16
  11  18   3    1.49    0.94
 -11  18  -3    1.15    1.11
  12 -18   3   -0.23    1.12
  12  18   3    0.87    0.83
 -12  18  -3    0.10    0.84
  13 -18   3   -0.48    1.15
 -13  18  -3    0.20    1.03
  14 -18   3   -0.61    1.14
  14 -19  -3    1.86    1.57
  14  19  -3    1.35    1.15
  13 -19  -3   -0.53    1.18
  13  19  -3   -1.39    0.91
  12 -19  -3    0.59    1.24
  12  19  -3    1.59    1.06
  11 -19  -3    3.22    1.56
  11  19  -3   -0.13    0.86
  10 -19  -3    1.32    1.29
  10  19  -3    0.76    0.89
   9 -19  -3    4.43    1.60
  -9  19   3    3.60    1.44
   9  19  -3    1.05    0.90
   8 -19  -3    0.52    1.15
  -8  19   3    2.23    1.25
   8  19  -3    0.11    0.72
   7 -19  -3    1.57    1.13
   7  19  -3   -0.01    0.79
   7  19  -3    1.03    0.81
  -7  19   3    1.46    1.01
   6 -19  -3    7.19    1.82
  -6  19   3    2.71    1.22
   6  19  -3    3.24    1.04
   6  19  -3    4.29    1.06
   5 -19  -3    4.12    1.44
   5  19  -3    2.71    0.98
  -5  19   3    5.00    1.27
   5  19  -3    2.14    0.92
   4 -19  -3   -0.49    0.95
   4  19  -3   -0.52    0.59
   4  19  -3   -0.22    0.63
  -4  19   3   -0.36    0.70
   3 -19  -3    1.46    1.16
   3  19  -3    2.23    0.92
  -3  19   3    2.57    1.02
   3  19  -3    1.04    0.79
   2 -19  -3    4.76    1.33
   2  19  -3    5.66    1.23
   2  19  -3    5.04    1.08
  -2  19   3    6.14    1.37
   1 -19  -3    0.12    0.93
  -1  19   3   -0.64    0.65
   1  19  -3   -0.45    0.61
   1  19  -3   -0.15    0.60
   0 -19   3    2.77    1.29
   0 -19  -3    2.54    1.26
   0  19  -3    2.36    0.80
   0  19  -3    0.73    0.79
   0  19   3    1.60    0.98
   1 -19   3    5.78    1.44
   1  19   3    4.04    1.13
   1  19   3    5.84    1.01
  -1  19  -3    3.87    1.07
  -1  19  -3    3.97    1.08
   2 -19   3    0.21    0.84
   2  19   3   -0.25    0.69
  -2  19  -3    0.64    0.77
   2  19   3   -0.44    0.42
   3 -19   3   -0.48    0.75
   3  19   3    0.14    0.55
  -3  19  -3   -1.04    0.71
   3  19   3   -0.02    0.67
   4 -19   3    1.91    1.13
  -4  19  -3    2.85    1.11
   4  19   3    2.30    0.99
   4  19   3    2.54    0.79
   5 -19   3   -0.48    0.81
  -5  19  -3   -0.18    0.72
   5  19   3    0.68    0.90
   6 -19   3   -1.50    0.87
  -6  19  -3   -0.52    0.67
   6  19   3    0.34    0.81
   7 -19   3    0.25    1.03
  -7  19  -3   -1.00    0.63
   7  19   3   -0.07    0.70
   8 -19   3    0.03    1.04
  -8  19  -3   -0.33    0.68
   8  19   3   -0.68    0.71
   9 -19   3   -0.39    1.11
   9  19   3    0.17    0.78
  -9  19  -3    0.29    0.98
  10 -19   3    1.26    1.38
  10  19   3    3.37    1.15
 -10  19  -3    1.49    1.14
  11 -19   3    1.56    1.37
  11  19   3    0.06    0.85
 -11  19  -3    1.02    1.19
  12 -19   3    0.59    1.29
 -12  19  -3    1.24    1.22
  12  19   3    0.74    1.04
  13 -19   3   -0.68    1.04
 -13  19  -3    0.01    1.10
  14 -19   3   -0.08    1.30
  14  20  -3    0.59    0.95
 -14  20   3   -0.83    1.06
  13 -20  -3    0.09    1.37
  13  20  -3   -0.54    0.86
 -13  20   3   -1.58    0.94
  12 -20  -3   -0.19    1.37
  12  20  -3   -0.11    0.82
 -12  20   3   -1.03    1.03
  11 -20  -3    0.13    1.31
  11  20  -3   -0.29    0.77
 -11  20   3   -1.41    0.92
  10 -20  -3    0.59    1.28
  10  20  -3    0.90    0.92
 -10  20   3    0.37    1.06
   9 -20  -3    2.55    1.41
  -9  20   3    3.17    1.46
   9  20  -3    2.10    1.04
   8 -20  -3    3.17    1.49
   8  20  -3    0.99    0.91
  -8  20   3    0.60    1.01
   7 -20  -3    4.71    1.69
  -7  20   3    6.76    1.50
   7  20  -3    8.56    1.59
   6 -20  -3    0.03    0.95
   6  20  -3   -0.14    0.74
   6  20  -3   -0.78    0.73
  -6  20   3    0.12    0.95
   5 -20  -3    1.54    1.30
   5  20  -3    4.27    1.18
  -5  20   3    2.29    1.08
   5  20  -3    3.92    1.10
   4 -20  -3    3.61    1.36
   4  20  -3    3.37    1.06
   4  20  -3    1.24    0.79
  -4  20   3    2.19    1.08
   3 -20  -3    5.81    1.73
   3  20  -3    4.60    1.11
  -3  20   3    3.67    1.14
   3  20  -3    4.93    1.21
   2 -20  -3   -0.25    0.92
   2  20  -3    0.62    0.69
   2  20  -3   -0.08    0.74
  -2  20   3    0.44    0.80
   1 -20  -3    1.22    1.25
  -1  20   3    2.39    1.02
   1  20  -3    3.03    0.96
   1  20  -3    2.08    0.96
   0  20  -3    0.72    0.80
   0  20   3    0.56    0.89
   0  20  -3    0.90    0.73
  -1  20  -3    2.66    0.95
   1  20   3    3.58    1.10
   1  20   3    3.72    0.87
  -1  20  -3    1.37    0.91
   2 -20   3    1.19    1.11
  -2  20  -3    1.61    0.89
  -2  20  -3    1.84    0.97
   2  20   3    2.89    0.81
   2  20   3    0.53    0.91
   3 -20   3    3.81    1.39
  -3  20  -3    1.64    1.00
   3  20   3    3.68    0.86
   3  20   3    1.64    0.97
   4 -20   3    0.88    1.11
  -4  20  -3    0.00    0.75
   4  20   3   -0.29    0.76
   5 -20   3   -0.75    1.03
   5  20   3   -0.34    0.67
  -5  20  -3    0.43    0.79
   6 -20   3   -0.20    0.94
   6  20   3    1.57    0.89
  -6  20  -3    1.59    0.95
   7 -20   3    1.66    1.31
  -7  20  -3    0.33    0.87
   7  20   3   -0.46    0.72
   8 -20   3   -0.13    1.21
  -8  20  -3    1.85    1.01
   8  20   3    0.96    0.82
   9 -20   3    0.24    1.24
  -9  20  -3    3.07    1.16
   9  20   3   -0.12    0.85
  10 -20   3   -0.67    1.12
 -10  20  -3    1.68    1.07
  10  20   3   -0.52    0.82
  11 -20   3   -0.24    1.18
 -11  20  -3    0.59    0.97
  11  20   3    1.21    0.99
  12 -20   3    0.19    1.33
 -12  20  -3    0.44    1.12
  13 -20   3   -0.56    1.33
 -13  20  -3    0.19    1.07
  14  21  -3    3.22    1.41
 -14  21   3    1.52    1.60
  13 -21  -3   -0.13    1.48
  13  21  -3   -0.96    0.98
 -13  21   3   -0.38    1.19
  12 -21  -3    3.44    1.68
  12  21  -3    2.37    1.24
 -12  21   3    1.41    1.29
  11 -21  -3    1.90    1.50
 -11  21   3   -1.40    0.92
  11  21  -3    0.81    0.93
  10 -21  -3   -0.15    1.29
 -10  21   3    3.43    1.40
  10  21  -3    2.51    1.11
   9 -21  -3    7.28    1.94
  -9  21   3    6.92    1.70
   9  21  -3    5.20    1.46
   8 -21  -3    1.80    1.44
   8  21  -3    3.73    1.19
  -8  21   3    1.45    1.09
   7 -21  -3    1.61    1.26
  -7  21   3    1.05    1.04
   7  21  -3    1.19    0.92
   6 -21  -3    0.27    1.14
   6  21  -3    0.44    0.80
  -6  21   3   -0.10    0.88
   5 -21  -3   -0.40    1.01
   5  21  -3   -0.01    0.89
   5  21  -3   -0.25    0.80
  -5  21   3   -0.40    0.90
   4 -21  -3    3.18    1.33
   4  21  -3    0.32    0.83
  -4  21   3    1.73    1.04
   4  21  -3    1.11    0.90
   3 -21  -3    1.41    1.20
   3  21  -3   -0.05    0.69
   3  21  -3   -0.48    0.88
  -3  21   3    0.12    0.85
   2 -21  -3    3.91    1.61
   2  21  -3    4.12    1.21
  -2  21   3    4.73    1.30
   2  21  -3    5.69    1.21
   1  21  -3   -0.68    0.69
  -1  21   3   -0.18    0.75
   1  21  -3    0.16    0.69
   0  21  -3    1.49    0.94
   0  21   3    2.49    0.86
   0  21  -3    1.35    0.82
   0  21   3    0.42    0.87
   1  21   3    0.48    0.67
   1  21   3    0.87    0.94
  -1  21  -3    0.76    0.85
  -1  21  -3   -0.85    0.80
   2  21   3    0.02    0.90
   2  21   3    0.72    0.66
  -2  21  -3    1.47    1.00
  -2  21  -3    1.77    1.00
   3 -21   3   -0.37    0.97
   3  21   3    0.15    0.80
  -3  21  -3    1.01    0.88
   4 -21   3    4.45    1.51
  -4  21  -3    2.95    1.10
   4  21   3    6.27    1.35
   5 -21   3    2.03    1.23
  -5  21  -3    0.38    0.89
   5  21   3    1.23    0.90
   6 -21   3    2.03    1.24
  -6  21  -3    0.73    0.98
   6  21   3    0.60    0.93
   7 -21   3    1.97    1.26
  -7  21  -3    4.61    1.40
   7  21   3    3.16    1.13
   8 -21   3    1.44    1.39
   8  21   3    0.48    0.86
  -8  21  -3    1.51    1.19
   9 -21   3    0.35    1.34
   9  21   3    2.10    1.09
  -9  21  -3   -0.83    0.93
  10 -21   3    0.75    1.31
  10  21   3    0.25    0.89
 -10  21  -3   -0.83    1.08
  11 -21   3    1.56    1.53
  11  21   3    0.08    0.96
 -11  21  -3    3.04    1.40
  12 -21   3    0.59    1.47
 -12  21  -3    2.01    1.25
  13 -21   3   -0.71    1.17
 -13  21  -3    2.65    1.55
 -13  22   3   -0.60    1.16
  13  22  -3    1.41    1.27
  12 -22  -3    0.38    1.60
 -12  22   3    1.96    1.42
  12  22  -3    1.55    1.15
  11 -22  -3    1.01    1.48
  11  22  -3    0.76    0.96
 -11  22   3    1.36    1.23
  10 -22  -3   -0.29    1.45
  10  22  -3    0.16    1.04
 -10  22   3   -1.29    0.98
   9 -22  -3    0.52    1.36
  -9  22   3   -0.67    1.05
   9  22  -3    0.91    1.04
   8 -22  -3    2.23    1.65
   8  22  -3    3.25    1.30
  -8  22   3    3.68    1.48
   7 -22  -3    0.30    1.26
   7  22  -3    0.58    0.89
  -7  22   3   -0.15    0.98
   6 -22  -3    0.78    1.34
   6  22  -3    2.33    1.07
  -6  22   3    0.34    1.08
   5 -22  -3   -0.60    1.05
  -5  22   3    0.27    1.07
   5  22  -3    1.13    1.00
   5  22  -3   -0.44    1.02
   4 -22  -3   -0.06    1.12
  -4  22   3    3.24    1.41
   4  22  -3    1.72    1.07
   4  22  -3    1.32    1.01
   3  22  -3   -1.04    0.69
   3  22  -3    1.55    0.92
  -3  22   3    2.29    1.16
   2  22  -3    0.06    0.87
  -2  22   3    0.17    0.92
   2  22  -3    0.59    0.79
  -1  22   3    0.92    0.99
   1  22  -3    1.36    0.94
   1  22  -3    1.19    0.89
   0  22  -3    1.08    0.92
   0  22   3    0.08    0.71
   0  22  -3   -0.42    0.74
   0  22   3   -0.48    0.88
  -1  22  -3    1.01    1.11
  -1  22  -3    1.84    0.96
   1  22   3    1.41    0.81
   1  22   3    1.16    0.98
  -2  22  -3    0.99    1.04
   2  22   3    1.35    1.11
  -2  22  -3    4.07    1.21
   3  22   3   12.05    1.92
  -3  22  -3   12.98    1.92
  -3  22  -3   10.24    1.74
  -4  22  -3    6.63    1.63
   4  22   3    6.06    1.37
   5 -22   3    3.21    1.55
  -5  22  -3    1.50    1.12
   5  22   3    0.59    0.87
   6 -22   3    0.83    1.45
   6  22   3    1.76    1.04
  -6  22  -3    0.41    0.90
   7 -22   3    0.84    1.33
   7  22   3    0.00    0.95
  -7  22  -3   -0.24    0.86
   8 -22   3    0.05    1.21
   8  22   3   -0.84    0.69
  -8  22  -3    0.94    1.11
   9 -22   3    0.30    1.39
  -9  22  -3    0.46    1.11
   9  22   3    1.08    1.06
  10 -22   3    1.48    1.52
  10  22   3   -0.02    1.04
 -10  22  -3   -0.26    0.94
  11 -22   3    5.50    2.04
  11  22   3    3.33    1.29
 -11  22  -3    1.75    1.24
  12 -22   3    1.28    1.40
 -12  22  -3    0.77    1.38
  12 -23  -3    4.09    2.07
  12  23  -3    1.21    1.15
 -12  23   3    2.27    1.44
  11 -23  -3   -0.09    1.51
  11  23  -3    1.00    1.13
 -11  23   3    0.32    1.30
  10 -23  -3    2.77    1.74
  10  23  -3   -0.29    0.88
 -10  23   3   -0.84    1.07
   9 -23  -3    7.95    2.29
   9  23  -3    8.30    1.78
  -9  23   3    7.69    1.95
   8 -23  -3    3.93    1.77
   8  23  -3    3.35    1.31
  -8  23   3    6.12    1.73
   7 -23  -3    7.17    2.14
   7  23  -3    8.46    1.63
  -7  23   3    7.46    1.77
   6 -23  -3   -0.49    1.11
  -6  23   3    2.64    1.23
   6  23  -3    0.24    0.95
   5 -23  -3    0.88    1.56
  -5  23   3    0.40    1.09
   5  23  -3    0.52    1.03
   4  23  -3   -0.71    0.83
  -4  23   3    1.20    1.05
   4  23  -3    0.65    0.93
   3  23  -3   -0.72    0.78
   3  23  -3   -0.46    0.80
  -3  23   3   -0.76    0.88
   2  23  -3    0.78    0.89
   2  23  -3    0.22    0.89
  -2  23   3   -0.38    0.87
   1  23  -3    0.24    0.80
  -1  23   3   -0.67    0.93
   1  23  -3    0.79    0.98
  -1  23   3   -1.13    0.73
   0  23   3   -0.12    0.70
   0  23  -3   -0.15    0.78
   0  23   3   -0.79    0.81
   0  23  -3    1.37    0.90
   1  23   3    0.24    0.81
  -1  23  -3    1.02    1.13
  -1  23  -3    0.08    0.90
   1  23   3   -0.03    0.88
  -2  23  -3    0.74    0.97
  -2  23  -3    0.40    0.90
   2  23   3   -0.87    0.99
  -3  23  -3   -0.30    0.86
  -3  23  -3    1.01    0.94
   3  23   3    0.37    0.95
  -4  23  -3    4.07    1.37
   4  23   3    3.44    1.38
  -5  23  -3   -0.93    0.85
   5  23   3   -0.29    0.86
   6 -23   3    6.88    2.01
  -6  23  -3    4.01    1.41
   6  23   3    2.54    1.18
   7 -23   3    6.26    2.08
   7  23   3    4.11    1.34
  -7  23  -3    4.86    1.43
   8 -23   3   -0.29    1.41
  -8  23  -3    0.00    0.95
   8  23   3    3.12    1.18
   9 -23   3    0.19    1.41
  -9  23  -3   -0.33    0.95
   9  23   3    0.59    1.06
  10 -23   3    3.94    1.97
 -10  23  -3    2.12    1.36
  10  23   3    1.65    1.12
  11 -23   3    1.37    1.73
 -11  23  -3    1.21    1.34
  11  23   3    3.59    1.31
  12 -23   3   -1.38    1.28
 -12  23  -3   -0.25    1.19
  11 -24  -3    0.41    1.46
 -11  24   3    1.69    1.52
  11  24  -3    1.53    1.13
  10 -24  -3   -1.80    1.45
  10  24  -3   -0.37    1.05
 -10  24   3    0.76    1.46
   9 -24  -3    1.26    1.56
  -9  24   3   -0.07    1.13
   9  24  -3   -0.34    1.08
   8 -24  -3   -0.53    1.49
   8  24  -3    0.77    1.13
  -8  24   3    0.36    1.11
   7 -24  -3   -0.41    1.46
   7  24  -3    1.41    1.26
  -7  24   3    2.64    1.39
   6  24  -3    0.97    1.04
  -6  24   3    0.35    1.14
   5  24  -3   10.11    1.81
  -5  24   3    5.63    1.74
   4  24  -3    1.06    1.02
  -4  24   3   -0.32    0.98
   3  24  -3    4.01    1.26
  -3  24   3    1.66    1.11
   3  24  -3    4.02    1.42
  -2  24   3    0.15    0.98
   2  24  -3    0.53    0.92
   2  24  -3   -1.09    0.88
  -1  24   3    2.74    1.31
  -1  24   3    2.28    1.05
   1  24  -3    2.72    1.25
   1  24  -3    2.53    1.12
   0  24   3   -0.62    0.74
   0  24  -3    0.51    0.91
   0  24   3   -1.55    0.95
   0  24  -3   -0.26    0.99
   1  24   3   -0.25    0.91
  -1  24  -3    0.27    0.97
  -1  24  -3   -0.36    0.99
  -2  24  -3    0.18    0.91
   2  24   3   -0.70    1.03
  -2  24  -3    1.14    1.02
   3  24   3   -0.56    0.85
  -3  24  -3    0.44    1.06
  -3  24  -3    0.76    0.98
  -4  24  -3    0.25    1.13
  -4  24  -3   -0.08    1.10
   4  24   3    0.44    1.02
   5  24   3    3.39    1.36
  -5  24  -3    4.42    1.46
  -6  24  -3    3.74    1.40
   6  24   3    3.68    1.36
  -7  24  -3   -0.80    0.96
   7  24   3   -0.48    0.96
   8 -24   3    0.00    1.39
  -8  24  -3    0.44    1.09
   8  24   3    0.33    1.08
   9 -24   3    0.10    1.47
  -9  24  -3    0.46    1.06
   9  24   3    0.09    1.12
  10 -24   3    0.70    1.67
  10  24   3    0.06    0.97
 -10  24  -3    1.37    1.37
  11 -24   3    0.24    1.63
 -11  24  -3   -0.72    1.26
 -12  24  -3    0.82    1.28
  11 -25  -3   -0.31    1.54
  10 -25  -3    0.63    1.75
 -10  25   3    1.87    1.64
  10  25  -3    2.04    1.33
   9 -25  -3   -0.51    1.37
   9  25  -3    0.11    1.17
  -9  25   3   -1.15    1.07
  -8  25   3    3.35    1.52
   8  25  -3    3.29    1.44
   7  25  -3    2.35    1.22
  -7  25   3    3.06    1.51
   6  25  -3    0.39    1.01
  -6  25   3    0.92    1.17
  -5  25   3    5.13    1.61
   5  25  -3    4.61    1.47
  -4  25   3    3.56    1.52
   4  25  -3    3.61    1.32
  -3  25   3    2.35    1.45
   3  25  -3    0.97    1.02
   2  25  -3    0.37    0.95
  -2  25   3   -0.43    0.91
   2  25  -3   -0.50    0.97
  -2  25   3   -0.61    0.95
   1  25  -3   -0.04    1.13
   1  25  -3    0.66    0.95
  -1  25   3    0.00    0.86
  -1  25   3    1.54    1.20
   0  25  -3    0.79    1.00
   0  25   3    0.15    1.04
   0  25  -3    0.38    1.14
   1  25   3    6.90    1.75
  -1  25  -3    2.88    1.24
  -1  25  -3    3.43    1.34
  -2  25  -3   -0.62    0.81
   2  25   3    0.22    1.09
  -2  25  -3    0.79    1.05
  -3  25  -3   -0.79    0.81
  -3  25  -3    1.53    1.21
   3  25   3   -1.18    0.87
  -4  25  -3    0.18    1.15
  -4  25  -3   -0.37    0.98
   4  25   3   -1.68    0.99
  -5  25  -3    1.68    1.21
   5  25   3   -0.93    1.13
  -6  25  -3    2.85    1.39
   6  25   3    2.81    1.35
  -7  25  -3    1.05    1.25
   7  25   3    2.02    1.17
   8  25   3    4.72    1.45
  -8  25  -3    1.92    1.32
   9  25   3    0.59    1.15
  -9  25  -3   -1.13    1.02
  10  25   3    0.06    1.05
 -10  25  -3   -0.15    1.26
  11 -25   3    0.74    1.59
   9  26  -3   -1.66    1.09
  -8  26   3    1.57    1.39
   8  26  -3    4.38    1.46
   7  26  -3    3.75    1.50
  -7  26   3    1.83    1.49
  -6  26   3    0.49    1.26
   6  26  -3   -0.96    0.96
  -5  26   3   -0.53    1.15
   5  26  -3    1.01    1.06
  -4  26   3    0.68    1.12
   4  26  -3    1.01    1.13
   3  26  -3    1.22    1.15
  -3  26   3    2.18    1.45
  -2  26   3    0.52    1.15
   2  26  -3   -0.62    1.13
  -2  26   3    0.59    1.02
  -1  26   3    1.44    1.40
   1  26  -3    0.23    0.95
   1  26  -3    0.07    1.13
   0  26  -3    0.67    1.03
   0  26   3   -0.56    1.20
   0  26  -3   -0.22    1.00
   1  26   3    0.35    1.06
  -1  26  -3    0.89    1.15
  -1  26  -3    1.03    1.03
  -2  26  -3    5.09    1.44
  -2  26  -3    4.78    1.66
   2  26   3    4.10    1.58
  -3  26  -3   -0.40    1.12
  -3  26  -3   -1.12    0.87
   3  26   3   -0.24    1.04
  -4  26  -3    0.70    1.28
  -4  26  -3   -1.70    0.84
   4  26   3   -0.99    0.93
  -5  26  -3   -0.21    1.21
   5  26   3   -0.46    0.99
  -5  26  -3   -0.07    1.33
   6  26   3    1.25    1.17
  -6  26  -3    3.63    1.63
  -7  26  -3   -0.09    1.11
   7  26   3   -0.08    0.99
   8  26   3    4.32    1.64
  -8  26  -3    1.11    1.29
   9  26   3    3.12    1.44
  -9  26  -3    2.44    1.63
  10  26   3   -0.69    1.21
  -7  27   3    3.46    1.87
   7  27  -3    4.28    1.52
   6  27  -3    1.15    1.26
  -6  27   3    0.49    1.42
   5  27  -3    2.41    1.38
  -5  27   3    2.37    1.63
  -4  27   3   -0.98    1.08
   4  27  -3    0.05    1.03
  -3  27   3    1.16    1.39
  -3  27   3    4.22    1.69
   3  27  -3    8.48    1.94
   2  27  -3    0.09    1.06
  -2  27   3   -0.95    1.20
   1  27  -3    2.12    1.35
  -1  27   3    0.76    1.30
   0  27  -3    0.62    1.12
   0  27  -3    1.14    1.22
   0  27   3    0.30    1.12
  -1  27  -3   -0.12    1.08
   1  27   3    0.70    1.25
  -1  27  -3    0.04    0.93
  -2  27  -3    1.22    1.20
  -2  27  -3   -0.03    1.08
   2  27   3    0.08    1.11
  -3  27  -3    1.18    1.25
   3  27   3    0.16    1.34
  -3  27  -3    2.37    1.29
   4  27   3    1.19    1.25
  -4  27  -3   -1.04    1.05
  -4  27  -3    0.63    1.20
  -5  27  -3    2.10    1.37
  -5  27  -3    0.55    1.11
   5  27   3    0.78    1.27
  -6  27  -3    0.08    1.31
   6  27   3    0.00    1.08
  -6  27  -3   -1.29    1.02
  -7  27  -3    1.25    1.28
   7  27   3    0.93    1.23
   8  27   3   -0.22    1.22
   5  28  -3    0.29    1.07
   4  28  -3    4.80    1.73
  -4  28   3    4.60    1.66
   3  28  -3    2.35    1.38
  -3  28   3   -0.03    1.38
   2  28  -3    2.30    1.41
  -2  28   3    4.47    1.86
   1  28  -3    1.48    1.30
  -1  28   3   -0.67    1.09
   0  28  -3   -0.43    1.12
   0  28   3    0.42    1.43
  -1  28  -3   -0.21    1.10
  -1  28  -3    2.45    1.31
   1  28   3    0.19    1.34
   2  28   3   -0.09    1.16
  -2  28  -3    2.01    1.30
  -2  28  -3    0.50    1.12
  -3  28  -3    0.37    1.24
  -3  28  -3    0.63    1.23
   3  28   3   -0.45    1.35
  -4  28  -3   -0.37    1.17
  -4  28  -3   -0.29    1.16
   4  28   3   -0.29    1.35
  -5  28  -3   -0.15    1.19
   5  28   3    2.10    1.42
  -5  28  -3    0.32    1.25
  -6  28  -3    0.98    1.40
   6  28   3   -0.84    1.28
  -1  29   3    1.66    2.42
   0  29  -3    2.94    1.81
   0  29   3    0.65    1.49
   1  29   3    1.79    1.51
  -2  29  -3    1.93    1.48
   2  29   3   -0.74    1.30
  -3  29  -3    0.87    1.39
  -4  29  -3    1.31    1.35
  -5  29  -3    1.52    1.51
  -3  30  -3    0.42    2.08
  -4  30  -3    2.24    2.24
  12   0  -4    0.30    0.28
  12   0  -4    0.84    0.81
  11   0  -4  137.42    4.09
  11   0  -4  136.74    5.62
  10   0  -4    3.45    0.95
  10   0  -4    2.44    0.39
   9   0  -4  182.91    5.74
   9   0  -4  176.32    5.17
   9   0  -4  178.56    6.39
   8   0  -4    5.42    1.01
   8   0  -4    5.04    0.73
   8   0  -4    4.96    0.45
   7   0  -4  177.06    5.99
   7   0  -4  174.71    5.45
   6   0  -4   46.97    2.21
   6   0  -4   48.60    1.91
   5   0  -4  151.06    4.97
   5   0  -4  152.46    4.65
   4   0  -4  116.98    3.65
   4   0  -4  118.96    3.91
   3   0  -4   50.13    1.80
   3   0  -4   44.04    1.58
  -3   0   4   38.56    1.64
   2   0  -4  720.93   20.11
  -2   0   4  748.33   20.12
   2   0  -4  762.17   20.27
   1   0  -4  167.57    4.81
  -1   0   4  169.84    4.79
   1   0  -4  157.61    4.65
  -1   0   4  167.32    4.67
   0   0   4  227.04    6.03
   0   0  -4  205.87    5.97
   0   0   4  213.76    5.98
   0   0   4  208.42    5.84
   0   0  -4  203.00    5.84
   0   0  -4  217.94    6.03
  -1   0  -4   74.67    2.11
   1   0   4   72.51    2.30
  -1   0  -4   78.17    2.36
  -1   0  -4   72.86    2.29
   1   0   4   81.71    2.36
   1   0   4   76.61    2.12
   2   0   4  224.64    6.37
  -2   0  -4  229.17    6.40
  -3   0  -4    2.87    0.38
   3   0   4    3.21    0.38
  -3   0  -4    3.01    0.16
   4   0   4   25.25    1.04
  -4   0  -4   25.07    0.82
  -5   0  -4  109.10    3.08
   5   0   4  104.76    3.28
  -6   0  -4    3.84    0.37
   6   0   4    3.62    0.44
  -7   0  -4  217.38    6.19
   7   0   4  219.47    6.34
   8   0   4   73.20    2.50
   9   0   4   74.40    2.57
  10   0   4  119.24    3.81
  11   0   4    6.96    0.74
  12   0   4   69.52    2.55
  13   0   4   -0.30    0.36
  14   0   4   32.72    1.62
  14  -1  -4   31.51    1.27
  13  -1  -4   31.02    1.36
  12  -1  -4  162.84    4.84
  12   1  -4  150.29    6.24
  11  -1  -4    3.80    1.10
  11  -1  -4    3.71    0.55
  11   1  -4    4.65    0.81
  11   1  -4    3.94    1.07
  10  -1  -4  181.24    6.62
  10  -1  -4  177.63    5.31
  10   1  -4  167.37    6.38
  10   1  -4  176.24    4.98
  10   1  -4  179.78    5.78
   9  -1  -4   18.01    0.97
   9  -1  -4   18.07    1.87
   9   1  -4   17.21    0.73
   9   1  -4   18.84    1.79
   9   1  -4   16.12    1.15
   8  -1  -4   91.75    2.92
   8  -1  -4   88.13    3.77
   8   1  -4   91.46    3.74
   8   1  -4   89.58    3.24
   7  -1  -4   70.53    2.32
   7  -1  -4   69.72    3.06
   7   1  -4   69.04    2.59
   7   1  -4   71.03    2.99
   6  -1  -4    5.97    0.66
   6  -1  -4    5.47    0.88
   6   1  -4    4.64    0.74
   6   1  -4    5.16    0.64
   5  -1  -4    8.80    0.95
   5  -1  -4    7.87    0.71
   5   1  -4    8.31    0.74
   5   1  -4    8.23    0.90
   4  -1  -4    2.95    0.42
   4  -1  -4    1.73    0.44
   4   1  -4    2.11    0.37
   4   1  -4    1.78    0.44
   3  -1  -4  274.19    8.03
  -3  -1   4  280.07    7.92
   3  -1  -4  275.34    7.80
   3   1  -4  274.11    7.80
   3   1  -4  277.06    7.97
   2  -1  -4   29.71    1.26
   2  -1  -4   30.02    1.15
  -2  -1   4   30.59    1.16
   2   1  -4   30.02    1.08
  -2   1   4   30.01    1.12
   2   1  -4   31.12    1.28
   2   1  -4   30.68    1.15
   1  -1  -4   94.81    2.98
  -1  -1   4   99.13    2.91
  -1  -1   4  100.50    3.06
  -1  -1   4  102.71    2.91
   1   1  -4   93.64    3.06
  -1   1   4   98.05    2.86
   1   1  -4   98.56    2.88
   1   1  -4   98.36    2.91
  -1   1   4   98.31    2.96
   0  -1   4   44.41    1.46
   0  -1   4   45.91    1.40
   0  -1   4   44.37    1.54
   0  -1  -4   44.03    1.47
   0   1   4   44.45    1.35
   0   1   4   45.37    1.47
   0   1  -4   45.07    1.54
   0   1  -4   40.84    1.48
   0   1  -4   43.01    1.36
  -1  -1  -4  152.37    4.26
  -1  -1  -4  153.42    4.37
   1  -1   4  152.56    4.37
   1  -1   4  149.04    4.18
   1   1   4  152.71    4.26
  -1   1  -4  149.70    4.16
  -1   1  -4  151.02    4.38
  -1   1  -4  152.21    4.41
   2  -1   4   38.05    1.40
  -2  -1  -4   39.16    1.37
  -2   1  -4   39.52    1.44
  -2   1  -4   39.61    1.17
   2   1   4   40.69    1.12
   2   1   4   39.05    1.40
  -3  -1  -4    3.14    0.19
   3  -1   4    2.08    0.32
  -3   1  -4    2.77    0.39
   3   1   4    3.06    0.35
   3   1   4    3.22    0.17
   4  -1   4  184.08    5.27
  -4  -1  -4  176.63    4.94
   4   1   4  180.28    4.92
  -4   1  -4  171.23    4.94
   4   1   4  186.59    5.19
  -5  -1  -4    1.88    0.41
  -5  -1  -4    1.92    0.24
   5  -1   4    1.69    0.35
   5   1   4    1.47    0.21
   5   1   4    1.79    0.32
  -5   1  -4    1.46    0.23
   6  -1   4  164.59    4.87
  -6  -1  -4  159.66    4.61
  -6   1  -4  158.84    4.62
   6   1   4  162.83    4.58
   6   1   4  160.84    4.75
  -7  -1  -4   80.24    2.56
   7  -1   4   80.54    2.76
   7   1   4   81.76    2.66
  -7   1  -4   84.55    2.59
   8  -1   4  149.18    4.65
   8   1   4  153.13    4.56
   9  -1   4  210.91    6.31
   9   1   4  212.61    6.22
  10  -1   4    1.64    0.43
  10   1   4    1.62    0.42
  11  -1   4   63.14    2.40
  11   1   4   64.04    2.35
  12  -1   4    2.08    0.52
  12   1   4    0.61    0.41
  13  -1   4   99.78    3.44
  14  -1   4    5.23    0.74
  15  -1   4   33.92    1.71
  16  -2  -4   18.16    0.86
  15  -2  -4   19.95    1.06
  14  -2  -4   19.33    1.16
  13  -2  -4  105.23    3.57
  13   2  -4  106.02    4.97
  12  -2  -4    0.37    0.41
  12   2  -4    0.57    0.90
  12   2  -4    0.77    0.59
  11  -2  -4   96.39    3.34
  11   2  -4   96.73    3.70
  11   2  -4   97.99    4.35
  10  -2  -4    0.73    0.81
  10  -2  -4    1.35    0.45
  10   2  -4    1.32    0.74
  10   2  -4    0.71    0.47
   9  -2  -4   66.00    3.21
   9  -2  -4   57.69    2.26
   9   2  -4   67.12    3.09
   9   2  -4   54.88    2.42
   8  -2  -4   61.44    2.28
   8  -2  -4   66.09    3.08
   8   2  -4   58.98    2.81
   8   2  -4   62.72    2.49
   7  -2  -4   93.30    3.81
   7  -2  -4   98.84    3.15
   7   2  -4   95.67    3.65
   7   2  -4   92.35    3.28
   6  -2  -4  125.21    4.53
   6  -2  -4  124.78    3.89
   6   2  -4  124.74    4.04
   6   2  -4  128.29    4.37
   5  -2  -4    9.54    1.05
   5   2  -4   12.22    0.93
   5   2  -4    9.57    0.46
   5   2  -4   10.59    0.73
   4  -2  -4  187.51    5.88
   4   2  -4  188.85    5.54
   4   2  -4  184.14    5.23
   4   2  -4  190.38    5.73
   3  -2  -4   47.64    1.90
  -3  -2   4   43.22    1.67
  -3  -2   4   48.25    1.81
   3   2  -4   45.50    1.65
   3   2  -4   47.84    1.82
   3   2  -4   45.68    1.51
  -2  -2   4  714.39   19.54
   2  -2  -4  694.76   19.53
  -2  -2   4  714.35   19.22
  -2   2   4  731.43   19.50
   2   2  -4  738.30   19.29
   2   2  -4  706.19   19.34
  -2   2   4  707.39   19.30
   2   2  -4  707.40   19.55
  -1  -2   4  564.18   15.20
  -1  -2   4  555.35   15.25
   1  -2  -4  553.67   15.32
   1   2  -4  540.25   15.41
  -1   2   4  563.05   15.28
   1   2  -4  576.94   15.27
   1   2  -4  576.74   15.23
   0  -2   4   22.59    0.87
   0  -2   4   22.43    0.97
   0  -2   4   21.66    0.90
   0  -2  -4   21.86    0.84
   0   2  -4   22.37    0.95
   0   2   4   22.37    0.83
   0   2  -4   22.15    0.83
   0   2  -4   24.04    0.99
   1  -2   4  148.51    4.27
  -1  -2  -4  152.85    4.21
   1  -2   4  154.27    4.45
  -1   2  -4  148.69    4.25
   1   2   4  153.58    4.21
  -1   2  -4  149.01    4.44
  -1   2  -4  153.79    4.49
   2  -2   4   50.46    1.81
  -2  -2  -4   51.35    1.72
  -2  -2  -4   55.26    1.53
   2   2   4   49.19    1.54
  -2   2  -4   52.80    1.87
  -2   2  -4   49.78    1.58
   3  -2   4  360.27   10.09
  -3  -2  -4  358.38    9.73
   3   2   4  350.39    9.70
  -3   2  -4  369.27   10.36
   4  -2   4   33.83    1.43
  -4  -2  -4   37.98    1.35
  -4  -2  -4   33.89    1.15
   4   2   4   32.33    1.12
  -5  -2  -4  214.90    6.25
   5  -2   4  216.06    6.31
  -5  -2  -4  211.19    5.96
   5   2   4  211.03    5.93
   5   2   4  214.76    6.14
  -5   2  -4  209.59    5.94
  -6  -2  -4   75.71    2.68
   6  -2   4   73.46    2.64
  -6  -2  -4   74.86    2.37
  -6   2  -4   74.29    2.35
   6   2   4   75.34    2.33
   6   2   4   78.60    2.51
  -7  -2  -4  171.77    4.99
   7  -2   4  171.29    5.26
  -7   2  -4  166.06    4.96
   7   2   4  171.55    4.93
   7   2   4  173.72    5.09
   8  -2   4   66.88    2.52
   8   2   4   69.85    2.26
   8   2   4   68.27    2.37
   9  -2   4   40.27    1.80
   9   2   4   41.37    1.67
  10  -2   4  226.83    6.86
  11  -2   4    1.17    0.44
  12  -2   4   73.94    2.78
  13  -2   4    0.00    0.44
  14  -2   4   66.12    2.60
  15  -2   4   14.20    1.15
  16  -2   4   24.78    1.51
  17  -3  -4   25.59    1.14
  16  -3  -4   26.58    1.34
  15  -3  -4    7.87    0.88
  14  -3  -4   62.16    2.54
  13  -3  -4   21.01    1.39
  13   3  -4   21.97    1.64
  13   3  -4   19.97    2.35
  12  -3  -4   70.39    2.81
  12   3  -4   71.79    3.08
  12   3  -4   76.62    3.83
  11  -3  -4    2.08    0.57
  11   3  -4    1.93    0.64
  11   3  -4    1.44    0.87
  10  -3  -4   78.62    3.00
  10   3  -4   86.21    3.78
  10   3  -4   81.06    3.17
   9  -3  -4   15.33    1.09
   9  -3  -4   13.31    1.63
   9   3  -4   15.78    1.14
   9   3  -4   16.39    1.63
   8  -3  -4   95.89    3.30
   8  -3  -4   98.20    4.07
   8   3  -4   91.54    3.35
   8   3  -4   94.60    2.69
   8   3  -4   90.48    3.72
   7  -3  -4  110.38    3.66
   7  -3  -4  111.07    4.32
   7   3  -4  104.46    3.69
   7   3  -4  115.62    4.07
   7   3  -4  108.57    3.13
   6  -3  -4    0.58    0.48
   6  -3  -4    1.92    0.43
   6   3  -4    1.25    0.47
   6   3  -4    2.08    0.25
   6   3  -4    2.35    0.47
   5  -3  -4  174.79    5.82
   5  -3  -4  176.82    5.37
   5   3  -4  184.85    5.00
   5   3  -4  172.42    5.55
   5   3  -4  175.37    5.35
   4  -3  -4    0.84    0.41
   4  -3  -4    0.93    0.32
   4   3  -4    0.61    0.20
   4   3  -4    0.82    0.35
   4   3  -4    0.62    0.28
   3  -3  -4  589.15   16.57
  -3  -3   4  618.80   16.44
  -3  -3   4  582.05   15.96
   3   3  -4  599.76   16.10
   3   3  -4  585.98   16.23
   3   3  -4  579.80   16.40
   2  -3  -4   20.73    1.07
  -2  -3   4   21.81    0.84
  -2  -3   4   20.86    1.06
   2   3  -4   21.02    0.91
   2   3  -4   19.94    1.06
   2   3  -4   20.72    0.93
  -2   3   4   23.07    1.06
  -1  -3   4    2.76    0.42
  -1  -3   4    3.03    0.38
  -1  -3   4    2.56    0.33
   1  -3  -4    2.62    0.38
  -1   3   4    2.74    0.38
   1   3  -4    2.03    0.39
   1   3  -4    2.39    0.36
   1   3  -4    2.04    0.31
   0  -3   4  133.15    3.78
   0  -3  -4  125.48    3.70
   0  -3   4  122.80    3.83
   0   3  -4  128.00    3.91
   0   3   4  127.93    3.67
   0   3  -4  129.25    3.75
   0   3  -4  129.65    3.88
  -1  -3  -4  123.34    3.41
   1  -3   4  121.02    3.60
   1  -3   4  124.51    3.78
   1   3   4  120.85    3.40
  -1   3  -4  121.13    3.58
  -1   3  -4  126.02    3.84
  -2  -3  -4  443.06   12.20
   2  -3   4  448.08   12.73
   2   3   4  461.52   12.43
  -2   3  -4  464.72   12.48
  -2   3  -4  469.29   12.81
  -3  -3  -4    3.77    0.34
  -3  -3  -4    3.08    0.25
   3  -3   4    3.37    0.47
  -3   3  -4    2.84    0.33
   3   3   4    3.71    0.33
  -4  -3  -4  490.69   13.14
   4  -3   4  498.78   13.55
  -4  -3  -4  477.37   13.35
  -4  -3  -4  465.42   13.13
   4   3   4  479.71   13.10
  -5  -3  -4    0.12    0.20
  -5  -3  -4    0.04    0.21
   5  -3   4    0.04    0.27
  -5  -3  -4    0.17    0.19
   5   3   4    0.30    0.18
   6  -3   4  255.67    7.49
  -6  -3  -4  246.90    7.26
  -6  -3  -4  253.17    7.10
   6   3   4  247.76    7.05
  -6   3  -4  250.33    7.04
   7  -3   4   76.59    2.77
  -7  -3  -4   72.29    2.45
   7   3   4   73.47    2.39
   8  -3   4   67.39    2.57
   8   3   4   64.42    2.22
   9  -3   4  193.54    6.03
   9   3   4  191.00    5.65
  10  -3   4   13.15    1.05
  10   3   4   10.46    0.80
  11  -3   4   81.49    3.08
  12  -3   4   -0.37    0.37
  13  -3   4  114.59    4.01
  14  -3   4    1.87    0.61
  15  -3   4   38.09    1.91
  16  -3   4    7.08    0.93
  17  -3   4   11.95    1.17
  18  -4  -4   29.31    1.26
  17  -4  -4   14.38    1.07
  16  -4  -4   34.59    1.77
  15  -4  -4   20.86    1.46
  14  -4  -4   20.77    1.49
  14   4  -4   19.06    1.76
  14   4  -4   24.59    2.60
  13  -4  -4   84.38    3.40
  13   4  -4   92.39    3.71
  13   4  -4   94.13    4.47
  12  -4  -4   16.10    1.27
  12   4  -4   11.83    1.69
  12   4  -4   14.46    1.43
  11  -4  -4  111.79    4.02
  11   4  -4  115.63    4.76
  11   4  -4  107.22    4.07
  10  -4  -4    0.61    0.46
  10   4  -4    0.52    0.44
  10   4  -4    0.44    0.65
   9  -4  -4  105.34    3.89
   9   4  -4  110.04    3.93
   9   4  -4  114.81    4.39
   9   4  -4  113.02    3.25
   8  -4  -4   51.09    2.19
   8   4  -4   49.20    2.38
   8   4  -4   48.70    1.63
   8   4  -4   47.39    2.12
   7  -4  -4   45.33    2.43
   7  -4  -4   43.28    1.95
   7   4  -4   43.19    1.48
   7   4  -4   40.49    1.85
   7   4  -4   43.15    2.09
   6  -4  -4  368.13   10.50
   6  -4  -4  377.54   11.09
   6   4  -4  338.70   10.33
   6   4  -4  364.23   10.62
   6   4  -4  361.07    9.98
   5  -4  -4   24.88    1.30
   5  -4  -4   22.27    1.48
   5   4  -4   24.27    1.32
   5   4  -4   24.48    1.21
   5   4  -4   22.80    0.99
  -4  -4   4  185.16    5.01
   4  -4  -4  178.98    5.82
   4  -4  -4  179.41    5.56
   4   4  -4  180.64    5.56
   4   4  -4  178.96    5.24
   4   4  -4  178.18    5.40
  -3  -4   4   11.09    0.88
   3  -4  -4    9.26    0.92
  -3  -4   4    9.49    0.51
   3  -4  -4    8.08    0.77
   3   4  -4    8.23    0.62
   3   4  -4    9.32    0.77
   3   4  -4    9.63    0.63
   2  -4  -4  146.75    4.48
  -2  -4   4  144.18    4.18
   2  -4  -4  142.04    4.47
  -2  -4   4  140.54    4.40
   2   4  -4  137.72    4.25
   2   4  -4  142.23    4.45
   2   4  -4  146.70    4.32
  -2   4   4  135.95    4.38
   1  -4  -4    3.66    0.46
   1  -4  -4    4.97    0.61
  -1  -4   4    4.63    0.54
  -1  -4   4    5.32    0.52
  -1   4   4    3.94    0.45
   1   4  -4    4.73    0.48
   1   4  -4    3.69    0.48
   1   4  -4    3.97    0.49
   0  -4  -4   36.62    1.58
   0  -4   4   40.73    1.55
   0  -4   4   38.40    1.44
   0  -4  -4   38.52    1.36
   0   4  -4   39.38    1.59
   0   4  -4   37.45    1.41
   0   4  -4   35.69    1.47
   0   4   4   38.21    1.32
   1  -4   4  329.48    9.58
  -1  -4  -4  338.84    9.62
   1  -4   4  341.30    9.40
   1   4   4  329.82    9.09
  -1   4  -4  341.88    9.66
  -1   4  -4  339.66    9.38
  -2  -4  -4    7.48    0.72
   2  -4   4    8.47    0.80
  -2   4  -4    7.40    0.53
  -2   4  -4    7.22    0.75
   2   4   4    8.22    0.52
   3  -4   4  171.03    5.41
  -3  -4  -4  176.88    5.32
  -3  -4  -4  176.57    5.06
  -3   4  -4  179.32    5.14
   3   4   4  174.86    5.05
  -4  -4  -4   17.51    0.97
   4  -4   4   16.51    1.07
  -4  -4  -4   18.28    0.83
  -4  -4  -4   17.48    0.68
   4   4   4   17.12    0.80
  -5  -4  -4  408.14   11.18
  -5  -4  -4  404.70   11.27
   5  -4   4  407.49   11.70
  -5  -4  -4  408.20   11.41
   5   4   4  405.06   11.21
   6  -4   4   28.15    1.50
  -6  -4  -4   29.49    1.24
  -6  -4  -4   28.88    1.22
   6   4   4   28.65    1.18
  -7  -4  -4  188.83    5.70
   7  -4   4  192.04    6.01
   7   4   4  187.30    5.53
   8  -4   4   79.19    3.05
   8   4   4   79.37    2.65
   9  -4   4   23.42    1.42
   9   4   4   20.51    1.09
  10  -4   4  166.59    5.48
  10   4   4  165.17    5.05
  11  -4   4    0.76    0.49
  11   4   4    0.44    0.37
  12  -4   4  109.63    4.00
  13  -4   4    2.14    0.66
  14  -4   4   73.03    2.99
  15  -4   4   21.20    1.51
  16  -4   4   22.81    1.55
  17  -4   4   29.90    1.76
  18  -4   4    5.65    0.93
  19  -5  -4   27.02    1.17
  18  -5  -4    0.13    0.48
  17  -5  -4   27.25    1.65
  16  -5  -4   31.85    1.89
  15  -5  -4   53.80    2.59
  15   5  -4   56.59    2.90
  14  -5  -4   56.11    2.64
  14   5  -4   47.60    2.62
  14   5  -4   61.29    3.56
  13  -5  -4   22.48    1.64
  13   5  -4   19.62    2.27
  13   5  -4   20.69    1.79
  12  -5  -4   36.70    2.03
  12   5  -4   33.07    2.00
  12   5  -4   38.62    2.58
  11  -5  -4   -0.23    0.45
  11   5  -4    0.39    0.50
  11   5  -4   -0.22    0.67
  10  -5  -4  209.10    6.73
  10   5  -4  202.41    5.85
  10   5  -4  214.30    7.20
  10   5  -4  205.03    6.65
   9  -5  -4   34.64    1.92
   9   5  -4   38.83    2.19
   9   5  -4   37.00    1.40
   9   5  -4   36.59    1.87
   8  -5  -4  100.65    3.67
   8   5  -4   95.00    3.48
   8   5  -4   94.18    3.73
   8   5  -4   96.64    3.05
   7  -5  -4   91.79    3.54
   7   5  -4   99.42    3.64
   7   5  -4  100.39    3.10
   7   5  -4   95.44    3.40
   6  -5  -4   85.33    3.23
   6   5  -4   86.03    3.22
   6   5  -4   87.37    3.07
   6   5  -4   87.87    2.83
   5  -5  -4  283.88    8.59
   5  -5  -4  279.09    8.89
   5   5  -4  306.20    8.57
   5   5  -4  286.59    8.19
   5   5  -4  279.34    8.33
  -4  -5   4    9.89    0.52
   4  -5  -4    7.44    0.93
   4  -5  -4   11.33    0.93
   4   5  -4   10.39    0.83
   4   5  -4    7.18    0.73
   4   5  -4   11.33    0.73
  -3  -5   4  156.19    4.62
   3  -5  -4  159.18    5.09
   3  -5  -4  153.73    5.12
   3   5  -4  162.58    4.85
   3   5  -4  160.66    5.02
   3   5  -4  159.82    4.85
  -2  -5   4   30.72    1.24
  -2  -5   4   29.93    1.35
   2  -5  -4   28.46    1.44
   2  -5  -4   27.45    1.37
  -2   5   4   28.65    1.35
   2   5  -4   27.85    1.25
   2   5  -4   27.70    1.36
   2   5  -4   30.16    1.36
  -1  -5   4  398.27   11.08
  -1  -5   4  389.88   11.06
  -1  -5   4  398.13   11.06
   1  -5  -4  404.48   11.30
   1   5  -4  388.15   11.17
   1   5  -4  386.07   11.00
   1   5  -4  383.73   11.07
  -1   5   4  398.44   11.02
   0  -5   4    1.39    0.35
   0  -5   4    1.88    0.35
   0  -5  -4    0.97    0.34
   0   5  -4    1.88    0.36
   0   5  -4    2.23    0.40
   0   5  -4    2.07    0.42
   0   5   4    2.11    0.31
  -1  -5  -4  243.72    7.04
   1  -5   4  233.96    6.79
   1  -5   4  230.90    6.97
  -1   5  -4  231.19    7.05
   1   5   4  237.67    6.47
  -1   5  -4  229.56    6.76
  -2  -5  -4  786.62   21.68
   2  -5   4  772.16   21.71
   2   5   4  784.92   21.39
  -2   5  -4  802.86   21.80
  -2   5  -4  786.80   21.43
  -3  -5  -4   22.44    1.04
  -3  -5  -4   24.23    1.26
   3  -5   4   23.47    1.33
   3   5   4   23.86    1.06
  -3   5  -4   26.12    1.15
  -4  -5  -4  316.52    9.19
  -4  -5  -4  311.66    8.60
   4  -5   4  326.43    9.42
  -4  -5  -4  320.29    8.96
   4   5   4  316.26    8.93
  -5  -5  -4   12.06    0.73
  -5  -5  -4   10.63    0.81
   5  -5   4   10.30    1.01
  -5  -5  -4   10.01    0.56
   5   5   4   10.98    0.69
  -6  -5  -4  274.49    7.48
   6  -5   4  262.05    8.05
   6   5   4  253.57    7.52
   7  -5   4   45.02    2.11
  -7  -5  -4   43.97    1.73
   7   5   4   44.31    1.71
   8  -5   4   37.61    1.95
   8   5   4   36.86    1.55
   9  -5   4   56.74    2.55
   9   5   4   56.51    2.14
  10  -5   4   35.34    1.96
  10   5   4   38.45    1.65
  11  -5   4  106.62    4.01
  11   5   4  106.44    3.56
  12  -5   4    3.83    0.79
  12   5   4    3.17    0.58
  13  -5   4  130.62    4.70
  14  -5   4   14.43    1.38
  15  -5   4   41.92    2.20
  16  -5   4   33.56    1.98
  17  -5   4   12.00    1.29
  18  -5   4   25.69    1.71
  18  -6  -4   29.24    1.73
  17  -6  -4    5.12    0.98
  16  -6  -4   78.14    3.38
  15  -6  -4   32.13    2.10
  15   6  -4   36.58    2.32
  14  -6  -4   23.04    1.77
  14   6  -4   21.53    2.44
  14   6  -4   23.18    1.99
  13  -6  -4   65.66    3.08
  13   6  -4   68.74    3.71
  13   6  -4   69.48    3.14
  12  -6  -4   -0.07    0.52
  12   6  -4   -0.24    0.43
  12   6  -4    0.62    0.77
  11  -6  -4   61.04    2.82
  11   6  -4   58.60    1.92
  11   6  -4   55.29    3.02
  11   6  -4   53.01    2.60
  10  -6  -4    7.05    1.03
  10   6  -4    6.85    0.64
  10   6  -4    6.41    0.92
  10   6  -4    6.25    1.08
   9  -6  -4  193.07    6.42
   9   6  -4  190.84    6.48
   9   6  -4  190.80    5.68
   9   6  -4  192.56    6.19
   8  -6  -4  113.65    4.17
   8   6  -4  112.92    3.58
   8   6  -4  107.67    3.87
   8   6  -4  107.47    4.11
   7  -6  -4   53.52    2.53
   7   6  -4   61.39    2.38
   7   6  -4   58.97    2.14
   7   6  -4   52.28    2.44
   6  -6  -4  110.08    4.05
   6   6  -4  119.96    3.68
   6   6  -4  107.37    3.74
   6   6  -4  107.31    3.88
   5  -6  -4   17.83    1.28
   5   6  -4   17.58    1.03
   5   6  -4   17.25    1.13
   5   6  -4   17.34    1.05
   4  -6  -4  266.61    8.40
  -4  -6   4  284.19    7.79
   4   6  -4  272.18    8.25
   4   6  -4  282.88    8.14
   4   6  -4  279.30    8.12
   3  -6  -4    1.27    0.48
  -3  -6   4    0.95    0.29
   3   6  -4    0.97    0.38
   3   6  -4    0.85    0.33
   3   6  -4    0.59    0.35
   2  -6  -4  119.51    4.18
  -2  -6   4  121.54    3.88
   2   6  -4  124.39    4.01
   2   6  -4  118.56    3.89
   2   6  -4  126.59    4.07
  -1  -6   4   19.80    1.09
   1  -6  -4   17.10    1.15
  -1   6   4   18.08    1.12
   1   6  -4   19.72    1.03
  -1   6   4   18.08    0.99
   1   6  -4   20.60    1.07
   1   6  -4   18.57    1.13
   0  -6   4   96.93    3.30
   0  -6  -4   93.81    3.41
   0   6  -4   93.70    3.14
   0   6   4   95.14    3.00
   0   6  -4   96.23    3.21
   0   6  -4   95.27    3.38
   0   6   4   96.89    3.33
  -1  -6  -4   58.46    2.33
   1  -6   4   54.99    2.27
   1   6   4   57.16    2.10
  -1   6  -4   56.35    2.09
   1   6   4   59.29    2.26
  -1   6  -4   54.23    2.31
   1   6   4   55.86    1.82
   2  -6   4  112.86    3.98
  -2  -6  -4  114.13    3.96
  -2   6  -4  114.32    4.05
   2   6   4  117.16    3.71
   2   6   4  122.81    3.26
   2   6   4  121.71    3.28
   2   6   4  113.17    3.88
  -2   6  -4  115.22    3.73
   3  -6   4  169.76    5.57
  -3  -6  -4  174.82    5.19
  -3  -6  -4  176.65    5.48
  -3   6  -4  173.12    5.27
   3   6   4  171.67    5.19
   4  -6   4    1.95    0.53
  -4  -6  -4    1.51    0.43
  -4  -6  -4    2.30    0.42
  -4   6  -4    1.09    0.37
   4   6   4    1.27    0.34
   5  -6   4  557.57   16.16
  -5  -6  -4  574.78   15.84
  -5  -6  -4  577.25   15.29
   5   6   4  550.89   15.60
  -6  -6  -4   45.15    2.43
  -6  -6  -4   38.24    1.44
   6  -6   4   35.78    1.95
   6   6   4   40.45    1.62
  -7  -6  -4  138.23    4.15
   7  -6   4  134.11    4.75
   7   6   4  131.22    4.20
   8  -6   4   41.85    2.14
   8   6   4   40.00    1.68
   9  -6   4   63.38    2.87
   9   6   4   65.40    2.42
  10  -6   4   77.09    3.28
  10   6   4   79.03    2.82
  11  -6   4    3.89    0.86
  11   6   4    4.43    0.67
  12  -6   4   91.47    3.67
  12   6   4   85.41    3.13
  13  -6   4    8.61    1.18
  14  -6   4   45.46    2.43
  15  -6   4   12.82    1.38
  16  -6   4   55.21    2.68
  17  -6   4   44.43    2.37
  18  -6   4    3.22    0.92
  18  -7  -4    4.01    1.00
  17  -7  -4   52.76    2.75
  16  -7  -4   12.82    1.53
  16   7  -4   11.35    1.58
  15  -7  -4   36.13    2.33
  15   7  -4   35.03    2.33
  15   7  -4   41.29    3.03
  14  -7  -4   32.90    2.23
  14   7  -4   41.29    2.90
  14   7  -4   35.99    2.26
  13  -7  -4    4.66    1.00
  13   7  -4    6.27    1.05
  13   7  -4    4.91    1.26
  12  -7  -4   53.67    2.76
  12   7  -4   55.27    3.09
  12   7  -4   47.01    2.51
  11  -7  -4    1.51    0.70
  11   7  -4    0.65    0.35
  11   7  -4    0.46    0.58
  11   7  -4    0.75    0.75
  10  -7  -4  125.21    4.86
  10   7  -4  129.47    4.11
  10   7  -4  127.46    4.62
  10   7  -4  135.82    5.01
   9  -7  -4   98.24    3.98
   9   7  -4   97.87    3.34
   9   7  -4  103.65    4.00
   9   7  -4   95.96    3.66
   8  -7  -4   90.26    3.74
   8   7  -4   90.26    3.40
   8   7  -4   94.50    3.23
   8   7  -4   93.10    3.63
   7  -7  -4   84.78    3.44
   7   7  -4   77.15    2.91
   7   7  -4   82.31    3.07
   7   7  -4   83.67    3.22
   6  -7  -4   84.00    3.46
   6   7  -4   87.51    3.10
   6   7  -4   82.37    3.21
   6   7  -4   90.03    3.15
   5  -7  -4  327.96    9.96
  -5  -7   4  321.65    9.05
   5   7  -4  333.27    9.57
   5   7  -4  319.12    9.51
   5   7  -4  330.41    9.66
  -4  -7   4   38.98    1.52
   4  -7  -4   39.62    2.04
   4   7  -4   39.22    1.81
   4   7  -4   37.91    1.82
   4   7  -4   38.53    1.72
  -3  -7   4  209.65    6.25
   3  -7  -4  215.55    6.77
   3   7  -4  215.98    6.52
   3   7  -4  204.72    6.48
   3   7  -4  205.40    6.34
  -2  -7   4   63.22    2.39
   2  -7  -4   59.88    2.65
   2   7  -4   64.00    2.39
   2   7  -4   66.79    2.59
   2   7  -4   63.56    2.44
  -1  -7   4   70.55    2.69
   1  -7  -4   69.30    2.87
   1   7  -4   75.78    2.66
  -1   7   4   70.13    2.57
   1   7  -4   70.25    2.80
   1   7  -4   72.02    2.62
  -1   7   4   78.67    2.86
   0  -7  -4   13.06    1.03
   0  -7   4   12.38    0.94
   0   7  -4   11.57    0.87
   0   7   4   11.94    0.97
   0   7  -4   13.52    0.89
   0   7  -4   12.73    1.02
   0   7   4   13.69    0.79
  -1  -7  -4  229.82    7.15
   1  -7   4  227.77    7.10
   1   7   4  231.02    7.07
  -1   7  -4  232.89    7.21
   1   7   4  221.70    6.83
   1   7   4  224.75    6.52
  -1   7  -4  242.77    6.89
   2  -7   4  250.99    7.83
  -2  -7  -4  257.86    7.81
   2   7   4  253.38    7.72
   2   7   4  255.19    7.49
  -2   7  -4  251.85    7.51
   2   7   4  259.72    7.01
   3  -7   4    1.27    0.54
  -3  -7  -4    0.84    0.45
   3   7   4    2.08    0.17
  -3   7  -4    1.82    0.43
   3   7   4    1.70    0.43
   3   7   4    2.19    0.52
  -4  -7  -4  272.04    8.02
   4  -7   4  256.81    8.19
   4   7   4  267.11    7.73
  -4   7  -4  260.45    7.82
  -5  -7  -4    1.78    0.21
   5  -7   4    2.32    0.64
  -5  -7  -4    2.22    0.54
   5   7   4    1.50    0.40
   6  -7   4  287.71    9.28
  -6  -7  -4  309.97    8.38
  -6  -7  -4  304.84    8.89
   6   7   4  300.71    8.73
  -7  -7  -4   50.12    1.80
   7  -7   4   48.67    2.42
   7   7   4   46.73    1.94
   8  -7   4   77.96    3.30
  -8  -7  -4   76.72    2.69
   8   7   4   76.64    2.77
   9  -7   4   19.09    1.71
   9   7   4   18.83    1.15
  10  -7   4   73.58    3.31
  10   7   4   76.14    2.82
  11  -7   4   63.65    3.01
  11   7   4   65.54    2.55
  12  -7   4    0.14    0.56
  12   7   4   -0.46    0.39
  13  -7   4   78.59    3.50
  14  -7   4   12.98    1.50
  15  -7   4   78.83    3.52
  16  -7   4   16.94    1.65
  17  -7   4   20.25    1.79
  18  -8  -4   35.79    2.30
  17  -8  -4    7.30    1.32
  16  -8  -4   56.89    3.02
  16   8  -4   51.08    2.86
  15  -8  -4   33.77    2.39
  15   8  -4   37.79    2.98
  15   8  -4   32.12    2.25
  14  -8  -4   16.83    1.80
  14   8  -4   14.91    1.66
  14   8  -4   15.94    2.11
  13  -8  -4   48.94    2.75
  13   8  -4   47.19    2.91
  13   8  -4   39.55    2.38
  12  -8  -4    2.51    0.85
  12   8  -4    1.38    0.65
  12   8  -4    0.89    0.91
  12   8  -4    1.78    0.43
  11  -8  -4   84.02    3.77
  11   8  -4   83.34    2.92
  11   8  -4   84.63    3.79
  11   8  -4   79.60    3.41
  10  -8  -4    7.63    1.22
  10   8  -4    8.38    1.09
  10   8  -4    8.56    0.88
  10   8  -4    7.93    1.17
   9  -8  -4   98.29    4.11
   9   8  -4  100.60    3.52
   9   8  -4   97.31    3.71
   9   8  -4  101.75    3.96
   8  -8  -4   49.40    2.62
   8   8  -4   49.26    2.15
   8   8  -4   50.52    2.27
   8   8  -4   49.87    2.41
   7  -8  -4   45.51    2.39
   7   8  -4   40.03    1.92
   7   8  -4   39.97    1.93
   7   8  -4   40.40    2.04
   6  -8  -4  153.99    5.47
   6   8  -4  149.04    5.00
   6   8  -4  153.01    4.99
   6   8  -4  152.23    5.06
  -5  -8   4   93.29    2.95
   5  -8  -4   89.32    3.71
   5   8  -4   90.13    3.30
   5   8  -4   93.47    3.40
   5   8  -4   90.63    3.40
  -4  -8   4  263.78    7.84
   4  -8  -4  269.63    8.54
   4   8  -4  269.75    8.22
   4   8  -4  268.36    8.21
   4   8  -4  278.36    8.10
  -3  -8   4   36.42    1.66
   3  -8  -4   37.73    2.03
   3   8  -4   38.69    1.91
   3   8  -4   38.26    1.75
   3   8  -4   38.19    1.85
   2  -8  -4   49.47    2.33
  -2  -8   4   44.14    1.97
   2   8  -4   44.78    1.96
   2   8  -4   47.65    2.00
   2   8  -4   47.21    2.19
  -1  -8   4   68.16    2.72
   1  -8  -4   67.44    2.92
  -1   8   4   74.71    2.89
   1   8  -4   71.00    2.65
   1   8  -4   69.28    2.87
   1   8  -4   68.89    2.62
   0  -8   4  185.39    6.15
   0  -8  -4  207.51    6.42
   0   8  -4  194.38    6.01
   0   8  -4  197.54    6.00
   0   8   4  192.63    6.22
   0   8  -4  186.37    6.26
   1  -8   4   41.91    2.02
  -1  -8  -4   41.45    2.06
   1   8   4   40.63    1.80
  -1   8  -4   40.36    1.80
  -1   8  -4   37.00    1.99
   1   8   4   41.54    1.97
  -2  -8  -4   16.99    1.22
   2  -8   4   12.85    1.24
   2   8   4   15.74    1.14
  -2   8  -4   14.37    1.00
   2   8   4   17.75    1.06
  -3  -8  -4  422.80   12.42
   3  -8   4  425.99   12.58
   3   8   4  426.15   12.36
   3   8   4  430.55   11.50
  -3   8  -4  422.07   12.16
   3   8   4  418.79   12.10
   4  -8   4    6.43    0.94
  -4  -8  -4    7.03    0.92
  -4   8  -4    6.11    0.78
   4   8   4    5.14    0.76
   4   8   4    6.25    0.33
   4   8   4    6.83    0.75
   5  -8   4  475.73   14.32
  -5  -8  -4  489.38   13.98
   5   8   4  482.39   13.14
   5   8   4  481.96   13.72
  -5   8  -4  501.07   13.91
  -6  -8  -4  150.07    4.28
   6  -8   4  149.27    5.37
  -6  -8  -4  155.74    4.96
   6   8   4  148.47    4.36
   6   8   4  149.29    4.78
   7  -8   4  131.19    4.93
  -7  -8  -4  134.86    3.97
   7   8   4  131.83    4.34
  -8  -8  -4   34.54    1.46
   8  -8   4   32.53    2.04
   8   8   4   32.05    1.58
   9  -8   4   74.95    3.38
   9   8   4   76.65    2.86
  10  -8   4  148.48    5.50
  10   8   4  147.33    4.84
  11  -8   4    1.50    0.72
  11   8   4    1.30    0.54
  12  -8   4   89.02    3.88
  12   8   4   87.34    3.27
  13  -8   4   23.36    1.88
  14  -8   4   48.07    2.73
  15  -8   4   12.05    1.53
  16  -8   4   54.60    2.93
  17  -8   4   29.42    2.14
  17  -9  -4   43.20    2.75
  16  -9  -4   19.54    2.08
  16   9  -4   22.82    2.13
  15  -9  -4   35.57    2.55
  15   9  -4   34.24    2.36
  14  -9  -4   60.43    3.26
  14   9  -4   56.20    2.99
  14   9  -4   57.79    3.50
  13  -9  -4   20.62    2.08
  13   9  -4   17.02    2.06
  13   9  -4   17.82    1.78
  12  -9  -4   93.95    4.20
  12   9  -4   96.04    4.24
  12   9  -4   90.18    3.22
  12   9  -4   93.59    3.87
  11  -9  -4    0.52    0.68
  11   9  -4    1.66    0.69
  11   9  -4    0.36    0.74
  11   9  -4    0.67    0.47
  10  -9  -4   84.75    3.95
  10   9  -4   93.50    3.33
  10   9  -4   89.59    3.57
  10   9  -4   85.99    3.75
   9  -9  -4   10.84    1.46
   9   9  -4   12.59    1.17
   9   9  -4    9.16    1.16
   9   9  -4   11.74    1.34
   8  -9  -4  123.90    4.85
   8   9  -4  119.26    4.24
   8   9  -4  116.22    4.38
   8   9  -4  123.72    4.32
   7  -9  -4   74.75    3.53
   7   9  -4   83.24    3.21
   7   9  -4   77.07    3.08
   7   9  -4   81.75    3.17
   6  -9  -4   82.15    3.70
   6   9  -4   93.25    3.45
   6   9  -4   87.02    3.36
   6   9  -4   88.35    3.32
   5  -9  -4  363.37   11.44
  -5  -9   4  381.73   10.54
   5   9  -4  369.46   10.97
   5   9  -4  374.42   11.06
   5   9  -4  361.74   10.84
   4  -9  -4   15.86    1.55
  -4  -9   4   15.89    1.04
   4   9  -4   16.84    1.27
   4   9  -4   16.61    1.18
   4   9  -4   15.63    1.21
  -3  -9   4  169.23    5.41
   3  -9  -4  170.17    5.93
   3   9  -4  169.68    5.46
   3   9  -4  169.86    5.70
   3   9  -4  167.83    5.51
  -2  -9   4    6.58    0.80
   2  -9  -4    6.55    1.01
   2   9  -4    7.37    0.97
   2   9  -4    6.15    0.78
   2   9  -4    6.77    0.82
   1  -9  -4  108.67    4.09
  -1  -9   4  106.90    3.83
   1   9  -4  103.37    3.96
   1   9  -4  105.49    3.68
   1   9  -4  101.20    3.61
   0  -9  -4   36.19    1.97
   0  -9   4   31.97    1.77
   0   9  -4   31.08    1.63
   0   9   4   35.09    1.72
   0   9   4   32.49    1.81
   0   9  -4   34.34    1.95
   0   9  -4   32.16    1.63
  -1  -9  -4  116.20    4.28
   1  -9   4  113.12    4.20
  -1   9  -4  118.91    3.98
  -1   9  -4  111.56    4.27
   1   9   4  113.29    3.95
   1   9   4  111.89    4.15
  -2  -9  -4  248.79    7.94
   2  -9   4  256.09    8.00
   2   9   4  251.66    7.85
   2   9   4  241.75    7.56
  -2   9  -4  253.00    7.63
  -3  -9  -4    2.42    0.67
   3  -9   4    1.70    0.64
   3   9   4    2.09    0.30
  -3   9  -4    1.61    0.51
   3   9   4    2.20    0.60
   3   9   4    1.55    0.45
  -4  -9  -4  247.40    7.88
   4  -9   4  261.05    8.20
   4   9   4  267.95    7.92
   4   9   4  255.19    7.61
   4   9   4  236.01    6.88
  -4   9  -4  249.19    7.70
  -5  -9  -4   15.77    1.25
   5  -9   4   17.21    1.62
   5   9   4   16.87    1.12
   5   9   4   15.62    1.23
  -5   9  -4   16.13    1.19
   5   9   4   15.52    0.66
   6  -9   4  221.78    7.36
  -6  -9  -4  219.10    6.84
   6   9   4  210.18    6.09
   6   9   4  219.37    6.67
   7  -9   4   89.01    3.77
  -7  -9  -4   87.74    2.66
   7   9   4   82.16    3.12
  -8  -9  -4   33.67    1.35
   8  -9   4   34.82    2.18
   8   9   4   32.12    1.67
   9  -9   4   50.48    2.76
   9   9   4   50.93    2.22
  10  -9   4    1.90    0.74
  10   9   4    2.17    0.58
  11  -9   4   64.84    3.32
  11   9   4   70.22    2.80
  12  -9   4    1.14    0.76
  12   9   4    1.32    0.58
  13  -9   4   64.25    3.28
  14  -9   4   16.89    1.84
  15  -9   4   38.79    2.52
  16  -9   4   17.08    1.83
  17  -9   4   20.09    1.96
  17 -10  -4   11.91    1.75
  16 -10  -4   27.84    2.53
  16  10  -4   25.63    2.34
  15 -10  -4   31.67    2.54
  15  10  -4   27.87    2.38
  14 -10  -4   18.27    2.02
  14  10  -4   15.83    2.62
  14  10  -4   19.99    1.89
  13 -10  -4   94.13    4.41
  13  10  -4   93.43    4.04
  13  10  -4   97.58    4.46
  12 -10  -4    7.02    1.28
  12  10  -4    2.84    1.11
  12  10  -4    4.46    0.94
  12  10  -4    4.11    0.73
  11 -10  -4   74.27    3.67
  11  10  -4   73.96    3.41
  11  10  -4   66.71    3.10
  11  10  -4   68.24    2.82
  10 -10  -4    1.03    0.74
  10  10  -4    0.55    0.60
  10  10  -4    0.59    0.51
  10  10  -4    0.45    0.62
   9 -10  -4   59.72    3.22
   9  10  -4   60.82    2.89
   9  10  -4   66.34    2.86
   9  10  -4   62.17    2.73
   8 -10  -4   35.16    2.38
   8  10  -4   38.41    2.09
   8  10  -4   42.79    2.13
   8  10  -4   41.12    2.07
   7 -10  -4   87.59    4.03
   7  10  -4   93.51    3.57
   7  10  -4   96.68    3.56
   7  10  -4   89.06    3.59
   6 -10  -4  230.35    7.98
   6  10  -4  231.36    7.37
   6  10  -4  230.89    7.53
   6  10  -4  247.08    7.47
   5 -10  -4   21.89    1.76
  -5 -10   4   19.53    1.17
   5  10  -4   18.21    1.37
   5  10  -4   21.21    1.50
   5  10  -4   22.89    1.41
   4 -10  -4  133.31    5.02
  -4 -10   4  128.78    4.33
   4  10  -4  122.62    4.51
   4  10  -4  130.48    4.45
   4  10  -4  128.41    4.69
   3 -10  -4   53.60    2.75
  -3 -10   4   56.94    2.39
   3  10  -4   53.84    2.38
   3  10  -4   55.80    2.39
   3  10  -4   50.69    2.55
  -2 -10   4  174.41    5.83
   2 -10  -4  166.51    6.17
   2  10  -4  192.90    5.87
   2  10  -4  177.54    6.09
   2  10  -4  178.29    5.73
  -1 -10   4   23.81    1.57
   1 -10  -4   27.25    1.84
   1  10  -4   27.48    1.53
   1  10  -4   26.80    1.75
   1  10  -4   28.14    1.50
   0 -10  -4  173.33    6.21
   0 -10   4  181.47    6.09
   0  10  -4  176.99    5.80
   0  10  -4  192.74    6.31
   0  10  -4  187.02    5.87
   0  10   4  178.38    5.88
   0  10   4  178.00    6.11
   1 -10   4   61.51    2.83
  -1 -10  -4   62.10    2.88
   1  10   4   60.88    2.78
  -1  10  -4   61.53    2.57
   1  10   4   63.10    2.61
   2 -10   4   31.34    1.89
  -2 -10  -4   29.11    1.84
   2  10   4   30.05    1.61
   2  10   4   27.80    1.20
  -2  10  -4   29.07    1.61
   2  10   4   26.55    1.72
  -3 -10  -4  188.77    6.44
   3 -10   4  197.35    6.64
  -3  10  -4  199.47    6.21
   3  10   4  191.34    5.53
   3  10   4  186.86    6.35
   3  10   4  190.17    6.11
   4 -10   4    8.76    1.21
  -4 -10  -4    8.50    1.12
   4  10   4    8.06    0.48
   4  10   4    8.61    1.06
  -4  10  -4    6.43    0.88
   4  10   4    6.18    0.81
  -5 -10  -4  229.37    7.28
   5 -10   4  226.35    7.63
   5  10   4  222.13    7.22
   5  10   4  231.07    7.01
  -5  10  -4  219.85    7.10
   5  10   4  222.30    6.24
  -6 -10  -4    3.93    0.78
   6 -10   4    5.36    1.05
   6  10   4    4.61    0.75
  -6  10  -4    4.64    0.79
   6  10   4    3.87    0.39
   7 -10   4   35.40    2.28
   7  10   4   34.63    1.33
   7  10   4   34.85    1.78
   8 -10   4    2.60    0.86
   8  10   4    3.29    0.68
   9 -10   4   20.29    1.94
   9  10   4   23.47    1.44
  10 -10   4   98.27    4.24
  10  10   4   91.41    3.50
  11 -10   4   -0.47    0.61
  11  10   4    0.05    0.50
  12 -10   4   72.65    3.67
  12  10   4   76.07    3.07
  13 -10   4    0.79    0.81
  14 -10   4   43.23    2.74
  15 -10   4    7.86    1.43
  16 -10   4   17.49    1.97
  17 -10   4   19.64    2.10
  17 -11  -4   18.39    2.13
  16 -11  -4   26.50    2.58
  16  11  -4   26.00    2.43
  15 -11  -4   10.37    1.73
  15  11  -4   10.97    1.57
  14 -11  -4   40.85    2.84
  14  11  -4   36.41    2.37
  13 -11  -4    9.41    1.61
  13  11  -4    9.23    1.39
  13  11  -4    7.05    1.50
  12 -11  -4   91.96    4.31
  12  11  -4   84.56    3.96
  12  11  -4   87.09    3.74
  12  11  -4   78.49    3.24
  11 -11  -4    0.17    0.83
  11  11  -4    1.72    0.75
  11  11  -4    1.72    0.76
  11  11  -4    0.57    0.58
  10 -11  -4   91.21    4.26
  10  11  -4   91.75    3.56
  10  11  -4   85.20    3.62
  10  11  -4   85.06    3.71
   9 -11  -4   12.68    1.70
   9  11  -4   16.95    1.63
   9  11  -4   20.72    1.50
   9  11  -4   17.68    1.58
   8 -11  -4   30.45    2.29
   8  11  -4   32.06    1.99
   8  11  -4   38.52    2.01
   8  11  -4   32.68    1.94
   7 -11  -4  139.90    5.62
   7  11  -4  148.22    5.04
   7  11  -4  143.56    5.00
   7  11  -4  138.29    5.13
   6 -11  -4   27.18    2.05
   6  11  -4   27.45    1.67
   6  11  -4   26.05    1.72
   6  11  -4   31.70    1.91
   5 -11  -4  200.76    7.22
  -5 -11   4  209.13    6.36
   5  11  -4  203.62    6.59
   5  11  -4  199.19    6.82
   5  11  -4  200.81    6.64
   4 -11  -4    5.04    1.02
  -4 -11   4    5.84    0.83
   4  11  -4    4.07    0.75
   4  11  -4    5.77    0.95
   4  11  -4    5.58    0.99
  -3 -11   4  170.47    5.82
   3 -11  -4  180.82    6.44
   3  11  -4  185.53    5.89
   3  11  -4  173.99    6.16
   3  11  -4  174.62    5.82
  -2 -11   4    4.52    0.82
   2 -11  -4    4.00    0.93
   2  11  -4    5.94    0.86
   2  11  -4    5.00    0.95
   2  11  -4    5.63    0.84
   1 -11  -4   95.02    4.12
  -1 -11   4  103.77    3.95
   1  11  -4   99.17    3.76
   1  11  -4  101.53    3.68
  -1  11   4  104.31    3.88
   1  11  -4  100.96    4.10
   0 -11  -4   72.64    3.36
   0 -11   4   72.07    3.21
   0  11   4   75.85    3.07
   0  11  -4   73.77    2.97
   0  11   4   75.86    3.64
   0  11  -4   74.29    3.00
   0  11  -4   72.81    3.32
   1 -11   4   86.53    3.60
  -1 -11  -4   77.93    3.54
   1  11   4   86.36    3.31
  -1  11  -4   77.29    3.20
   1  11   4   86.31    3.55
  -2 -11  -4  168.04    6.03
   2 -11   4  166.84    6.06
   2  11   4  172.54    5.97
  -2  11  -4  172.25    5.70
   2  11   4  172.16    5.69
   2  11   4  174.04    5.14
  -3 -11  -4   31.25    1.97
   3 -11   4   28.88    1.98
   3  11   4   25.00    1.78
  -3  11  -4   32.39    1.77
   3  11   4   30.60    1.28
   3  11   4   34.69    1.78
   4 -11   4  177.20    6.42
  -4 -11  -4  183.86    6.21
   4  11   4  182.84    5.86
   4  11   4  179.67    6.13
  -4  11  -4  167.27    5.87
   4  11   4  179.19    5.14
   5 -11   4    0.21    0.59
  -5 -11  -4   -0.17    0.41
   5  11   4    0.09    0.47
  -5  11  -4    0.09    0.43
   5  11   4    0.53    0.42
   5  11   4    0.30    0.22
  -6 -11  -4  158.07    5.41
   6 -11   4  146.53    5.78
   6  11   4  151.89    5.18
   6  11   4  155.67    5.42
  -6  11  -4  165.94    5.45
   6  11   4  150.61    4.43
   7 -11   4    7.66    1.29
  -7  11  -4    6.02    0.95
   7  11   4    7.50    0.55
   7  11   4    6.86    0.94
   8 -11   4   48.42    2.86
   8  11   4   52.02    2.35
   9 -11   4   90.55    4.13
   9  11   4   87.43    3.44
  10 -11   4    3.65    1.05
  10  11   4    4.82    0.87
  11 -11   4   82.06    3.91
  11  11   4   76.21    3.16
  12 -11   4   -0.84    0.61
  12  11   4   -0.20    0.52
  13 -11   4   76.03    3.85
  14 -11   4    1.55    0.88
  15 -11   4   25.92    2.46
  16 -11   4   11.94    1.73
  16 -12  -4   13.36    2.01
  16  12  -4   14.49    1.88
  15 -12  -4   31.38    2.97
  15  12  -4   26.20    2.34
  14 -12  -4   10.60    1.74
  14  12  -4    9.97    1.45
  13 -12  -4   78.50    4.14
  13  12  -4   75.81    3.58
  12 -12  -4    0.76    0.87
  12  12  -4    0.30    0.81
  12  12  -4    0.15    0.64
  11 -12  -4   95.68    4.65
  11  12  -4   96.70    4.34
  11  12  -4  102.58    4.09
  11  12  -4   95.70    4.12
  10 -12  -4    2.35    1.04
  10  12  -4    2.94    0.84
  10  12  -4    2.95    0.88
  10  12  -4    3.67    0.85
   9 -12  -4   65.17    3.65
   9  12  -4   70.60    3.12
   9  12  -4   69.89    3.14
   9  12  -4   72.39    3.22
   8 -12  -4  108.63    4.81
   8  12  -4  103.21    4.09
   8  12  -4  106.93    4.29
   8  12  -4  109.58    4.13
   7 -12  -4  121.26    5.12
   7  12  -4  110.98    4.55
   7  12  -4  115.97    4.38
   7  12  -4  123.99    4.43
   6 -12  -4  137.36    5.60
   6  12  -4  140.68    5.22
   6  12  -4  137.12    4.95
   6  12  -4  138.18    4.93
  -5 -12   4    4.63    0.78
   5 -12  -4    6.48    1.27
   5  12  -4    5.17    1.03
   5  12  -4    3.72    0.79
   5  12  -4    3.74    0.83
  -4 -12   4  169.63    5.66
   4 -12  -4  170.58    6.37
   4  12  -4  161.61    6.00
   4  12  -4  171.03    5.79
   4  12  -4  169.03    5.72
  -3 -12   4   14.06    1.38
   3 -12  -4   12.83    1.61
   3  12  -4   10.32    1.14
   3  12  -4   13.53    1.31
   3  12  -4   12.16    1.45
  -2 -12   4  238.44    7.66
   2 -12  -4  241.01    8.14
   2  12  -4  225.90    7.87
   2  12  -4  234.24    7.50
   2  12  -4  235.81    7.39
   1 -12  -4   61.88    3.15
  -1 -12   4   67.68    3.00
   1  12  -4   58.46    2.62
   1  12  -4   61.94    2.75
  -1  12   4   66.06    2.90
   1  12  -4   61.96    3.08
   0 -12   4   77.45    3.40
   0 -12  -4   75.84    3.54
   0  12  -4   78.20    3.57
   0  12   4   77.31    3.24
   0  12  -4   69.63    3.02
   0  12  -4   79.58    3.18
  -1 -12  -4   89.75    3.93
   1 -12   4   88.86    3.84
  -1  12  -4   87.20    3.51
   1  12   4   91.94    3.85
   1  12   4   90.19    3.56
   2 -12   4   51.39    2.74
  -2 -12  -4   48.71    2.65
   2  12   4   51.96    2.45
   2  12   4   53.55    2.69
  -2  12  -4   53.21    2.46
   2  12   4   49.42    1.95
  -3 -12  -4  165.80    5.89
   3 -12   4  158.20    5.97
   3  12   4  154.19    5.71
   3  12   4  159.57    5.48
  -3  12  -4  159.56    5.51
   3  12   4  163.16    4.86
  -4 -12  -4    4.14    0.89
   4 -12   4    4.52    1.02
  -4  12  -4    5.40    0.90
   4  12   4    5.28    0.56
   4  12   4    4.52    0.91
   4  12   4    4.78    0.82
  -5 -12  -4  131.87    4.89
   5 -12   4  128.81    5.19
   5  12   4  127.89    3.77
  -5  12  -4  126.26    4.70
   5  12   4  121.64    4.53
   5  12   4  136.00    4.92
   6 -12   4    6.23    1.17
  -6 -12  -4    5.57    0.98
   6  12   4    5.65    0.48
  -6  12  -4    4.34    0.91
   6  12   4    5.07    0.95
   6  12   4    5.85    0.91
   7 -12   4  143.11    5.73
   7  12   4  148.54    5.04
  -7  12  -4  151.39    5.29
   7  12   4  136.87    4.20
   8 -12   4   28.33    2.22
   8  12   4   27.59    1.70
   8  12   4   25.88    1.53
  -8  12  -4   29.39    1.94
   9 -12   4   21.42    2.19
   9  12   4   23.51    1.58
  10 -12   4   77.47    3.98
  10  12   4   86.28    3.42
  11 -12   4    8.59    1.47
  11  12   4    5.64    0.97
  12 -12   4   57.07    3.41
  12  12   4   63.08    2.81
  13 -12   4    0.16    0.81
  14 -12   4   69.65    3.77
  15 -12   4    6.38    1.44
  16 -12   4   16.75    2.10
  16 -13  -4   39.25    3.08
  16  13  -4   32.24    2.94
  15 -13  -4    6.42    1.59
  15  13  -4    6.44    1.33
  14 -13  -4   21.35    2.50
  14  13  -4   21.70    2.22
  13 -13  -4    7.07    1.55
  13  13  -4   11.69    1.61
  12 -13  -4   75.09    4.17
  12  13  -4   75.84    4.21
  12  13  -4   78.49    3.63
  11 -13  -4    3.48    1.22
  11  13  -4    1.48    0.85
  11  13  -4    1.21    0.75
  10 -13  -4   50.61    3.31
  10  13  -4   54.74    2.81
  10  13  -4   53.19    2.76
   9 -13  -4   20.10    2.38
   9  13  -4   22.23    1.67
   9  13  -4   25.59    1.80
   9  13  -4   21.42    2.41
   8 -13  -4   97.80    4.58
   8  13  -4   93.46    3.78
   8  13  -4   90.83    4.01
   8  13  -4   97.12    3.87
   7 -13  -4   19.49    2.14
   7  13  -4   21.43    1.59
   7  13  -4   20.88    1.58
   7  13  -4   18.91    1.86
   6 -13  -4   15.15    1.88
   6  13  -4   12.06    1.34
   6  13  -4   11.09    1.36
   6  13  -4   15.18    1.65
  -5 -13   4   82.73    3.34
   5 -13  -4   89.63    4.19
   5  13  -4   86.18    3.83
   5  13  -4   79.04    3.46
   5  13  -4   84.06    3.47
   4 -13  -4    0.05    0.57
  -4 -13   4   -0.10    0.39
   4  13  -4   -0.04    0.58
   4  13  -4   -0.14    0.51
   4  13  -4    0.30    0.50
  -3 -13   4  172.59    5.93
   3 -13  -4  166.73    6.48
   3  13  -4  170.54    5.80
   3  13  -4  170.93    6.28
   3  13  -4  169.55    5.86
  -2 -13   4   47.53    2.51
   2 -13  -4   50.52    2.91
   2  13  -4   48.95    2.31
   2  13  -4   43.82    2.33
   2  13  -4   43.81    2.65
  -1 -13   4  146.34    5.23
   1 -13  -4  128.12    5.34
   1  13  -4  135.05    4.89
   1  13  -4  133.76    4.75
   1  13  -4  127.21    5.26
  -1  13   4  141.92    5.09
   0 -13   4   36.96    2.30
   0 -13  -4   34.45    2.32
   0  13   4   39.66    2.17
   0  13  -4   38.18    2.02
   0  13  -4   38.22    2.08
  -1 -13  -4   62.67    3.21
   1 -13   4   62.91    3.19
   1  13   4   71.30    3.30
   1  13   4   63.80    2.91
  -1  13  -4   60.24    2.84
   2 -13   4   96.13    4.24
  -2 -13  -4   93.13    4.16
  -2  13  -4   94.83    3.83
   2  13   4   98.17    3.86
   2  13   4   98.94    3.32
   2  13   4  100.39    4.16
  -3 -13  -4   21.97    2.06
   3 -13   4   23.02    2.16
   3  13   4   21.53    1.98
   3  13   4   24.11    1.67
  -3  13  -4   24.31    1.66
   3  13   4   24.90    1.23
  -4 -13  -4  150.30    5.61
   4 -13   4  149.79    5.85
  -4  13  -4  148.37    5.34
   4  13   4  148.74    5.56
   4  13   4  144.67    5.22
   4  13   4  152.10    4.58
[truncated: 1,337,453 more chars]
