# Supplementary material for: Air-stable 18-electron adducts of Schrock catalysts with tuned stability constants for spontaneous release of the active species
Source: Commun Chem. 2021 May 19;4:71. doi: 10.1038/s42004-021-00503-4 (PMC9814263; doi:10.1038/s42004-021-00503-4)
Supplement: Supplementary file 5 — Supplementary Data 2 [file 42004_2021_503_MOESM5_ESM.cif]

 
data_mo_HGS343_0m

# compound 9
 
_publ_contact_author		
; Henrik Gulyas
Tarragona, 43007, Paisos Catalans 18

;
_publ_contact_author_email	'Gulyas.Henrik@ximo-inc.com'
_publ_contact_author_phone     '+34-977-55-8682'
_publ_requested_journal		'Nature Catalysis'

loop_
 _publ_author_name
 
 ' Henrik Guly�s'
 'Shigetaka Hayano'
 ' �d�m Madar�sz'
 ' Imre P�pai'
 ' M�rk Szab�'
 ' �gota Bucsai'
 ' Eddy Martin'
 ' Jordi Benet'
 


_audit_creation_method            'SHELXL-2014/7'
_shelx_SHELXL_version_number      '2014/7'
_chemical_name_systematic         ?
_chemical_name_common             ?
_chemical_melting_point           ?
_chemical_formula_moiety          ?
_chemical_formula_sum
 'C47 H50 F6 N4 O W' 
_chemical_formula_weight          984.76
loop_
 _atom_type_symbol
 _atom_type_description
 _atom_type_scat_dispersion_real
 _atom_type_scat_dispersion_imag
 _atom_type_scat_source
 'C'  'C'   0.0033   0.0016
 'International Tables Vol C Tables 4.2.6.8 and 6.1.1.4'
 'H'  'H'   0.0000   0.0000
 'International Tables Vol C Tables 4.2.6.8 and 6.1.1.4'
 'N'  'N'   0.0061   0.0033
 'International Tables Vol C Tables 4.2.6.8 and 6.1.1.4'
 'O'  'O'   0.0106   0.0060
 'International Tables Vol C Tables 4.2.6.8 and 6.1.1.4'
 'F'  'F'   0.0171   0.0103
 'International Tables Vol C Tables 4.2.6.8 and 6.1.1.4'
 'W'  'W'  -0.8490   6.8722
 'International Tables Vol C Tables 4.2.6.8 and 6.1.1.4'
 
_symmetry_cell_setting            Monoclinic  
_space_group_IT_number            14
_symmetry_space_group_name_H-M    P2(1)/c 
_space_group_name_Hall            '-P 2ybc'
 
_shelx_space_group_comment
;
The symmetry employed for this shelxl refinement is uniquely defined
by the following loop, which should always be used as a source of
symmetry information in preference to the above space-group names.
They are only intended as comments.
;
 
loop_
 _space_group_symop_operation_xyz
 'x, y, z'
 '-x, y+1/2, -z+1/2'
 '-x, -y, -z'
 'x, -y-1/2, z-1/2'
 
_cell_length_a                    14.0695(6)
_cell_length_b                    13.6259(5)
_cell_length_c                    22.1224(9)
_cell_angle_alpha                 90
_cell_angle_beta                  95.9850(14)
_cell_angle_gamma                 90
_cell_volume                      4218.0(3)
_cell_formula_units_Z             4
_cell_measurement_temperature     100(2)
_cell_measurement_reflns_used      9936
_cell_measurement_theta_min        2.23
_cell_measurement_theta_max       29.42
 
_exptl_crystal_description        prism 
_exptl_crystal_colour             orange 
_exptl_crystal_density_meas       ?
_exptl_crystal_density_method     ?
_exptl_crystal_density_diffrn     1.551          
_exptl_crystal_F_000              1984
_exptl_transmission_factor_min    ?
_exptl_transmission_factor_max    ?
_exptl_crystal_size_max           0.20
_exptl_crystal_size_mid           0.12
_exptl_crystal_size_min           0.05
_exptl_absorpt_coefficient_mu     2.806
_shelx_estimated_absorpt_T_min    0.604
_shelx_estimated_absorpt_T_max    0.872
_exptl_absorpt_correction_type    Multi-scan
_exptl_absorpt_correction_T_min   0.758
_exptl_absorpt_correction_T_max   0.872
_exptl_absorpt_process_details     
; 
 SADABS Version 2008/1 Bruker-Nonius
 Blessing, Acta Cryst. (1995) A51 33-38
; 
_exptl_special_details 
; 
 It should be noted that the esd's of the cell dimensions are probably too low;
 they should be multiplied by a factor of 2 to 10
; 
_diffrn_ambient_temperature       100(2)
_diffrn_measurement_specimen_support
                'magnetic support with MicroMount'
_diffrn_radiation_wavelength      0.71073 
_diffrn_radiation_type            MoK\a 
_diffrn_source                    'Microfocus source E025 IuS' 
_diffrn_source_type               'Bruker APEX DUO'
_diffrn_source_power              50
_diffrn_source_current            0.6
_diffrn_source_size               '0.2 mm x 0.2 mm fine focus'
_diffrn_radiation_monochromator   'Quazar MX Multilayer Optics' 
_diffrn_detector_type             '4K CCD area detector APEX II' 
_diffrn_measurement_device_type   'APEX DUO Kappa 4-axis goniometer' 
_diffrn_measurement_method         
;
 Fullsphere data collection, phi and omega scans
;
_diffrn_detector_area_resol_mean  512 
_diffrn_reflns_number             54907
_diffrn_reflns_av_unetI/netI      0.0685
_diffrn_reflns_av_R_equivalents   0.0584
_diffrn_reflns_limit_h_min        -21
_diffrn_reflns_limit_h_max        21
_diffrn_reflns_limit_k_min        -20
_diffrn_reflns_limit_k_max        20
_diffrn_reflns_limit_l_min        -32
_diffrn_reflns_limit_l_max        17
_diffrn_reflns_theta_min          1.758
_diffrn_reflns_theta_max          32.603
_diffrn_reflns_theta_full         25.242
_diffrn_measured_fraction_theta_max   0.919
_diffrn_measured_fraction_theta_full  1.000
_diffrn_reflns_Laue_measured_fraction_max    0.919
_diffrn_reflns_Laue_measured_fraction_full   1.000
_diffrn_reflns_point_group_measured_fraction_max   0.919
_diffrn_reflns_point_group_measured_fraction_full  1.000
_reflns_number_total              14174
_reflns_number_gt                 10448
_reflns_threshold_expression      'I > 2\s(I)'
_reflns_Friedel_coverage          0.000
_reflns_Friedel_fraction_max      .
_reflns_Friedel_fraction_full     .
 
_reflns_special_details
;
 Reflections were merged by SHELXL according to the crystal
 class for the calculation of statistics and refinement.

 _reflns_Friedel_fraction is defined as the number of unique
 Friedel pairs measured divided by the number that would be
 possible theoretically, ignoring centric projections and
 systematic absences.
;

_computing_data_collection        'Bruker APEX2 v2014.9-0' 
_computing_cell_refinement        'Bruker APEX2 v2014.9-0' 
_computing_data_reduction         'Bruker SAINT V7.60A' 
_computing_structure_solution     'SHELXT V2014/4 (Sheldrick 2014)' 
_computing_structure_refinement   'SHELXL-2014/7 (Sheldrick, 2014)' 
_computing_molecular_graphics
;
 SHELXle: C.B. Huebschle, G.M. Sheldrick & B. Dittrich
 J.Appl.Cryst. (2011) 44, 1281-1284.
; 
_computing_publication_material   'XCIF, SHELXL-2014/7 (Sheldrick, 2014)' 
_refine_special_details           ?
_refine_ls_structure_factor_coef  Fsqd
_refine_ls_matrix_type            full
_refine_ls_weighting_scheme       calc
_refine_ls_weighting_details
'w=1/[\s^2^(Fo^2^)+(0.0213P)^2^] where P=(Fo^2^+2Fc^2^)/3'
_atom_sites_solution_primary      ?
_atom_sites_solution_secondary    ?
_atom_sites_solution_hydrogens    geom
_refine_ls_hydrogen_treatment     constr
_refine_ls_extinction_method      none
_refine_ls_extinction_coef        .
_refine_ls_number_reflns          14174
_refine_ls_number_parameters      614
_refine_ls_number_restraints      344
_refine_ls_R_factor_all           0.0595
_refine_ls_R_factor_gt            0.0346
_refine_ls_wR_factor_ref          0.0654
_refine_ls_wR_factor_gt           0.0589
_refine_ls_goodness_of_fit_ref    1.021
_refine_ls_restrained_S_all       1.013
_refine_ls_shift/su_max           0.001
_refine_ls_shift/su_mean          0.000
 
loop_
 _atom_site_label
 _atom_site_type_symbol
 _atom_site_fract_x
 _atom_site_fract_y
 _atom_site_fract_z
 _atom_site_U_iso_or_equiv
 _atom_site_adp_type
 _atom_site_occupancy
 _atom_site_site_symmetry_order  
 _atom_site_calc_flag
 _atom_site_refinement_flags_posn
 _atom_site_refinement_flags_adp
 _atom_site_refinement_flags_occupancy
 _atom_site_disorder_assembly
 _atom_site_disorder_group
W1 W 0.25370(2) 0.30719(2) 0.17082(2) 0.00889(3) Uani 1 1 d . . . . .
N1 N 0.10936(16) 0.33108(15) 0.13499(9) 0.0134(5) Uani 1 1 d . . . . .
N2 N 0.26095(15) 0.42834(15) 0.19791(9) 0.0098(4) Uani 1 1 d . . . . .
N3 N 0.38273(16) 0.25848(15) 0.23165(9) 0.0115(5) Uani 1 1 d . . . . .
N4 N 0.20479(17) 0.23172(16) 0.25983(9) 0.0125(5) Uani 1 1 d . . . . .
O1 O 0.23654(13) 0.16116(13) 0.14915(8) 0.0122(4) Uani 1 1 d . . . . .
C1 C 0.1214(2) 0.2748(2) 0.02665(12) 0.0220(7) Uani 1 1 d . . . . .
H1A H 0.0791 0.2721 -0.0114 0.033 Uiso 1 1 calc R U . . .
H1B H 0.1488 0.2097 0.0358 0.033 Uiso 1 1 calc R U . . .
H1C H 0.1729 0.3219 0.0225 0.033 Uiso 1 1 calc R U . . .
C2 C 0.0656(2) 0.30638(19) 0.07712(12) 0.0169(6) Uani 1 1 d . . . . .
C3 C -0.0306(2) 0.3180(2) 0.07536(13) 0.0222(7) Uani 1 1 d . . . . .
H3 H -0.0763 0.3048 0.0416 0.027 Uiso 1 1 calc R U . . .
C4 C -0.0503(2) 0.3534(2) 0.13289(13) 0.0219(7) Uani 1 1 d . . . . .
H4 H -0.1116 0.3683 0.1449 0.026 Uiso 1 1 calc R U . . .
C5 C 0.0351(2) 0.36214(19) 0.16799(12) 0.0161(6) Uani 1 1 d . . . . .
C6 C 0.0476(2) 0.4115(2) 0.22924(12) 0.0200(6) Uani 1 1 d . . . . .
H6A H -0.0090 0.3996 0.2505 0.030 Uiso 1 1 calc R U . . .
H6B H 0.0558 0.4823 0.2238 0.030 Uiso 1 1 calc R U . . .
H6C H 0.1042 0.3847 0.2533 0.030 Uiso 1 1 calc R U . . .
C7 C 0.24442(19) 0.52420(18) 0.21690(11) 0.0110(5) Uani 1 1 d . . . . .
C8 C 0.2010(2) 0.59371(19) 0.17526(11) 0.0142(6) Uani 1 1 d . . . . .
C9 C 0.1756(2) 0.68396(19) 0.19774(12) 0.0165(6) Uani 1 1 d . . . . .
H9 H 0.1476 0.7321 0.1703 0.020 Uiso 1 1 calc R U . . .
C10 C 0.1900(2) 0.7057(2) 0.25921(12) 0.0200(6) Uani 1 1 d . . . . .
H10 H 0.1690 0.7667 0.2738 0.024 Uiso 1 1 calc R U . . .
C11 C 0.2353(2) 0.6381(2) 0.29928(12) 0.0184(6) Uani 1 1 d . . . . .
H11 H 0.2465 0.6542 0.3412 0.022 Uiso 1 1 calc R U . . .
C12 C 0.26458(19) 0.54761(19) 0.27952(11) 0.0134(5) Uani 1 1 d . . . . .
C13 C 0.1801(2) 0.57257(19) 0.10725(11) 0.0140(5) Uani 1 1 d . . . . .
H13 H 0.2073 0.5067 0.0990 0.017 Uiso 1 1 calc R U . . .
C14 C 0.2288(2) 0.6493(2) 0.06957(12) 0.0187(6) Uani 1 1 d . . . . .
H14A H 0.2158 0.6338 0.0262 0.028 Uiso 1 1 calc R U . . .
H14B H 0.2980 0.6483 0.0812 0.028 Uiso 1 1 calc R U . . .
H14C H 0.2037 0.7147 0.0773 0.028 Uiso 1 1 calc R U . . .
C15 C 0.0740(2) 0.5709(2) 0.08568(11) 0.0173(6) Uani 1 1 d . . . . .
H15A H 0.0648 0.5516 0.0428 0.026 Uiso 1 1 calc R U . . .
H15B H 0.0469 0.6363 0.0904 0.026 Uiso 1 1 calc R U . . .
H15C H 0.0417 0.5236 0.1100 0.026 Uiso 1 1 calc R U . . .
C16 C 0.3189(2) 0.4743(2) 0.32154(11) 0.0183(6) Uani 1 1 d D U . . .
H16 H 0.2952 0.4069 0.3101 0.022 Uiso 0.6 1 calc R U P A 1
H16' H 0.3218 0.4111 0.2988 0.022 Uiso 0.4 1 calc R U P B 2
C17 C 0.3114(4) 0.4892(5) 0.3889(2) 0.0312(15) Uani 0.6 1 d D U P C 1
H17A H 0.3385 0.5531 0.4015 0.047 Uiso 0.6 1 calc R U P C 1
H17B H 0.3468 0.4371 0.4121 0.047 Uiso 0.6 1 calc R U P C 1
H17C H 0.2441 0.4869 0.3966 0.047 Uiso 0.6 1 calc R U P C 1
C18 C 0.4256(4) 0.4809(4) 0.3101(2) 0.0226(12) Uani 0.6 1 d D U P C 1
H18A H 0.4320 0.4667 0.2673 0.034 Uiso 0.6 1 calc R U P C 1
H18B H 0.4628 0.4331 0.3359 0.034 Uiso 0.6 1 calc R U P C 1
H18C H 0.4495 0.5472 0.3200 0.034 Uiso 0.6 1 calc R U P C 1
C17' C 0.2651(6) 0.4541(7) 0.3781(3) 0.033(2) Uani 0.4 1 d D U P C 2
H17D H 0.3006 0.4056 0.4042 0.049 Uiso 0.4 1 calc R U P C 2
H17E H 0.2011 0.4287 0.3649 0.049 Uiso 0.4 1 calc R U P C 2
H17F H 0.2596 0.5152 0.4008 0.049 Uiso 0.4 1 calc R U P C 2
C18' C 0.4193(5) 0.5059(7) 0.3406(4) 0.038(2) Uani 0.4 1 d D U P C 2
H18D H 0.4522 0.5185 0.3045 0.057 Uiso 0.4 1 calc R U P C 2
H18E H 0.4528 0.4540 0.3650 0.057 Uiso 0.4 1 calc R U P C 2
H18F H 0.4187 0.5660 0.3649 0.057 Uiso 0.4 1 calc R U P C 2
C19 C 0.1154(2) 0.20244(19) 0.26614(12) 0.0159(6) Uani 1 1 d . . . . .
H19 H 0.0661 0.2176 0.2348 0.019 Uiso 1 1 calc R U . . .
C20 C 0.0920(2) 0.1510(2) 0.31646(13) 0.0218(7) Uani 1 1 d . . . . .
H20 H 0.0279 0.1317 0.3198 0.026 Uiso 1 1 calc R U . . .
C21 C 0.1637(2) 0.1285(2) 0.36167(13) 0.0258(7) Uani 1 1 d . . . . .
H21 H 0.1495 0.0945 0.3971 0.031 Uiso 1 1 calc R U . . .
C22 C 0.2553(2) 0.1558(2) 0.35480(12) 0.0246(7) Uani 1 1 d . . . . .
H22 H 0.3055 0.1400 0.3853 0.029 Uiso 1 1 calc R U . . .
C23 C 0.2752(2) 0.20712(19) 0.30263(11) 0.0149(6) Uani 1 1 d . . . . .
C24 C 0.3734(2) 0.2299(2) 0.28947(11) 0.0138(5) Uani 1 1 d . . . . .
C25 C 0.4523(2) 0.2184(2) 0.33196(12) 0.0202(6) Uani 1 1 d . . . . .
H25 H 0.4440 0.2019 0.3728 0.024 Uiso 1 1 calc R U . . .
C26 C 0.5428(2) 0.2312(2) 0.31489(13) 0.0251(7) Uani 1 1 d . . . . .
H26 H 0.5974 0.2245 0.3437 0.030 Uiso 1 1 calc R U . . .
C27 C 0.5525(2) 0.2538(2) 0.25494(13) 0.0227(7) Uani 1 1 d . . . . .
H27 H 0.6141 0.2600 0.2413 0.027 Uiso 1 1 calc R U . . .
C28 C 0.4716(2) 0.26728(19) 0.21542(12) 0.0146(6) Uani 1 1 d . . . . .
H28 H 0.4790 0.2837 0.1744 0.018 Uiso 1 1 calc R U . . .
C29 C 0.24193(19) 0.06405(19) 0.13582(11) 0.0144(6) Uani 1 1 d D . . . .
C30 C 0.2757(2) 0.0065(2) 0.19473(13) 0.0192(6) Uani 1 1 d . . . . .
C31 C 0.3185(2) 0.0515(2) 0.09079(13) 0.0224(7) Uani 1 1 d . . . . .
C32 C 0.1469(5) 0.0185(7) 0.1102 0.0214(14) Uani 0.6 1 d D U P D 1
C33 C 0.1397(5) -0.0677(6) 0.0749(3) 0.0264(15) Uani 0.6 1 d D U P D 1
H33 H 0.1960 -0.1016 0.0667 0.032 Uiso 0.6 1 calc R U P D 1
C34 C 0.0514(5) -0.1030(5) 0.0524(3) 0.0319(15) Uani 0.6 1 d D U P D 1
H34 H 0.0471 -0.1634 0.0308 0.038 Uiso 0.6 1 calc R U P D 1
C35 C -0.0313(5) -0.0520(5) 0.0607(3) 0.0328(15) Uani 0.6 1 d D U P D 1
H35 H -0.0920 -0.0773 0.0454 0.039 Uiso 0.6 1 calc R U P D 1
C36 C -0.0244(5) 0.0364(6) 0.0917(3) 0.0240(15) Uani 0.6 1 d D U P D 1
H36 H -0.0805 0.0730 0.0969 0.029 Uiso 0.6 1 calc R U P D 1
C37 C 0.0642(6) 0.0717(9) 0.1153(10) 0.0200(17) Uani 0.6 1 d D U P D 1
H37 H 0.0683 0.1335 0.1353 0.024 Uiso 0.6 1 calc R U P D 1
C32' C 0.1435(7) 0.0231(10) 0.1105(3) 0.022(2) Uani 0.4 1 d D U P D 2
C33' C 0.1329(6) -0.0760(9) 0.0929(5) 0.026(2) Uani 0.4 1 d D U P D 2
H33' H 0.1877 -0.1168 0.0929 0.031 Uiso 0.4 1 calc R U P D 2
C34' C 0.0434(7) -0.1139(7) 0.0757(4) 0.0311(19) Uani 0.4 1 d D U P D 2
H34' H 0.0376 -0.1777 0.0582 0.037 Uiso 0.4 1 calc R U P D 2
C35' C -0.0381(7) -0.0604(8) 0.0834(4) 0.033(2) Uani 0.4 1 d D U P D 2
H35' H -0.0996 -0.0874 0.0722 0.039 Uiso 0.4 1 calc R U P D 2
C36' C -0.0284(8) 0.0331(9) 0.1078(5) 0.028(2) Uani 0.4 1 d D U P D 2
H36' H -0.0836 0.0693 0.1155 0.033 Uiso 0.4 1 calc R U P D 2
C37' C 0.0616(10) 0.0741(14) 0.1212(16) 0.021(2) Uani 0.4 1 d D U P D 2
H37' H 0.0672 0.1383 0.1379 0.025 Uiso 0.4 1 calc R U P D 2
C38 C 0.32718(19) 0.32491(18) 0.10206(11) 0.0119(5) Uani 1 1 d . . . . .
H38 H 0.3161 0.2702 0.0757 0.014 Uiso 1 1 calc R U . . .
C39 C 0.3965(2) 0.3950(2) 0.07475(11) 0.0148(6) Uani 1 1 d . . . . .
C40 C 0.3461(2) 0.4356(2) 0.01407(11) 0.0201(6) Uani 1 1 d . . . . .
H40A H 0.3906 0.4775 -0.0054 0.030 Uiso 1 1 calc R U . . .
H40B H 0.2901 0.4741 0.0223 0.030 Uiso 1 1 calc R U . . .
H40C H 0.3259 0.3808 -0.0129 0.030 Uiso 1 1 calc R U . . .
C41 C 0.4247(2) 0.48221(19) 0.11669(12) 0.0176(6) Uani 1 1 d . . . . .
H41A H 0.4646 0.5277 0.0961 0.026 Uiso 1 1 calc R U . . .
H41B H 0.4605 0.4584 0.1542 0.026 Uiso 1 1 calc R U . . .
H41C H 0.3669 0.5162 0.1266 0.026 Uiso 1 1 calc R U . . .
C42 C 0.4852(2) 0.3368(2) 0.05954(12) 0.0184(6) Uani 1 1 d . . . . .
C43 C 0.4742(2) 0.2598(2) 0.01761(13) 0.0268(7) Uani 1 1 d . . . . .
H43 H 0.4122 0.2441 -0.0010 0.032 Uiso 1 1 calc R U . . .
C44 C 0.5518(3) 0.2058(2) 0.00253(14) 0.0327(8) Uani 1 1 d . . . . .
H44 H 0.5425 0.1541 -0.0262 0.039 Uiso 1 1 calc R U . . .
C45 C 0.6412(3) 0.2268(3) 0.02882(15) 0.0355(9) Uani 1 1 d . . . . .
H45 H 0.6942 0.1894 0.0186 0.043 Uiso 1 1 calc R U . . .
C46 C 0.6550(2) 0.3022(2) 0.07029(15) 0.0328(8) Uani 1 1 d . . . . .
H46 H 0.7175 0.3170 0.0885 0.039 Uiso 1 1 calc R U . . .
C47 C 0.5769(2) 0.3570(2) 0.08553(13) 0.0236(7) Uani 1 1 d . . . . .
H47 H 0.5869 0.4090 0.1142 0.028 Uiso 1 1 calc R U . . .
F1 F 0.21162(13) 0.01483(12) 0.23520(7) 0.0244(4) Uani 1 1 d . . . . .
F2 F 0.35892(13) 0.03900(12) 0.22242(7) 0.0249(4) Uani 1 1 d . . . . .
F3 F 0.28664(13) -0.09035(11) 0.18598(7) 0.0283(4) Uani 1 1 d . . . . .
F4 F 0.34381(14) -0.04209(12) 0.08135(8) 0.0350(5) Uani 1 1 d . . . . .
F5 F 0.28633(14) 0.08831(13) 0.03613(7) 0.0303(4) Uani 1 1 d . . . . .
F6 F 0.39885(12) 0.09900(12) 0.10934(7) 0.0245(4) Uani 1 1 d . . . . .
 
loop_
 _atom_site_aniso_label
 _atom_site_aniso_U_11
 _atom_site_aniso_U_22
 _atom_site_aniso_U_33
 _atom_site_aniso_U_23
 _atom_site_aniso_U_13
 _atom_site_aniso_U_12
W1 0.01043(5) 0.00847(5) 0.00753(5) 0.00026(4) -0.00026(3) -0.00037(5)
N1 0.0137(12) 0.0118(11) 0.0142(11) 0.0023(9) -0.0006(9) -0.0013(9)
N2 0.0089(11) 0.0122(11) 0.0081(9) 0.0006(9) -0.0005(8) -0.0005(9)
N3 0.0130(12) 0.0089(11) 0.0120(10) -0.0013(9) -0.0006(9) 0.0008(9)
N4 0.0167(13) 0.0109(11) 0.0098(10) 0.0008(9) 0.0002(9) 0.0006(10)
O1 0.0164(10) 0.0072(9) 0.0122(8) -0.0007(7) -0.0013(7) -0.0006(8)
C1 0.0246(17) 0.0253(16) 0.0143(13) -0.0014(12) -0.0070(12) -0.0063(14)
C2 0.0191(15) 0.0129(13) 0.0174(13) 0.0045(11) -0.0048(11) -0.0033(12)
C3 0.0161(15) 0.0237(16) 0.0244(15) 0.0091(13) -0.0088(12) -0.0045(13)
C4 0.0107(15) 0.0245(16) 0.0304(16) 0.0111(13) 0.0023(12) -0.0011(13)
C5 0.0143(15) 0.0118(14) 0.0219(14) 0.0074(11) 0.0006(11) -0.0007(11)
C6 0.0168(15) 0.0207(15) 0.0236(14) 0.0014(12) 0.0076(12) 0.0018(13)
C7 0.0094(13) 0.0114(13) 0.0125(12) -0.0008(10) 0.0031(10) -0.0015(10)
C8 0.0153(14) 0.0140(14) 0.0139(12) 0.0007(11) 0.0040(11) -0.0040(11)
C9 0.0178(15) 0.0099(13) 0.0224(14) 0.0015(11) 0.0046(11) -0.0005(12)
C10 0.0240(17) 0.0137(15) 0.0229(14) -0.0065(12) 0.0050(12) 0.0001(12)
C11 0.0198(16) 0.0192(15) 0.0164(13) -0.0078(12) 0.0031(12) -0.0027(12)
C12 0.0113(14) 0.0139(13) 0.0153(12) -0.0022(11) 0.0023(10) -0.0040(11)
C13 0.0166(15) 0.0105(13) 0.0149(12) 0.0014(11) 0.0018(11) 0.0012(11)
C14 0.0218(16) 0.0156(14) 0.0187(14) 0.0051(11) 0.0021(12) 0.0001(13)
C15 0.0178(15) 0.0175(15) 0.0164(13) 0.0018(11) 0.0016(11) 0.0020(12)
C16 0.0222(16) 0.0178(14) 0.0143(12) -0.0032(11) -0.0013(11) 0.0031(12)
C17 0.037(4) 0.043(4) 0.012(2) -0.005(2) -0.006(2) 0.018(3)
C18 0.023(3) 0.019(3) 0.024(3) -0.001(2) -0.008(2) -0.002(2)
C17' 0.036(5) 0.041(6) 0.019(4) 0.002(4) -0.003(4) 0.010(4)
C18' 0.031(5) 0.035(5) 0.044(5) 0.011(4) -0.014(4) -0.003(4)
C19 0.0157(14) 0.0151(14) 0.0172(13) 0.0009(11) 0.0024(11) -0.0008(12)
C20 0.0230(17) 0.0204(15) 0.0236(15) 0.0026(13) 0.0096(13) -0.0025(13)
C21 0.033(2) 0.0287(18) 0.0176(14) 0.0088(13) 0.0112(14) -0.0040(15)
C22 0.033(2) 0.0275(17) 0.0128(13) 0.0064(13) 0.0000(13) -0.0048(15)
C23 0.0189(15) 0.0142(14) 0.0115(12) 0.0013(10) 0.0016(11) 0.0022(12)
C24 0.0165(15) 0.0134(13) 0.0109(12) 0.0005(10) -0.0012(10) -0.0004(11)
C25 0.0220(17) 0.0226(16) 0.0147(13) 0.0030(11) -0.0043(12) 0.0009(13)
C26 0.0220(17) 0.0263(17) 0.0247(15) 0.0050(13) -0.0092(13) 0.0034(14)
C27 0.0152(16) 0.0232(17) 0.0294(16) -0.0017(13) 0.0005(13) 0.0015(13)
C28 0.0141(14) 0.0145(13) 0.0148(13) 0.0006(11) -0.0004(11) 0.0016(12)
C29 0.0175(15) 0.0098(13) 0.0157(13) -0.0021(11) 0.0004(11) 0.0013(11)
C30 0.0228(17) 0.0108(14) 0.0234(14) 0.0002(12) -0.0009(13) 0.0030(12)
C31 0.0301(19) 0.0139(15) 0.0234(15) -0.0024(12) 0.0036(13) 0.0059(13)
C32 0.024(3) 0.012(3) 0.026(3) 0.000(2) -0.007(2) 0.000(2)
C33 0.031(3) 0.017(3) 0.030(3) -0.005(3) -0.003(2) -0.003(2)
C34 0.037(3) 0.021(3) 0.036(3) -0.013(3) -0.003(3) -0.006(2)
C35 0.028(3) 0.028(3) 0.040(3) -0.006(3) -0.006(3) -0.009(2)
C36 0.022(2) 0.019(2) 0.029(3) 0.001(2) -0.002(2) -0.002(2)
C37 0.022(3) 0.012(2) 0.025(4) 0.001(2) -0.005(2) -0.006(2)
C32' 0.025(3) 0.013(3) 0.026(4) -0.001(3) -0.007(3) -0.004(3)
C33' 0.029(3) 0.016(3) 0.031(4) -0.003(3) -0.008(3) 0.003(3)
C34' 0.037(3) 0.015(3) 0.039(4) -0.010(3) -0.010(4) -0.005(3)
C35' 0.031(3) 0.024(3) 0.041(4) -0.004(4) -0.007(3) -0.009(3)
C36' 0.025(3) 0.024(3) 0.032(4) -0.003(3) -0.007(3) -0.007(3)
C37' 0.021(3) 0.015(3) 0.025(4) -0.002(3) -0.006(3) -0.004(3)
C38 0.0117(13) 0.0145(14) 0.0093(11) -0.0012(10) -0.0003(10) 0.0014(11)
C39 0.0156(15) 0.0183(14) 0.0109(12) 0.0004(11) 0.0034(10) -0.0019(12)
C40 0.0279(18) 0.0181(15) 0.0149(13) 0.0029(11) 0.0052(12) 0.0027(13)
C41 0.0179(16) 0.0152(14) 0.0206(14) 0.0015(11) 0.0063(12) -0.0027(12)
C42 0.0236(17) 0.0182(14) 0.0152(13) 0.0067(11) 0.0100(12) 0.0032(13)
C43 0.034(2) 0.0251(17) 0.0240(15) 0.0025(13) 0.0145(14) 0.0062(15)
C44 0.043(2) 0.0296(19) 0.0291(17) 0.0059(14) 0.0216(16) 0.0094(17)
C45 0.038(2) 0.036(2) 0.0373(19) 0.0172(16) 0.0249(17) 0.0176(17)
C46 0.0215(17) 0.041(2) 0.0379(18) 0.0247(17) 0.0128(15) 0.0071(16)
C47 0.0224(17) 0.0256(17) 0.0238(15) 0.0120(13) 0.0074(13) 0.0019(14)
F1 0.0295(11) 0.0200(9) 0.0250(9) 0.0069(7) 0.0081(8) 0.0004(8)
F2 0.0235(10) 0.0253(10) 0.0240(9) 0.0016(7) -0.0065(8) 0.0027(8)
F3 0.0423(12) 0.0100(8) 0.0314(9) 0.0040(7) -0.0018(8) 0.0081(8)
F4 0.0480(14) 0.0169(9) 0.0426(11) -0.0071(8) 0.0169(10) 0.0084(9)
F5 0.0476(13) 0.0302(10) 0.0134(8) -0.0035(7) 0.0039(8) 0.0027(9)
F6 0.0198(10) 0.0237(10) 0.0308(9) 0.0022(8) 0.0069(8) 0.0028(8)
 
_geom_special_details
;
 All esds (except the esd in the dihedral angle between two l.s. planes)
 are estimated using the full covariance matrix.  The cell esds are taken
 into account individually in the estimation of esds in distances, angles
 and torsion angles; correlations between esds in cell parameters are only
 used when they are defined by crystal symmetry.  An approximate (isotropic)
 treatment of cell esds is used for estimating esds involving l.s. planes.
;
 
loop_
 _geom_bond_atom_site_label_1
 _geom_bond_atom_site_label_2
 _geom_bond_distance
 _geom_bond_site_symmetry_2
 _geom_bond_publ_flag
W1 N2 1.756(2) . ?
W1 C38 1.941(2) . ?
W1 O1 2.0551(17) . ?
W1 N1 2.127(2) . ?
W1 N3 2.244(2) . ?
W1 N4 2.385(2) . ?
N1 C5 1.401(3) . ?
N1 C2 1.402(3) . ?
N2 C7 1.399(3) . ?
N3 C28 1.342(3) . ?
N3 C24 1.357(3) . ?
N4 C23 1.339(3) . ?
N4 C19 1.341(3) . ?
O1 C29 1.359(3) . ?
C1 C2 1.493(4) . ?
C2 C3 1.360(4) . ?
C3 C4 1.415(4) . ?
C4 C5 1.366(4) . ?
C5 C6 1.507(4) . ?
C7 C8 1.415(4) . ?
C7 C12 1.421(3) . ?
C8 C9 1.387(4) . ?
C8 C13 1.530(3) . ?
C9 C10 1.386(4) . ?
C10 C11 1.387(4) . ?
C11 C12 1.385(4) . ?
C12 C16 1.516(4) . ?
C13 C15 1.520(4) . ?
C13 C14 1.542(4) . ?
C16 C18' 1.495(7) . ?
C16 C17 1.518(5) . ?
C16 C18 1.551(5) . ?
C16 C17' 1.553(6) . ?
C19 C20 1.383(4) . ?
C20 C21 1.379(4) . ?
C21 C22 1.365(4) . ?
C22 C23 1.402(4) . ?
C23 C24 1.475(4) . ?
C24 C25 1.387(4) . ?
C25 C26 1.376(4) . ?
C26 C27 1.382(4) . ?
C27 C28 1.373(4) . ?
C29 C32 1.528(6) . ?
C29 C32' 1.543(7) . ?
C29 C31 1.551(4) . ?
C29 C30 1.552(4) . ?
C30 F2 1.339(3) . ?
C30 F1 1.340(3) . ?
C30 F3 1.345(3) . ?
C31 F6 1.330(3) . ?
C31 F5 1.344(3) . ?
C31 F4 1.346(3) . ?
C32 C37 1.386(5) . ?
C32 C33 1.408(4) . ?
C33 C34 1.377(5) . ?
C34 C35 1.384(6) . ?
C35 C36 1.385(5) . ?
C36 C37 1.386(5) . ?
C32' C37' 1.387(5) . ?
C32' C33' 1.409(5) . ?
C33' C34' 1.378(6) . ?
C34' C35' 1.385(6) . ?
C35' C36' 1.386(6) . ?
C36' C37' 1.386(6) . ?
C38 C39 1.534(4) . ?
C39 C41 1.534(4) . ?
C39 C42 1.545(4) . ?
C39 C40 1.553(4) . ?
C42 C47 1.384(4) . ?
C42 C43 1.398(4) . ?
C43 C44 1.384(4) . ?
C44 C45 1.361(5) . ?
C45 C46 1.377(5) . ?
C46 C47 1.399(4) . ?
 
loop_
 _geom_angle_atom_site_label_1
 _geom_angle_atom_site_label_2
 _geom_angle_atom_site_label_3
 _geom_angle
 _geom_angle_site_symmetry_1
 _geom_angle_site_symmetry_3
 _geom_angle_publ_flag
N2 W1 C38 97.69(10) . . ?
N2 W1 O1 172.45(8) . . ?
C38 W1 O1 89.82(9) . . ?
N2 W1 N1 90.14(9) . . ?
C38 W1 N1 104.76(9) . . ?
O1 W1 N1 88.67(8) . . ?
N2 W1 N3 93.38(9) . . ?
C38 W1 N3 92.47(9) . . ?
O1 W1 N3 85.50(7) . . ?
N1 W1 N3 161.80(8) . . ?
N2 W1 N4 97.77(8) . . ?
C38 W1 N4 157.43(9) . . ?
O1 W1 N4 74.82(7) . . ?
N1 W1 N4 91.56(8) . . ?
N3 W1 N4 70.28(8) . . ?
C5 N1 C2 105.6(2) . . ?
C5 N1 W1 125.94(17) . . ?
C2 N1 W1 127.91(18) . . ?
C7 N2 W1 167.15(19) . . ?
C28 N3 C24 117.5(2) . . ?
C28 N3 W1 122.10(17) . . ?
C24 N3 W1 119.91(18) . . ?
C23 N4 C19 119.0(2) . . ?
C23 N4 W1 115.83(18) . . ?
C19 N4 W1 124.66(17) . . ?
C29 O1 W1 170.11(17) . . ?
C3 C2 N1 109.8(2) . . ?
C3 C2 C1 127.7(3) . . ?
N1 C2 C1 122.5(3) . . ?
C2 C3 C4 107.5(3) . . ?
C5 C4 C3 107.3(3) . . ?
C4 C5 N1 109.7(2) . . ?
C4 C5 C6 124.3(3) . . ?
N1 C5 C6 125.5(2) . . ?
N2 C7 C8 120.2(2) . . ?
N2 C7 C12 118.7(2) . . ?
C8 C7 C12 120.9(2) . . ?
C9 C8 C7 118.0(2) . . ?
C9 C8 C13 119.3(2) . . ?
C7 C8 C13 122.7(2) . . ?
C10 C9 C8 121.6(3) . . ?
C9 C10 C11 119.7(3) . . ?
C12 C11 C10 121.4(2) . . ?
C11 C12 C7 118.2(2) . . ?
C11 C12 C16 122.7(2) . . ?
C7 C12 C16 119.1(2) . . ?
C15 C13 C8 113.1(2) . . ?
C15 C13 C14 108.6(2) . . ?
C8 C13 C14 110.7(2) . . ?
C18' C16 C12 112.6(4) . . ?
C12 C16 C17 115.6(3) . . ?
C12 C16 C18 107.2(3) . . ?
C17 C16 C18 108.6(3) . . ?
C18' C16 C17' 110.5(4) . . ?
C12 C16 C17' 110.7(4) . . ?
N4 C19 C20 122.6(3) . . ?
C21 C20 C19 118.6(3) . . ?
C22 C21 C20 119.1(3) . . ?
C21 C22 C23 119.9(3) . . ?
N4 C23 C22 120.7(3) . . ?
N4 C23 C24 116.5(2) . . ?
C22 C23 C24 122.6(3) . . ?
N3 C24 C25 121.5(3) . . ?
N3 C24 C23 115.5(2) . . ?
C25 C24 C23 122.9(2) . . ?
C26 C25 C24 119.9(3) . . ?
C25 C26 C27 118.6(3) . . ?
C28 C27 C26 118.8(3) . . ?
N3 C28 C27 123.5(3) . . ?
O1 C29 C32 114.2(4) . . ?
O1 C29 C32' 111.2(6) . . ?
O1 C29 C31 107.8(2) . . ?
C32 C29 C31 110.9(3) . . ?
C32' C29 C31 112.6(4) . . ?
O1 C29 C30 109.2(2) . . ?
C32 C29 C30 106.6(3) . . ?
C32' C29 C30 107.9(4) . . ?
C31 C29 C30 108.1(2) . . ?
F2 C30 F1 106.5(2) . . ?
F2 C30 F3 106.4(2) . . ?
F1 C30 F3 105.9(2) . . ?
F2 C30 C29 113.2(2) . . ?
F1 C30 C29 110.5(2) . . ?
F3 C30 C29 113.8(2) . . ?
F6 C31 F5 107.0(2) . . ?
F6 C31 F4 106.2(2) . . ?
F5 C31 F4 106.5(2) . . ?
F6 C31 C29 111.9(2) . . ?
F5 C31 C29 110.2(2) . . ?
F4 C31 C29 114.6(2) . . ?
C37 C32 C33 118.0(4) . . ?
C37 C32 C29 117.8(6) . . ?
C33 C32 C29 123.6(6) . . ?
C34 C33 C32 120.1(4) . . ?
C33 C34 C35 121.1(4) . . ?
C34 C35 C36 119.1(4) . . ?
C35 C36 C37 120.2(4) . . ?
C32 C37 C36 121.1(4) . . ?
C37' C32' C33' 117.5(5) . . ?
C37' C32' C29 119.2(9) . . ?
C33' C32' C29 120.8(9) . . ?
C34' C33' C32' 120.2(5) . . ?
C33' C34' C35' 120.9(5) . . ?
C34' C35' C36' 118.9(5) . . ?
C35' C36' C37' 120.2(5) . . ?
C36' C37' C32' 121.3(5) . . ?
C39 C38 W1 143.01(19) . . ?
C38 C39 C41 112.3(2) . . ?
C38 C39 C42 109.1(2) . . ?
C41 C39 C42 111.5(2) . . ?
C38 C39 C40 108.1(2) . . ?
C41 C39 C40 108.2(2) . . ?
C42 C39 C40 107.5(2) . . ?
C47 C42 C43 117.3(3) . . ?
C47 C42 C39 123.1(3) . . ?
C43 C42 C39 119.6(3) . . ?
C44 C43 C42 121.5(3) . . ?
C45 C44 C43 120.2(3) . . ?
C44 C45 C46 120.1(3) . . ?
C45 C46 C47 119.9(3) . . ?
C42 C47 C46 121.0(3) . . ?
 
loop_
 _geom_torsion_atom_site_label_1
 _geom_torsion_atom_site_label_2
 _geom_torsion_atom_site_label_3
 _geom_torsion_atom_site_label_4
 _geom_torsion
 _geom_torsion_site_symmetry_1
 _geom_torsion_site_symmetry_2
 _geom_torsion_site_symmetry_3
 _geom_torsion_site_symmetry_4
 _geom_torsion_publ_flag
C38 W1 N2 C7 119.2(8) . . . . ?
N1 W1 N2 C7 14.3(8) . . . . ?
N3 W1 N2 C7 -147.8(8) . . . . ?
N4 W1 N2 C7 -77.3(8) . . . . ?
C5 N1 C2 C3 -2.2(3) . . . . ?
W1 N1 C2 C3 169.40(18) . . . . ?
C5 N1 C2 C1 176.5(2) . . . . ?
W1 N1 C2 C1 -11.9(4) . . . . ?
N1 C2 C3 C4 1.4(3) . . . . ?
C1 C2 C3 C4 -177.2(3) . . . . ?
C2 C3 C4 C5 0.0(3) . . . . ?
C3 C4 C5 N1 -1.4(3) . . . . ?
C3 C4 C5 C6 170.5(2) . . . . ?
C2 N1 C5 C4 2.2(3) . . . . ?
W1 N1 C5 C4 -169.63(18) . . . . ?
C2 N1 C5 C6 -169.5(2) . . . . ?
W1 N1 C5 C6 18.6(4) . . . . ?
W1 N2 C7 C8 -62.3(9) . . . . ?
W1 N2 C7 C12 112.5(7) . . . . ?
N2 C7 C8 C9 172.4(2) . . . . ?
C12 C7 C8 C9 -2.3(4) . . . . ?
N2 C7 C8 C13 -6.9(4) . . . . ?
C12 C7 C8 C13 178.5(2) . . . . ?
C7 C8 C9 C10 -1.4(4) . . . . ?
C13 C8 C9 C10 177.9(3) . . . . ?
C8 C9 C10 C11 3.4(4) . . . . ?
C9 C10 C11 C12 -1.7(4) . . . . ?
C10 C11 C12 C7 -1.9(4) . . . . ?
C10 C11 C12 C16 176.7(3) . . . . ?
N2 C7 C12 C11 -170.9(2) . . . . ?
C8 C7 C12 C11 3.8(4) . . . . ?
N2 C7 C12 C16 10.6(4) . . . . ?
C8 C7 C12 C16 -174.7(2) . . . . ?
C9 C8 C13 C15 -64.3(3) . . . . ?
C7 C8 C13 C15 114.9(3) . . . . ?
C9 C8 C13 C14 57.8(3) . . . . ?
C7 C8 C13 C14 -123.0(3) . . . . ?
C11 C12 C16 C18' -71.2(5) . . . . ?
C7 C12 C16 C18' 107.3(5) . . . . ?
C11 C12 C16 C17 19.5(5) . . . . ?
C7 C12 C16 C17 -162.0(3) . . . . ?
C11 C12 C16 C18 -101.8(3) . . . . ?
C7 C12 C16 C18 76.7(3) . . . . ?
C11 C12 C16 C17' 53.0(5) . . . . ?
C7 C12 C16 C17' -128.5(4) . . . . ?
C23 N4 C19 C20 2.7(4) . . . . ?
W1 N4 C19 C20 174.0(2) . . . . ?
N4 C19 C20 C21 -0.4(4) . . . . ?
C19 C20 C21 C22 -1.3(4) . . . . ?
C20 C21 C22 C23 0.8(5) . . . . ?
C19 N4 C23 C22 -3.2(4) . . . . ?
W1 N4 C23 C22 -175.2(2) . . . . ?
C19 N4 C23 C24 172.2(2) . . . . ?
W1 N4 C23 C24 0.2(3) . . . . ?
C21 C22 C23 N4 1.5(4) . . . . ?
C21 C22 C23 C24 -173.6(3) . . . . ?
C28 N3 C24 C25 5.6(4) . . . . ?
W1 N3 C24 C25 -166.8(2) . . . . ?
C28 N3 C24 C23 -171.3(2) . . . . ?
W1 N3 C24 C23 16.3(3) . . . . ?
N4 C23 C24 N3 -10.3(4) . . . . ?
C22 C23 C24 N3 165.0(3) . . . . ?
N4 C23 C24 C25 172.9(3) . . . . ?
C22 C23 C24 C25 -11.9(4) . . . . ?
N3 C24 C25 C26 -3.4(4) . . . . ?
C23 C24 C25 C26 173.2(3) . . . . ?
C24 C25 C26 C27 -0.9(4) . . . . ?
C25 C26 C27 C28 3.0(4) . . . . ?
C24 N3 C28 C27 -3.5(4) . . . . ?
W1 N3 C28 C27 168.7(2) . . . . ?
C26 C27 C28 N3 -0.8(4) . . . . ?
O1 C29 C30 F2 -56.1(3) . . . . ?
C32 C29 C30 F2 -179.8(4) . . . . ?
C32' C29 C30 F2 -177.1(6) . . . . ?
C31 C29 C30 F2 60.9(3) . . . . ?
O1 C29 C30 F1 63.2(3) . . . . ?
C32 C29 C30 F1 -60.6(4) . . . . ?
C32' C29 C30 F1 -57.8(6) . . . . ?
C31 C29 C30 F1 -179.8(2) . . . . ?
O1 C29 C30 F3 -177.8(2) . . . . ?
C32 C29 C30 F3 58.4(4) . . . . ?
C32' C29 C30 F3 61.2(6) . . . . ?
C31 C29 C30 F3 -60.8(3) . . . . ?
O1 C29 C31 F6 48.1(3) . . . . ?
C32 C29 C31 F6 173.7(4) . . . . ?
C32' C29 C31 F6 171.2(6) . . . . ?
C30 C29 C31 F6 -69.7(3) . . . . ?
O1 C29 C31 F5 -70.7(3) . . . . ?
C32 C29 C31 F5 54.8(5) . . . . ?
C32' C29 C31 F5 52.3(6) . . . . ?
C30 C29 C31 F5 171.4(2) . . . . ?
O1 C29 C31 F4 169.1(2) . . . . ?
C32 C29 C31 F4 -65.3(5) . . . . ?
C32' C29 C31 F4 -67.8(6) . . . . ?
C30 C29 C31 F4 51.3(3) . . . . ?
O1 C29 C32 C37 -13.6(12) . . . . ?
C31 C29 C32 C37 -135.5(12) . . . . ?
C30 C29 C32 C37 107.1(12) . . . . ?
O1 C29 C32 C33 157.8(4) . . . . ?
C31 C29 C32 C33 35.9(5) . . . . ?
C30 C29 C32 C33 -81.6(4) . . . . ?
C37 C32 C33 C34 -7.3(14) . . . . ?
C29 C32 C33 C34 -178.6(5) . . . . ?
C32 C33 C34 C35 3.9(9) . . . . ?
C33 C34 C35 C36 0.6(10) . . . . ?
C34 C35 C36 C37 -1.6(14) . . . . ?
C33 C32 C37 C36 6(2) . . . . ?
C29 C32 C37 C36 178.3(13) . . . . ?
C35 C36 C37 C32 -2(2) . . . . ?
O1 C29 C32' C37' -19(2) . . . . ?
C31 C29 C32' C37' -140.5(19) . . . . ?
C30 C29 C32' C37' 100(2) . . . . ?
O1 C29 C32' C33' 179.1(7) . . . . ?
C31 C29 C32' C33' 58.0(9) . . . . ?
C30 C29 C32' C33' -61.2(8) . . . . ?
C37' C32' C33' C34' 12(2) . . . . ?
C29 C32' C33' C34' 174.0(8) . . . . ?
C32' C33' C34' C35' -9.2(15) . . . . ?
C33' C34' C35' C36' 1.2(15) . . . . ?
C34' C35' C36' C37' 3(2) . . . . ?
C35' C36' C37' C32' 0(4) . . . . ?
C33' C32' C37' C36' -8(4) . . . . ?
C29 C32' C37' C36' -170(2) . . . . ?
W1 C38 C39 C41 4.3(4) . . . . ?
W1 C38 C39 C42 128.4(3) . . . . ?
W1 C38 C39 C40 -115.0(3) . . . . ?
C38 C39 C42 C47 -119.1(3) . . . . ?
C41 C39 C42 C47 5.4(3) . . . . ?
C40 C39 C42 C47 123.9(3) . . . . ?
C38 C39 C42 C43 61.0(3) . . . . ?
C41 C39 C42 C43 -174.5(2) . . . . ?
C40 C39 C42 C43 -56.0(3) . . . . ?
C47 C42 C43 C44 -0.1(4) . . . . ?
C39 C42 C43 C44 179.8(3) . . . . ?
C42 C43 C44 C45 0.3(5) . . . . ?
C43 C44 C45 C46 -0.4(5) . . . . ?
C44 C45 C46 C47 0.2(4) . . . . ?
C43 C42 C47 C46 -0.1(4) . . . . ?
C39 C42 C47 C46 -180.0(2) . . . . ?
C45 C46 C47 C42 0.0(4) . . . . ?
 
_refine_diff_density_max    2.380
_refine_diff_density_min   -1.139
_refine_diff_density_rms    0.161
_shelx_res_file
;
    mo_HGS343_0m.res created by SHELXL-2014/7
TITL mo_HGS343_0m in P2(1)/c
CELL 0.71073  14.06950  13.62590  22.12240  90.0000  95.9850  90.0000
ZERR    4.00   0.00060   0.00050   0.00090   0.0000   0.0014   0.0000
LATT  1
SYMM -X, 0.5+Y, 0.5-Z
SFAC C H N O F W
UNIT 188 200 16 4 24 4
LIST 4
TEMP -173.170
SIZE 0.05 0.12 0.20
ACTA
CONF
L.S. 16
BOND
OMIT 1 1 0
FMAP 2
PLAN 5
WGHT    0.021300
FVAR       0.06823   0.59094
MOLE   1
W1    6    0.253701    0.307191    0.170823    11.00000    0.01043    0.00847 =
         0.00753    0.00026   -0.00026   -0.00037
N1    3    0.109360    0.331083    0.134994    11.00000    0.01370    0.01178 =
         0.01423    0.00233   -0.00061   -0.00130
N2    3    0.260947    0.428343    0.197907    11.00000    0.00890    0.01216 =
         0.00805    0.00062   -0.00051   -0.00046
N3    3    0.382730    0.258484    0.231646    11.00000    0.01305    0.00886 =
         0.01205   -0.00125   -0.00065    0.00076
N4    3    0.204792    0.231722    0.259827    11.00000    0.01667    0.01091 =
         0.00981    0.00077    0.00019    0.00061
O1    4    0.236540    0.161156    0.149152    11.00000    0.01641    0.00724 =
         0.01223   -0.00066   -0.00126   -0.00056
C1    1    0.121408    0.274813    0.026646    11.00000    0.02458    0.02533 =
         0.01426   -0.00144   -0.00699   -0.00629
AFIX 137
H1A   2    0.079058    0.272081   -0.011405    11.00000   -1.50000
H1B   2    0.148833    0.209702    0.035755    11.00000   -1.50000
H1C   2    0.172933    0.321940    0.022466    11.00000   -1.50000
AFIX   0
C2    1    0.065637    0.306381    0.077115    11.00000    0.01907    0.01294 =
         0.01739    0.00447   -0.00476   -0.00329
C3    1   -0.030634    0.318006    0.075358    11.00000    0.01608    0.02367 =
         0.02445    0.00906   -0.00881   -0.00452
AFIX  43
H3    2   -0.076348    0.304785    0.041640    11.00000   -1.20000
AFIX   0
C4    1   -0.050298    0.353374    0.132893    11.00000    0.01067    0.02452 =
         0.03044    0.01115    0.00228   -0.00114
AFIX  43
H4    2   -0.111564    0.368271    0.144899    11.00000   -1.20000
AFIX   0
C5    1    0.035132    0.362139    0.167990    11.00000    0.01425    0.01184 =
         0.02193    0.00738    0.00064   -0.00065
C6    1    0.047642    0.411508    0.229243    11.00000    0.01679    0.02068 =
         0.02360    0.00140    0.00762    0.00180
AFIX 137
H6A   2   -0.008987    0.399627    0.250504    11.00000   -1.50000
H6B   2    0.055844    0.482274    0.223815    11.00000   -1.50000
H6C   2    0.104208    0.384734    0.253250    11.00000   -1.50000
AFIX   0
C7    1    0.244419    0.524195    0.216903    11.00000    0.00942    0.01138 =
         0.01247   -0.00079    0.00313   -0.00153
C8    1    0.200963    0.593709    0.175259    11.00000    0.01526    0.01403 =
         0.01388    0.00071    0.00403   -0.00396
C9    1    0.175587    0.683956    0.197735    11.00000    0.01775    0.00993 =
         0.02237    0.00147    0.00465   -0.00053
AFIX  43
H9    2    0.147625    0.732054    0.170315    11.00000   -1.20000
AFIX   0
C10   1    0.190019    0.705693    0.259208    11.00000    0.02400    0.01365 =
         0.02288   -0.00653    0.00500    0.00008
AFIX  43
H10   2    0.168964    0.766660    0.273832    11.00000   -1.20000
AFIX   0
C11   1    0.235316    0.638087    0.299282    11.00000    0.01977    0.01921 =
         0.01636   -0.00781    0.00307   -0.00268
AFIX  43
H11   2    0.246517    0.654184    0.341203    11.00000   -1.20000
AFIX   0
C12   1    0.264583    0.547608    0.279523    11.00000    0.01128    0.01391 =
         0.01532   -0.00222    0.00230   -0.00399
C13   1    0.180122    0.572570    0.107255    11.00000    0.01658    0.01048 =
         0.01494    0.00141    0.00184    0.00118
AFIX  13
H13   2    0.207280    0.506673    0.099014    11.00000   -1.20000
AFIX   0
C14   1    0.228846    0.649338    0.069568    11.00000    0.02179    0.01559 =
         0.01868    0.00513    0.00212    0.00015
AFIX 137
H14A  2    0.215779    0.633783    0.026248    11.00000   -1.50000
H14B  2    0.297984    0.648297    0.081192    11.00000   -1.50000
H14C  2    0.203735    0.714715    0.077316    11.00000   -1.50000
AFIX   0
C15   1    0.073956    0.570860    0.085685    11.00000    0.01778    0.01754 =
         0.01642    0.00182    0.00162    0.00199
AFIX 137
H15A  2    0.064826    0.551562    0.042797    11.00000   -1.50000
H15B  2    0.046853    0.636340    0.090362    11.00000   -1.50000
H15C  2    0.041744    0.523576    0.109989    11.00000   -1.50000
AFIX   0
SIMU 0.01 C16 > C18'
DELU 0.01 C16 > C18'
C16   1    0.318898    0.474280    0.321542    11.00000    0.02218    0.01781 =
         0.01430   -0.00322   -0.00126    0.00311
PART 1
AFIX  13
H16   2    0.295166    0.406940    0.310086    10.60000   -1.20000
PART 2
AFIX  13
H16'  2    0.321845    0.411147    0.298765    10.40000   -1.20000
AFIX   0
DFIX 1.52 0.01 C16 C17 C16 C18 C16 C17' C16 C18'
DFIX 2.50 0.01 C17 C18 C17' C18'
PART 1 10.60
C17   1    0.311388    0.489162    0.388872    10.60000    0.03741    0.04260 =
         0.01198   -0.00513   -0.00566    0.01796
AFIX 137
H17A  2    0.338474    0.553122    0.401481    10.60000   -1.50000
H17B  2    0.346767    0.437119    0.412053    10.60000   -1.50000
H17C  2    0.244074    0.486854    0.396555    10.60000   -1.50000
AFIX   0
C18   1    0.425631    0.480941    0.310117    10.60000    0.02284    0.01862 =
         0.02401   -0.00121   -0.00796   -0.00231
AFIX 137
H18A  2    0.431988    0.466690    0.267304    10.60000   -1.50000
H18B  2    0.462801    0.433135    0.335876    10.60000   -1.50000
H18C  2    0.449533    0.547204    0.319952    10.60000   -1.50000
AFIX   0
PART 2 10.40
C17'  1    0.265065    0.454085    0.378086    10.40000    0.03644    0.04087 =
         0.01931    0.00209   -0.00329    0.00985
AFIX 137
H17D  2    0.300588    0.405610    0.404234    10.40000   -1.50000
H17E  2    0.201083    0.428671    0.364924    10.40000   -1.50000
H17F  2    0.259553    0.515231    0.400782    10.40000   -1.50000
AFIX   0
C18'  1    0.419298    0.505936    0.340607    10.40000    0.03074    0.03459 =
         0.04414    0.01050   -0.01371   -0.00256
AFIX 137
H18D  2    0.452219    0.518512    0.304466    10.40000   -1.50000
H18E  2    0.452831    0.454011    0.364959    10.40000   -1.50000
H18F  2    0.418657    0.566036    0.364895    10.40000   -1.50000
AFIX   0
PART   0
C19   1    0.115372    0.202445    0.266141    11.00000    0.01572    0.01509 =
         0.01716    0.00086    0.00242   -0.00076
AFIX  43
H19   2    0.066120    0.217598    0.234831    11.00000   -1.20000
AFIX   0
C20   1    0.092021    0.151038    0.316460    11.00000    0.02298    0.02037 =
         0.02359    0.00259    0.00957   -0.00251
AFIX  43
H20   2    0.027917    0.131659    0.319796    11.00000   -1.20000
AFIX   0
C21   1    0.163697    0.128510    0.361666    11.00000    0.03302    0.02872 =
         0.01761    0.00885    0.01124   -0.00404
AFIX  43
H21   2    0.149521    0.094465    0.397113    11.00000   -1.20000
AFIX   0
C22   1    0.255304    0.155791    0.354795    11.00000    0.03294    0.02746 =
         0.01281    0.00640    0.00002   -0.00478
AFIX  43
H22   2    0.305548    0.140021    0.385326    11.00000   -1.20000
AFIX   0
C23   1    0.275175    0.207116    0.302629    11.00000    0.01887    0.01420 =
         0.01149    0.00130    0.00163    0.00219
C24   1    0.373424    0.229892    0.289474    11.00000    0.01651    0.01339 =
         0.01088    0.00054   -0.00116   -0.00044
C25   1    0.452340    0.218440    0.331961    11.00000    0.02205    0.02255 =
         0.01465    0.00299   -0.00435    0.00092
AFIX  43
H25   2    0.443955    0.201851    0.372776    11.00000   -1.20000
AFIX   0
C26   1    0.542818    0.231154    0.314885    11.00000    0.02198    0.02626 =
         0.02474    0.00497   -0.00920    0.00345
AFIX  43
H26   2    0.597436    0.224482    0.343681    11.00000   -1.20000
AFIX   0
C27   1    0.552545    0.253842    0.254937    11.00000    0.01520    0.02320 =
         0.02941   -0.00172    0.00045    0.00154
AFIX  43
H27   2    0.614105    0.260026    0.241315    11.00000   -1.20000
AFIX   0
C28   1    0.471632    0.267283    0.215423    11.00000    0.01411    0.01448 =
         0.01482    0.00059   -0.00041    0.00157
AFIX  43
H28   2    0.478979    0.283679    0.174431    11.00000   -1.20000
AFIX   0
C29   1    0.241932    0.064051    0.135823    11.00000    0.01752    0.00982 =
         0.01568   -0.00208    0.00043    0.00125
C30   1    0.275728    0.006508    0.194734    11.00000    0.02277    0.01083 =
         0.02343    0.00015   -0.00087    0.00297
C31   1    0.318500    0.051483    0.090793    11.00000    0.03014    0.01392 =
         0.02341   -0.00238    0.00364    0.00595
DFIX 1.52 0.01 C29 C32 C29 C32'
SIMU 0.01 C32 > C37'
DELU 0.01 C32 > C37'
PART 1 10.60
ISOR 0.01 C32 > C37'
C32   1    0.146930    0.018514   10.110188    10.60000    0.02405    0.01195 =
         0.02625   -0.00015   -0.00694    0.00048
C33   1    0.139750   -0.067745    0.074946    10.60000    0.03086    0.01737 =
         0.02980   -0.00546   -0.00306   -0.00278
AFIX  43
H33   2    0.195972   -0.101649    0.066698    10.60000   -1.20000
AFIX   0
C34   1    0.051355   -0.103050    0.052411    10.60000    0.03656    0.02126 =
         0.03632   -0.01285   -0.00304   -0.00579
AFIX  43
H34   2    0.047082   -0.163419    0.030816    10.60000   -1.20000
AFIX   0
C35   1   -0.031330   -0.052018    0.060714    10.60000    0.02842    0.02776 =
         0.04031   -0.00589   -0.00609   -0.00912
AFIX  43
H35   2   -0.092016   -0.077283    0.045354    10.60000   -1.20000
AFIX   0
C36   1   -0.024358    0.036424    0.091737    10.60000    0.02239    0.01916 =
         0.02942    0.00081   -0.00189   -0.00212
AFIX  43
H36   2   -0.080450    0.072976    0.096875    10.60000   -1.20000
AFIX   0
C37   1    0.064242    0.071748    0.115309    10.60000    0.02184    0.01207 =
         0.02457    0.00061   -0.00469   -0.00600
AFIX  43
H37   2    0.068334    0.133523    0.135320    10.60000   -1.20000
AFIX   0
PART 2 10.40
SAME 0.005 C32 > C37
C32'  1    0.143506    0.023101    0.110513    10.40000    0.02476    0.01269 =
         0.02604   -0.00114   -0.00671   -0.00423
C33'  1    0.132936   -0.076018    0.092870    10.40000    0.02916    0.01615 =
         0.03087   -0.00261   -0.00784    0.00278
AFIX  43
H33'  2    0.187699   -0.116799    0.092851    10.40000   -1.20000
AFIX   0
C34'  1    0.043432   -0.113946    0.075651    10.40000    0.03658    0.01512 =
         0.03851   -0.01038   -0.01010   -0.00487
AFIX  43
H34'  2    0.037552   -0.177659    0.058224    10.40000   -1.20000
AFIX   0
C35'  1   -0.038060   -0.060427    0.083410    10.40000    0.03118    0.02351 =
         0.04138   -0.00415   -0.00700   -0.00882
AFIX  43
H35'  2   -0.099630   -0.087409    0.072167    10.40000   -1.20000
AFIX   0
C36'  1   -0.028375    0.033127    0.107839    10.40000    0.02491    0.02358 =
         0.03225   -0.00262   -0.00655   -0.00660
AFIX  43
H36'  2   -0.083572    0.069338    0.115480    10.40000   -1.20000
AFIX   0
C37'  1    0.061578    0.074069    0.121169    10.40000    0.02078    0.01501 =
         0.02481   -0.00165   -0.00626   -0.00383
AFIX  43
H37'  2    0.067201    0.138259    0.137921    10.40000   -1.20000
AFIX   0
PART 0
C38   1    0.327175    0.324914    0.102060    11.00000    0.01167    0.01447 =
         0.00932   -0.00119   -0.00033    0.00139
AFIX  43
H38   2    0.316133    0.270153    0.075683    11.00000   -1.20000
AFIX   0
C39   1    0.396534    0.395013    0.074754    11.00000    0.01556    0.01831 =
         0.01094    0.00039    0.00338   -0.00188
C40   1    0.346138    0.435577    0.014074    11.00000    0.02794    0.01814 =
         0.01485    0.00293    0.00516    0.00274
AFIX 137
H40A  2    0.390609    0.477487   -0.005445    11.00000   -1.50000
H40B  2    0.290082    0.474069    0.022321    11.00000   -1.50000
H40C  2    0.325920    0.380772   -0.012945    11.00000   -1.50000
AFIX   0
C41   1    0.424680    0.482214    0.116692    11.00000    0.01794    0.01524 =
         0.02062    0.00151    0.00627   -0.00270
AFIX 137
H41A  2    0.464621    0.527697    0.096117    11.00000   -1.50000
H41B  2    0.460500    0.458416    0.154198    11.00000   -1.50000
H41C  2    0.366902    0.516242    0.126554    11.00000   -1.50000
AFIX   0
C42   1    0.485218    0.336770    0.059539    11.00000    0.02360    0.01815 =
         0.01524    0.00669    0.00999    0.00318
C43   1    0.474244    0.259767    0.017607    11.00000    0.03391    0.02505 =
         0.02399    0.00254    0.01452    0.00623
AFIX  43
H43   2    0.412162    0.244091   -0.000963    11.00000   -1.20000
AFIX   0
C44   1    0.551776    0.205846    0.002531    11.00000    0.04315    0.02959 =
         0.02909    0.00593    0.02156    0.00938
AFIX  43
H44   2    0.542498    0.154072   -0.026240    11.00000   -1.20000
AFIX   0
C45   1    0.641222    0.226831    0.028822    11.00000    0.03784    0.03589 =
         0.03733    0.01724    0.02493    0.01760
AFIX  43
H45   2    0.694231    0.189443    0.018569    11.00000   -1.20000
AFIX   0
C46   1    0.655004    0.302226    0.070287    11.00000    0.02151    0.04091 =
         0.03792    0.02469    0.01285    0.00712
AFIX  43
H46   2    0.717509    0.316988    0.088517    11.00000   -1.20000
AFIX   0
C47   1    0.576884    0.357041    0.085532    11.00000    0.02236    0.02558 =
         0.02384    0.01203    0.00737    0.00187
AFIX  43
H47   2    0.586900    0.408953    0.114154    11.00000   -1.20000
AFIX   0
F1    5    0.211620    0.014831    0.235200    11.00000    0.02948    0.02001 =
         0.02496    0.00686    0.00810    0.00042
F2    5    0.358922    0.038999    0.222423    11.00000    0.02346    0.02534 =
         0.02402    0.00161   -0.00648    0.00270
F3    5    0.286637   -0.090346    0.185983    11.00000    0.04228    0.00996 =
         0.03138    0.00398   -0.00181    0.00809
F4    5    0.343813   -0.042086    0.081350    11.00000    0.04804    0.01688 =
         0.04263   -0.00712    0.01694    0.00844
F5    5    0.286326    0.088309    0.036126    11.00000    0.04762    0.03017 =
         0.01341   -0.00350    0.00393    0.00268
F6    5    0.398845    0.098997    0.109344    11.00000    0.01984    0.02370 =
         0.03083    0.00222    0.00688    0.00280
HKLF 4
REM  mo_HGS343_0m in P2(1)/c
REM R1 =  0.0346 for   10448 Fo > 4sig(Fo)  and  0.0595 for all   14174 data
REM    614 parameters refined using    344 restraints
END
WGHT      0.0213      0.0000
REM Highest difference peak  2.380,  deepest hole -1.139,  1-sigma level  0.161
Q1    1   0.2392  0.1910 -0.0098  11.00000  0.05    2.38
Q2    1   0.2526  0.0771  0.1706  11.00000  0.05    1.88
Q3    1   0.1878  0.3518  0.1800  11.00000  0.05    0.83
Q4    1   0.3106  0.3150  0.1387  11.00000  0.05    0.80
Q5    1   0.2726  0.1804  0.3306  11.00000  0.05    0.80
;
_shelx_res_checksum    2779
_shelx_hkl_file
;
   2   0   0  716.69   18.28
  -2   0   0  714.75   18.28
  -3   0   0   51.86    2.01
   3   0   0   48.65    1.97
  -3   0   0   53.56    1.97
   4   0   0  467.46   12.65
  -4   0   0  471.39   12.65
  -4   0   0  460.25   12.55
  -5   0   0    1.52    0.54
  -5   0   0    1.34    0.52
  -6   0   0  461.48   13.08
  -6   0   0  461.99   12.94
  -7   0   0    2.20    0.71
  -7   0   0    1.70    0.66
  -8   0   0  156.72    5.78
  -8   0   0  158.96    5.95
  -8   0   0  169.10    5.80
  -9   0   0   11.49    1.54
  -9   0   0   11.77    1.59
  -9   0   0   12.90    1.68
 -10   0   0  265.51    9.12
 -10   0   0  280.01    9.07
 -11   0   0    8.22    1.55
 -11   0   0    8.90    1.58
 -12   0   0   72.82    4.11
  12   0   0   72.69    4.59
  13   0   0   28.85    3.42
 -13   0   0   30.17    3.06
 -14   0   0  130.32    6.16
  14   0   0  117.89    6.53
  15   0   0   17.93    3.03
 -15   0   0   14.97    2.57
 -16   0   0   68.58    4.81
  16   0   0   56.67    5.46
  17   0   0    4.12    1.95
 -17   0   0    6.99    2.11
  18   0   0   46.07    5.36
 -18   0   0   46.59    4.86
  19   0   0    5.03    2.52
 -19   0   0   12.01    2.91
  20   0   0   22.92    4.31
 -20   0   0   30.26    4.32
  21   0   0    3.01    4.35
   0  -1   0   -0.25    0.05
   0   1   0    0.01    0.11
  -1  -1   0  412.55   10.49
   2  -1   0    1.46    0.30
  -2  -1   0    2.17    0.32
   2  -1   0    2.07    0.33
   2   1   0    1.36    0.25
  -2   1   0    1.99    0.37
  -2   1   0    1.68    0.30
   3  -1   0  156.79    4.64
   3  -1   0  162.06    4.70
  -3  -1   0  158.84    4.61
   3   1   0  165.77    4.59
  -3   1   0  157.38    4.66
  -3   1   0  155.36    4.69
   3   1   0  157.32    4.79
   4  -1   0   38.66    1.75
  -4  -1   0   38.88    1.72
  -4   1   0   39.54    1.78
   4   1   0   34.57    1.78
  -4   1   0   39.66    1.80
   4   1   0   36.59    1.64
  -5  -1   0  230.07    7.03
   5  -1   0  240.43    7.17
  -5   1   0  244.24    7.20
  -5   1   0  237.75    7.13
  -6  -1   0   23.89    1.59
  -6   1   0   25.93    1.67
  -6   1   0   23.02    1.58
  -7  -1   0  390.93   11.48
  -7   1   0  400.07   11.63
  -7   1   0  391.18   11.52
  -7   1   0  398.68   11.60
  -8  -1   0    1.98    0.75
  -8   1   0    1.45    0.71
  -8   1   0    1.35    0.69
  -8   1   0    1.52    0.72
  -9  -1   0  199.72    7.02
  -9   1   0  199.79    7.07
  -9   1   0  203.37    7.16
  -9   1   0  198.27    7.12
 -10  -1   0   20.36    2.19
 -10   1   0   20.42    2.22
 -10   1   0   17.32    2.06
 -10   1   0   19.17    2.13
 -11  -1   0   63.41    3.50
 -11  -1   0   61.35    3.57
 -11   1   0   55.96    3.50
 -11   1   0   58.21    3.57
 -11   1   0   59.53    3.54
  12  -1   0    0.56    1.11
 -12  -1   0   -1.19    0.76
  12   1   0    0.63    0.91
 -12   1   0   -0.54    0.78
 -13  -1   0  137.97    6.20
  13  -1   0  129.28    6.68
  13   1   0  128.51    6.44
 -13   1   0  128.93    6.07
 -14  -1   0   16.80    2.53
  14  -1   0   13.77    2.54
  14   1   0   18.82    2.89
 -14   1   0   14.90    2.48
 -15  -1   0   72.66    4.71
  15  -1   0   72.98    5.22
 -15   1   0   72.28    4.73
  15   1   0   70.42    5.00
 -16  -1   0    6.39    2.01
  16  -1   0   11.37    2.57
 -16   1   0    7.59    2.06
  16   1   0    9.57    2.40
 -17  -1   0   38.42    4.19
  17  -1   0   46.61    5.16
 -17   1   0   43.75    4.42
  17   1   0   46.22    4.95
 -18  -1   0   13.96    3.01
  18  -1   0   12.41    3.13
 -18   1   0   12.39    2.92
  18   1   0   14.86    3.18
 -19  -1   0   25.17    4.03
  19  -1   0   15.56    3.47
  19   1   0   16.01    3.57
 -19   1   0   23.67    3.83
 -20  -1   0    9.56    3.07
  20  -1   0    5.78    2.93
  20   1   0   12.94    3.41
 -20   1   0   13.45    3.31
 -21   1   0   23.01    4.70
  21   1   0   28.45    4.92
   0  -2   0  147.42    3.87
   0  -2   0  151.27    4.25
   0   2   0  149.22    3.88
   0   2   0  145.92    4.21
  -1  -2   0   24.23    1.06
   1  -2   0   24.48    1.08
   1  -2   0   23.14    1.09
   1  -2   0   24.92    0.85
   1   2   0   26.19    1.05
  -1   2   0   24.15    1.07
  -1   2   0   24.13    1.13
  -1   2   0   25.02    0.85
  -2  -2   0    8.09    0.62
   2  -2   0    8.82    0.70
   2  -2   0    8.44    0.63
  -2   2   0    7.98    0.75
   2   2   0   10.20    0.63
  -2   2   0    8.42    0.62
   3  -2   0  122.75    3.87
   3  -2   0  121.27    3.80
  -3  -2   0  123.57    3.76
   3   2   0  126.32    3.69
  -3   2   0  121.91    3.75
  -3   2   0  124.27    3.95
   4  -2   0  110.99    3.69
  -4  -2   0  109.15    3.61
   4  -2   0  110.41    3.67
  -4   2   0  105.61    3.57
  -4   2   0  112.19    3.81
  -5  -2   0    3.91    0.72
   5  -2   0    3.53    0.70
   5  -2   0    4.13    0.70
  -5   2   0    3.32    0.64
  -5   2   0    1.83    0.57
  -6  -2   0  100.63    3.87
  -6   2   0  109.01    4.09
  -6   2   0  109.70    3.99
  -7  -2   0    0.90    0.55
  -7   2   0    0.84    0.56
  -7   2   0    0.21    0.55
  -8  -2   0  117.85    4.73
  -8   2   0  131.25    4.90
  -8   2   0  118.29    4.86
  -9  -2   0   -1.03    0.45
  -9   2   0    0.14    0.70
  -9   2   0    0.86    0.71
  -9   2   0    0.68    0.63
 -10  -2   0   73.36    3.84
 -10   2   0   72.99    3.94
 -10   2   0   79.57    3.91
 -10   2   0   76.63    3.99
 -11  -2   0   25.72    2.58
  11   2   0   27.69    2.99
 -11   2   0   22.89    2.97
 -11   2   0   21.58    2.39
 -11   2   0   27.46    2.68
 -12  -2   0   21.73    2.51
  12  -2   0   29.21    3.46
 -12   2   0   27.92    2.82
 -12   2   0   18.42    2.40
  12   2   0   27.23    2.97
  13  -2   0    0.87    1.06
 -13  -2   0   -0.75    0.85
 -13   2   0    0.69    0.98
  13   2   0    0.91    0.95
  14  -2   0   90.37    5.65
 -14  -2   0   71.96    4.63
 -14   2   0   79.57    4.84
  14   2   0   79.57    5.00
  15  -2   0    3.81    1.72
 -15  -2   0    6.31    1.98
  15   2   0    1.79    1.40
 -15   2   0    4.07    1.65
  16  -2   0   37.10    4.58
 -16  -2   0   42.23    4.27
  16   2   0   47.05    4.85
 -16   2   0   38.70    4.06
  17  -2   0    2.22    1.61
 -17  -2   0    3.43    2.07
 -17   2   0    1.97    1.80
  17   2   0    2.76    2.01
 -18  -2   0   10.43    2.73
  18  -2   0   10.38    3.00
 -18   2   0    9.37    2.67
  18   2   0    8.15    2.50
  19  -2   0    2.74    2.39
 -19  -2   0    4.49    2.52
  19   2   0    1.63    2.17
 -19   2   0    0.83    2.24
  20  -2   0   11.78    3.42
 -20  -2   0   10.74    3.12
  20   2   0   19.99    5.53
 -20   2   0    8.13    3.10
 -21   2   0    3.08    4.19
   0  -3   0    0.21    0.27
   0   3   0   -0.04    0.12
   0   3   0   -0.18    0.23
  -1  -3   0   47.61    1.94
   1  -3   0   51.96    2.05
   1  -3   0   49.40    1.54
  -1   3   0   56.09    2.10
  -1   3   0   50.86    1.50
  -1   3   0   46.21    1.94
   1   3   0   51.05    1.92
   2  -3   0   56.83    1.89
   2  -3   0   56.00    2.17
  -2  -3   0   56.48    2.16
   2  -3   0   58.25    2.27
  -2   3   0   54.56    2.27
   2   3   0   59.65    2.10
  -2   3   0   58.18    2.16
   3  -3   0   92.34    3.24
   3  -3   0   87.55    2.98
   3  -3   0   92.94    3.15
  -3  -3   0   94.57    3.14
   3   3   0   92.87    3.21
  -3   3   0   88.84    3.28
  -3   3   0   91.07    3.07
   4  -3   0    1.20    0.46
  -4  -3   0    0.97    0.40
   4  -3   0    0.87    0.41
  -4   3   0    0.98    0.39
  -4   3   0    0.69    0.43
  -5  -3   0   55.51    2.48
   5  -3   0   60.96    2.60
   5  -3   0   59.51    2.56
  -5   3   0   59.25    2.73
  -5   3   0   58.24    2.44
   6  -3   0    3.89    0.78
  -6  -3   0    4.25    0.82
  -6   3   0    4.05    0.77
  -6   3   0    4.53    0.93
  -7  -3   0   54.96    2.79
   7  -3   0   61.98    2.87
  -7   3   0   58.04    2.78
  -7   3   0   55.49    2.95
  -8  -3   0    2.37    0.85
  -8   3   0    2.17    0.78
  -8   3   0    1.44    0.88
  -9  -3   0   31.59    2.33
  -9   3   0   24.30    2.55
  -9   3   0   34.81    2.36
 -10  -3   0    4.27    1.19
 -10   3   0    6.18    1.29
  10   3   0    5.90    1.38
 -10   3   0    6.93    1.45
 -11  -3   0    7.06    1.51
  11   3   0    8.86    1.70
 -11   3   0    5.48    1.34
 -11   3   0    8.68    1.51
 -12  -3   0   -0.82    0.92
  12  -3   0    2.07    1.31
 -12   3   0    0.83    0.85
 -12   3   0    1.38    1.14
  12   3   0    0.34    0.88
 -13  -3   0    9.38    1.97
  13  -3   0   13.79    2.54
 -13   3   0   10.92    1.95
  13   3   0   12.74    2.21
 -13   3   0   11.95    2.03
 -14  -3   0    3.06    1.60
  14  -3   0    3.70    1.50
  14   3   0    5.33    1.61
 -14   3   0    4.61    1.64
  15  -3   0   15.98    3.02
 -15  -3   0   11.31    2.37
 -15   3   0    9.50    2.13
  15   3   0   12.99    2.34
 -16  -3   0    0.11    1.52
  16  -3   0    5.05    2.07
 -16   3   0    4.76    2.01
  16   3   0    6.29    2.03
 -17  -3   0   20.34    3.40
  17  -3   0    8.75    2.53
 -17   3   0   17.86    3.14
  17   3   0   14.95    3.03
 -18  -3   0    3.13    2.30
  18  -3   0    3.20    2.26
  18   3   0    3.24    2.12
 -18   3   0    2.28    2.18
 -19  -3   0    1.40    2.39
  19  -3   0    0.81    2.10
 -19   3   0    0.20    2.23
 -20  -3   0    0.47    2.46
  20  -3   0   -2.26    2.01
 -20   3   0   -2.13    2.41
   0  -4   0   74.93    2.81
   0  -4   0   66.98    2.30
   0   4   0   71.26    2.73
   0   4   0   72.75    2.13
  -1  -4   0  154.24    4.11
  -1  -4   0  156.63    4.93
   1  -4   0  152.79    4.20
   1  -4   0  157.10    5.00
   1   4   0  155.60    4.50
   1   4   0  153.60    4.81
  -1   4   0  160.04    4.99
  -1   4   0  159.35    5.01
  -1   4   0  151.64    4.12
   2  -4   0    1.54    0.32
  -2  -4   0    0.98    0.46
   2  -4   0    1.67    0.51
   2  -4   0    2.84    0.65
  -2   4   0    1.59    0.56
  -2   4   0    1.99    0.52
   3  -4   0    3.61    0.70
   3  -4   0    3.29    0.66
  -3  -4   0    2.70    0.60
   3  -4   0    4.29    0.58
  -3   4   0    4.21    0.79
   3   4   0    4.22    0.32
  -3   4   0    4.13    0.66
   4  -4   0    1.23    0.49
  -4  -4   0    1.70    0.53
   4  -4   0    1.43    0.46
   4  -4   0    2.09    0.61
  -4   4   0    2.58    0.59
  -4   4   0    1.90    0.60
  -5  -4   0   -0.05    0.39
   5  -4   0    0.14    0.42
   5  -4   0    0.42    0.49
  -5   4   0    0.28    0.38
  -5   4   0    0.12    0.52
  -6  -4   0    4.78    0.91
   6  -4   0    4.59    0.91
  -6   4   0    3.87    0.92
  -6   4   0    4.77    0.81
   7  -4   0    0.24    0.45
  -7  -4   0    0.54    0.54
  -7   4   0    0.14    0.45
  -8  -4   0    3.97    0.98
   8  -4   0    4.25    1.00
  -8   4   0    3.10    0.88
  -9  -4   0   12.99    1.70
   9   4   0   12.36    1.64
  -9   4   0   11.69    1.57
 -10  -4   0    5.32    1.32
 -10   4   0    8.81    1.49
  10   4   0    9.00    1.54
 -11  -4   0   16.69    2.24
 -11   4   0   15.71    1.96
 -11   4   0   14.53    2.11
  11   4   0   15.21    2.11
 -12  -4   0   -0.34    0.94
  12  -4   0    0.44    1.01
 -12   4   0    1.71    1.09
 -12   4   0   -0.22    0.77
  12   4   0    0.62    0.81
 -13  -4   0    0.46    1.18
  13  -4   0   -0.36    1.00
  13   4   0    0.01    0.92
 -13   4   0    0.21    1.02
 -13   4   0   -1.10    1.04
 -14  -4   0   -0.02    1.19
  14  -4   0   -0.01    1.24
 -14   4   0   -0.23    1.10
 -14   4   0   -0.17    1.20
  14   4   0    1.61    1.10
 -15  -4   0    0.92    1.55
  15  -4   0    1.08    1.46
 -15   4   0    1.20    1.53
  15   4   0    1.35    1.39
 -16  -4   0    0.48    1.71
  16  -4   0    5.38    2.05
 -16   4   0    1.03    1.59
  16   4   0    3.33    1.75
 -17  -4   0    1.51    1.95
  17  -4   0    3.60    2.00
  17   4   0    2.71    1.83
 -17   4   0    2.14    2.15
  18  -4   0    3.12    2.27
 -18  -4   0    3.58    2.30
 -18   4   0    6.92    2.46
  19  -4   0    4.03    2.47
 -19  -4   0    1.40    2.32
 -19   4   0   -0.11    2.29
 -20  -4   0   -0.02    2.58
   0  -5   0    0.27    0.25
   0  -5   0   -0.35    0.33
   0   5   0    0.05    0.18
   1  -5   0   -0.04    0.18
  -1  -5   0   -0.22    0.33
   1  -5   0    0.77    0.49
  -1  -5   0    0.05    0.18
  -1   5   0    0.33    0.17
  -1   5   0    0.57    0.42
   1   5   0    0.24    0.28
  -2  -5   0   25.42    1.58
   2  -5   0   24.34    1.59
   2  -5   0   22.19    1.02
  -2   5   0   19.40    1.43
   3  -5   0   12.31    0.85
   3  -5   0   14.67    1.47
  -3  -5   0   12.83    1.30
   3  -5   0   12.53    1.32
  -3   5   0   13.12    1.28
  -4  -5   0    0.42    0.47
   4  -5   0    1.17    0.53
   4  -5   0    0.41    0.36
   4  -5   0    0.66    0.47
  -4   5   0    0.23    0.42
   4   5   0    1.30    0.23
   4   5   0    0.78    0.22
  -5  -5   0    2.17    0.67
   5  -5   0    2.98    0.77
  -5   5   0    2.36    0.62
   5   5   0    3.28    0.51
   6  -5   0   11.92    1.45
  -6  -5   0   13.47    1.50
  -6   5   0   11.90    1.29
   6   5   0   14.63    1.06
  -7  -5   0    9.30    1.36
   7  -5   0   14.25    1.63
  -7   5   0   12.24    1.38
   7   5   0   11.63    1.25
   8  -5   0    0.39    0.57
  -8  -5   0   -0.54    0.56
  -8   5   0    0.16    0.57
   8   5   0   -0.64    0.37
  -9  -5   0    4.86    1.20
   9  -5   0    6.19    1.27
   9   5   0    4.62    1.02
  -9   5   0    4.22    1.06
 -10  -5   0    0.07    0.82
  10   5   0    0.67    0.80
 -10   5   0    1.41    0.83
 -11  -5   0   10.85    1.89
  11  -5   0   11.74    2.44
 -11   5   0   15.49    2.00
  11   5   0   17.51    2.11
 -12  -5   0    5.31    1.58
  12  -5   0    5.66    1.74
 -12   5   0    5.16    1.43
  12   5   0    6.92    1.49
 -12   5   0    2.90    1.22
 -13  -5   0   12.80    2.25
  13  -5   0   12.39    2.50
  13   5   0   15.66    2.32
 -13   5   0   17.77    2.39
 -13   5   0   16.67    2.55
  14  -5   0   -0.22    1.19
 -14  -5   0   -0.35    1.16
 -14   5   0   -0.68    1.28
  14   5   0   -0.84    0.95
 -14   5   0    0.72    1.18
  15  -5   0    2.55    1.83
 -15  -5   0    2.79    1.61
  15   5   0    2.75    1.51
 -15   5   0    0.91    1.49
 -15   5   0    0.85    1.27
 -16  -5   0    1.55    1.77
  16  -5   0   -0.39    1.45
 -16   5   0    2.92    1.88
  17  -5   0    1.45    1.70
 -17  -5   0    1.85    1.87
 -17   5   0    1.00    2.01
  18  -5   0   -1.73    1.80
 -18  -5   0   -1.63    1.81
 -18   5   0    1.01    2.18
 -19  -5   0    2.89    2.52
  19  -5   0    2.48    2.59
   0  -6   0   28.59    1.40
   0  -6   0   27.28    1.84
   0   6   0   29.05    1.13
   1  -6   0   14.19    1.52
   1  -6   0   14.22    1.12
   1  -6   0   15.35    0.72
  -1  -6   0   15.77    0.80
  -1  -6   0   19.78    1.52
   1   6   0   16.88    0.98
  -1   6   0   15.46    0.65
  -1   6   0   15.55    1.62
   2  -6   0  110.76    3.34
   2  -6   0  109.53    4.32
  -2  -6   0  107.19    4.24
   2   6   0  119.68    3.88
  -2   6   0  112.38    4.23
   3  -6   0    1.48    0.61
  -3  -6   0    2.59    0.71
   3  -6   0    1.76    0.41
  -3   6   0    2.29    0.64
  -4  -6   0  122.81    4.62
   4  -6   0  120.43    4.70
   4  -6   0  117.47    3.96
  -4   6   0  124.67    4.44
  -5  -6   0    0.43    0.57
   5  -6   0    0.61    0.55
   5   6   0    0.78    0.22
  -5   6   0    0.45    0.50
   5   6   0    0.66    0.23
   6  -6   0   67.57    3.29
  -6  -6   0   61.37    3.12
  -6   6   0   56.71    2.79
   6   6   0   65.35    2.29
   6   6   0   62.29    2.18
  -7  -6   0    0.57    0.68
   7  -6   0    0.41    0.63
  -7   6   0   -0.32    0.45
   7   6   0    0.23    0.38
   8  -6   0   55.85    3.15
  -8  -6   0   54.99    3.18
   8   6   0   51.55    2.50
  -8   6   0   57.43    2.93
   9  -6   0    9.80    1.55
  -9  -6   0    7.43    1.56
   9   6   0    9.48    1.31
  -9   6   0    9.30    1.42
  10  -6   0   43.69    2.99
 -10  -6   0   45.95    3.25
  10  -6   0   51.16    4.71
 -10   6   0   40.65    2.73
  10   6   0   45.09    2.67
 -11  -6   0    0.86    0.93
  11  -6   0    1.46    1.25
 -11   6   0    0.87    0.91
  11   6   0    1.41    0.96
 -12  -6   0   78.12    4.66
  12  -6   0   74.39    5.18
 -12   6   0   87.51    4.46
  12   6   0   72.36    4.05
  13  -6   0    8.64    2.33
 -13  -6   0    5.79    1.78
  13   6   0    4.94    1.48
 -13   6   0    6.90    1.55
 -13   6   0    3.62    1.52
  14  -6   0   29.49    4.20
 -14  -6   0   20.74    3.04
 -14   6   0   21.92    2.71
 -14   6   0   22.45    3.13
  14   6   0   22.47    2.84
 -15  -6   0    0.88    1.66
  15  -6   0    0.18    1.33
 -15   6   0    0.71    1.61
 -15   6   0    2.47    1.56
 -16  -6   0   14.01    2.91
  16  -6   0   12.95    2.91
 -16   6   0    9.94    2.63
  17  -6   0    2.84    1.94
 -17  -6   0    0.87    1.91
 -17   6   0    2.34    2.52
 -18  -6   0   13.56    3.14
  18  -6   0   14.54    3.73
 -19  -6   0    5.92    3.08
  19  -6   0    3.90    3.05
   0  -7   0    0.31    0.31
   0  -7   0    0.98    0.59
   0   7   0    0.37    0.22
  -1  -7   0  191.39    6.73
   1  -7   0  195.93    6.80
   1  -7   0  190.40    6.13
  -1  -7   0  197.65    5.51
  -1   7   0  207.38    6.94
   1   7   0  202.00    5.74
  -2  -7   0    0.54    0.51
   2  -7   0    1.96    0.36
   2  -7   0    1.66    0.69
   2  -7   0    1.41    0.59
  -2   7   0    2.27    0.71
   2   7   0    1.61    0.49
   3  -7   0  178.50    6.52
  -3  -7   0  180.94    6.48
   3  -7   0  187.61    5.42
   3  -7   0  187.14    6.53
  -3   7   0  188.29    6.38
   3   7   0  195.95    6.17
   4  -7   0    7.24    0.84
  -4  -7   0    4.29    1.03
   4  -7   0    6.96    1.23
  -4   7   0    7.39    1.14
  -5  -7   0  137.14    5.38
   5  -7   0  145.18    5.10
   5  -7   0  134.39    5.43
  -5   7   0  144.23    5.13
  -6  -7   0   25.38    2.32
   6  -7   0   22.02    2.24
  -6   7   0   23.66    1.82
  -7  -7   0   96.10    4.45
   7  -7   0   97.86    4.49
   7   7   0  104.36    3.26
  -7   7   0  105.18    4.18
   7   7   0   95.34    3.11
   8  -7   0    1.31    1.02
  -8  -7   0    0.83    0.83
   8  -7   0    2.72    0.96
   8   7   0    2.89    0.64
   8   7   0    1.48    0.52
  -8   7   0    1.89    0.81
   9  -7   0   58.29    4.22
   9  -7   0   62.26    3.60
  -9  -7   0   62.95    3.70
   9   7   0   59.27    2.78
  -9   7   0   63.34    3.27
  10  -7   0    0.46    0.82
 -10  -7   0   -0.18    0.87
  10  -7   0    0.57    0.93
  10   7   0   -0.35    0.60
 -10   7   0   -0.30    0.72
 -11  -7   0   87.42    4.99
  11  -7   0   99.50    4.98
  11  -7   0   95.86    5.83
  11   7   0   96.66    4.29
 -11   7   0   98.03    4.63
 -12  -7   0    7.02    1.85
  12  -7   0    6.66    2.12
 -12   7   0    9.54    1.72
  12   7   0    9.68    1.75
 -13  -7   0   33.94    3.66
  13  -7   0   29.87    4.07
 -13   7   0   27.44    2.92
 -14  -7   0    3.94    1.77
  14  -7   0    2.87    1.76
 -14   7   0    4.24    1.59
 -14   7   0    2.83    1.63
  15  -7   0   38.98    4.90
 -15  -7   0   28.69    3.84
 -15   7   0   39.59    4.25
 -15   7   0   40.65    4.21
 -16  -7   0    0.46    1.93
  16  -7   0    2.26    2.03
 -17  -7   0   33.17    4.40
  17  -7   0   46.15    5.85
 -18  -7   0    8.93    2.83
  18  -7   0    6.40    2.97
 -19  -7   0   13.45    4.19
   0  -8   0  233.87    7.09
   0  -8   0  255.53    8.32
   0   8   0  242.53    6.47
   0   8   0  252.01    8.55
   1  -8   0   18.03    1.99
   1  -8   0   16.38    1.32
  -1  -8   0   16.12    0.96
  -1  -8   0   18.27    2.01
  -1   8   0   14.89    1.85
   1   8   0   13.53    0.96
   2  -8   0  260.75    8.17
  -2  -8   0  241.48    8.48
   2  -8   0  271.77    8.75
  -2   8   0  250.89    8.47
   2   8   0  263.48    7.64
   3  -8   0   16.65    0.99
   3  -8   0   18.03    1.93
   3  -8   0   16.16    2.01
  -3  -8   0   16.41    1.92
   3   8   0   15.38    1.50
  -3   8   0   15.78    1.78
   4  -8   0  162.01    5.05
  -4  -8   0  158.57    6.17
   4  -8   0  168.70    6.39
   4  -8   0  172.17    6.37
   4   8   0  159.65    5.86
  -4   8   0  167.52    5.98
   5  -8   0   32.31    2.57
   5  -8   0   33.08    2.53
   5  -8   0   32.55    1.81
  -5  -8   0   29.18    2.35
  -5   8   0   37.81    2.33
   6  -8   0  108.83    5.29
   6  -8   0  105.59    4.82
  -6  -8   0  102.40    4.74
  -6   8   0  110.71    4.44
   7  -8   0    1.69    0.98
  -7  -8   0    0.63    0.85
   7  -8   0    0.79    0.77
  -7   8   0    0.53    0.68
   8  -8   0  121.60    6.11
   8  -8   0  117.60    5.32
  -8  -8   0  116.30    5.37
   8   8   0  116.36    3.60
  -8   8   0  124.59    4.90
   9  -8   0    7.06    1.78
   9  -8   0    5.39    1.50
  -9  -8   0    7.50    1.66
   9   8   0    5.15    0.82
  -9   8   0    4.85    1.17
  10  -8   0  131.32    6.00
 -10  -8   0  139.61    6.29
  10  -8   0  137.56    7.09
 -10   8   0  132.67    5.49
  11  -8   0   16.50    2.92
 -11  -8   0   19.05    2.66
  11  -8   0   13.04    2.22
 -11   8   0   13.13    1.98
  12  -8   0  118.82    6.98
 -12  -8   0  115.37    6.10
 -12   8   0  115.26    5.37
 -13  -8   0   19.86    3.06
  13  -8   0   17.64    3.20
 -13   8   0   19.65    2.59
  14  -8   0   76.11    5.91
 -14  -8   0   75.10    5.32
 -14   8   0   66.77    5.21
  15  -8   0    8.36    2.66
 -15  -8   0    7.56    2.40
 -16  -8   0   64.91    6.02
  16  -8   0   63.93    6.73
 -17  -8   0    2.97    2.34
  17  -8   0   -1.16    1.89
 -18  -8   0   35.03    4.83
  18  -8   0   27.81    4.70
   0  -9   0    0.23    0.64
   0  -9   0   -0.30    0.35
   0   9   0   -0.31    0.66
  -1  -9   0  129.71    3.99
   1  -9   0  134.34    4.69
  -1  -9   0  132.99    5.50
   1  -9   0  126.59    5.44
   1   9   0  129.74    3.98
  -1   9   0  124.66    5.47
   2  -9   0    3.07    0.85
   2  -9   0    3.21    1.06
  -2  -9   0    2.34    1.01
  -2   9   0    3.45    1.04
   2   9   0    2.83    0.67
   3  -9   0  169.30    6.63
   3  -9   0  169.97    4.85
   3  -9   0  180.75    6.44
  -3  -9   0  173.31    6.63
   3   9   0  165.36    5.72
  -3   9   0  171.25    6.42
   4  -9   0   16.88    2.06
   4  -9   0   16.41    2.05
  -4  -9   0   15.43    2.02
   4  -9   0   17.06    1.16
  -4   9   0   18.80    2.04
   4   9   0   14.93    1.68
   5  -9   0  262.25    9.36
   5  -9   0  271.56    9.21
   5  -9   0  252.05    7.67
  -5  -9   0  262.28    9.11
   5   9   0  252.92    8.75
  -5   9   0  269.47    8.69
   6  -9   0    7.43    1.49
   6  -9   0    3.94    1.34
  -6  -9   0    4.68    1.26
  -6   9   0    5.62    1.15
   7  -9   0  195.43    8.29
  -7  -9   0  192.59    7.68
   7  -9   0  211.41    7.89
  -7   9   0  210.51    7.17
   8  -9   0    6.62    1.62
   8  -9   0    5.33    1.70
  -8  -9   0    5.63    1.54
  -8   9   0    5.18    1.18
  -9  -9   0  136.25    6.34
   9  -9   0  147.65    6.39
   9  -9   0  121.73    6.79
  -9   9   0  151.29    5.72
  10  -9   0    0.97    1.08
 -10  -9   0    0.37    1.04
  10  -9   0    1.74    1.29
 -10   9   0    1.43    1.02
  11  -9   0  128.58    6.70
  11  -9   0  146.13    7.69
 -11  -9   0  143.21    6.87
 -11   9   0  141.67    5.90
  12  -9   0    3.52    1.91
 -12  -9   0    0.96    1.30
 -12   9   0    5.20    1.58
  13  -9   0   72.77    5.74
 -13  -9   0   75.62    5.19
  14  -9   0   10.10    2.79
 -14  -9   0   10.76    2.51
  15  -9   0   64.91    6.47
 -15  -9   0   77.65    5.81
  16  -9   0    2.73    2.42
 -16  -9   0    1.80    2.07
  17  -9   0   20.07    4.10
 -17  -9   0   16.80    3.55
 -18  -9   0    2.81    3.24
   0 -10   0   89.41    4.54
   0 -10   0   91.80    3.44
   0  10   0   97.91    4.94
  -1 -10   0    0.12    0.35
   1 -10   0    0.34    0.50
  -1 -10   0   -0.09    0.72
   1 -10   0   -0.38    0.64
  -1  10   0   -0.02    0.72
   1  10   0    0.28    0.34
   2 -10   0  140.18    6.01
  -2 -10   0  142.21    6.07
   2 -10   0  144.76    5.38
   2  10   0  142.51    4.62
  -2  10   0  131.48    5.80
   3 -10   0   -0.03    0.65
  -3 -10   0    0.40    0.76
   3 -10   0    0.77    0.64
  -3  10   0    0.00    0.65
   3  10   0   -0.21    0.50
   4 -10   0   91.54    3.03
   4 -10   0   90.14    4.66
  -4 -10   0   98.90    4.81
   4 -10   0   93.60    4.55
  -4  10   0   97.98    4.46
   4  10   0   88.89    3.98
  -5 -10   0    0.33    0.85
   5 -10   0    0.92    0.80
   5 -10   0    0.57    0.81
   5  10   0    0.59    0.65
  -5  10   0   -0.11    0.68
   6 -10   0  106.68    5.23
  -6 -10   0  111.34    5.38
   6 -10   0  110.02    5.58
  -6  10   0  118.63    4.91
   6  10   0  104.15    5.04
  -7 -10   0   21.95    2.68
   7 -10   0   19.55    2.48
   7 -10   0   17.94    2.69
  -7  10   0   17.64    2.10
  -8 -10   0   46.77    3.48
   8 -10   0   46.35    4.50
   8 -10   0   42.37    3.32
  -8  10   0   43.36    2.83
   9 -10   0   18.21    2.55
  -9 -10   0   20.74    2.83
   9 -10   0   17.92    2.90
  -9  10   0   18.54    2.16
  10 -10   0   25.22    3.53
  10 -10   0   25.29    3.04
 -10 -10   0   24.76    3.09
 -10  10   0   26.17    2.59
  11 -10   0    9.53    2.50
 -11 -10   0    6.26    1.86
 -11  10   0    9.52    1.85
 -12 -10   0   37.90    4.22
  12 -10   0   37.96    4.72
 -13 -10   0    9.66    2.40
  13 -10   0   14.04    3.23
 -14 -10   0   27.99    3.87
  14 -10   0   32.53    4.78
  15 -10   0    9.75    3.21
 -15 -10   0   11.91    3.04
  16 -10   0   22.75    4.25
 -16 -10   0   22.07    3.88
 -17 -10   0   -1.90    2.31
  17 -10   0    4.60    3.34
   0 -11   0    0.39    0.43
   0 -11   0   -0.15    0.77
   0  11   0    0.05    0.82
  -1 -11   0   63.28    2.39
   1 -11   0   60.03    3.83
  -1 -11   0   64.62    3.88
   1 -11   0   62.15    2.99
  -1  11   0   62.81    3.96
   1  11   0   65.34    4.20
   2 -11   0   -0.07    0.74
  -2 -11   0   -0.35    0.66
   2 -11   0   -0.52    0.52
  -2  11   0   -0.78    0.67
   2  11   0   -0.13    0.41
   3 -11   0   39.63    3.06
  -3 -11   0   36.53    3.44
   3 -11   0   32.88    2.53
  -3  11   0   34.34    2.79
   3  11   0   35.02    2.09
  -4 -11   0    1.17    1.05
   4 -11   0    1.78    1.00
   4 -11   0    1.09    0.93
   4  11   0    0.60    0.67
  -4  11   0    0.37    0.76
  -5 -11   0   39.40    3.61
   5 -11   0   30.32    3.21
   5 -11   0   37.65    3.55
   5  11   0   38.39    2.63
  -5  11   0   38.50    2.78
   6 -11   0    8.51    1.82
  -6 -11   0   11.26    2.14
   6 -11   0    6.57    1.69
  -6  11   0    8.48    1.61
   6  11   0   11.14    1.83
  -7 -11   0   41.88    3.87
   7 -11   0   42.31    3.88
   7 -11   0   49.96    3.80
   7  11   0   41.73    3.29
  -7  11   0   39.82    2.85
   8 -11   0   11.42    2.21
   8 -11   0    8.04    2.00
  -8 -11   0    9.79    2.08
  -8  11   0   11.44    1.80
   8  11   0   13.25    2.38
   9 -11   0   16.76    2.54
   9 -11   0   14.34    2.82
  -9 -11   0   14.31    2.53
   9  11   0   13.52    2.46
  -9  11   0   11.60    1.87
 -10 -11   0    1.06    1.37
  10 -11   0    2.13    1.51
  10 -11   0   -0.77    1.11
  11 -11   0   33.07    4.26
 -11 -11   0   39.85    4.27
  12 -11   0    1.91    1.64
 -12 -11   0    1.60    1.69
  13 -11   0    7.78    2.63
 -13 -11   0   10.46    2.71
  14 -11   0    5.61    2.69
 -14 -11   0    0.54    1.90
 -15 -11   0   17.15    3.49
  15 -11   0   12.56    3.52
 -16 -11   0    3.47    2.60
  16 -11   0    2.85    2.63
   0 -12   0    5.52    1.51
   0 -12   0    6.10    0.96
   0  12   0    5.48    1.61
  -1 -12   0    1.05    1.05
   1 -12   0    0.25    0.84
   1 -12   0   -0.27    0.53
   1  12   0    1.25    1.15
  -1  12   0    0.68    1.09
   2 -12   0   15.47    2.37
  -2 -12   0   14.24    2.26
   2 -12   0   10.30    1.57
  -2  12   0   13.67    2.20
   3 -12   0    1.63    1.08
   3 -12   0    4.07    1.24
  -3 -12   0    1.86    1.23
  -3  12   0    5.09    1.38
  -4 -12   0    6.23    1.66
   4 -12   0    6.78    1.57
   4 -12   0    6.43    1.63
   4  12   0    6.12    1.24
  -4  12   0    4.32    1.32
   5 -12   0    0.36    0.86
  -5 -12   0    0.92    1.00
   5 -12   0    0.63    0.96
  -5  12   0    0.79    0.98
   5  12   0    0.22    0.77
   6 -12   0    2.88    1.39
   6 -12   0    5.27    1.56
  -6 -12   0    5.78    1.69
   6  12   0    2.54    1.23
  -6  12   0    3.88    1.35
  -7 -12   0    0.30    1.14
   7 -12   0   -0.83    0.90
   7 -12   0    0.31    0.97
   7  12   0    0.41    1.05
  -7  12   0    1.05    1.04
   8 -12   0   11.16    2.44
  -8 -12   0   21.17    3.05
   8 -12   0   14.55    2.45
   8  12   0   14.65    2.40
  -8  12   0   17.97    2.27
  -9 -12   0    0.83    1.32
   9 -12   0    0.92    1.28
   9 -12   0    0.05    1.08
   9  12   0   -1.48    1.11
 -10 -12   0   23.68    3.36
  10 -12   0   25.95    5.17
  10 -12   0   18.74    3.26
  10  12   0   20.32    3.26
  11 -12   0   -0.23    1.49
 -11 -12   0    2.86    1.77
  11  12   0    2.50    1.74
 -12 -12   0    7.58    2.35
  12 -12   0    9.21    2.74
  12  12   0    9.17    2.70
 -13 -12   0    2.56    2.11
  13 -12   0    0.16    1.74
  13  12   0    4.86    2.45
 -14 -12   0    2.85    2.40
  14 -12   0    7.04    2.86
  14  12   0    3.35    2.40
  15 -12   0   -1.28    2.06
 -15 -12   0    1.86    2.36
  15  12   0   -1.40    2.13
  16  12   0    0.10    2.39
  17  12   0    0.22    2.52
   0 -13   0   -0.61    0.87
   0  13   0   -0.17    1.09
   1 -13   0    1.25    0.70
   1 -13   0    1.12    1.15
  -1 -13   0    1.30    1.20
  -1  13   0    2.06    1.32
   1  13   0    2.49    1.38
  -2 -13   0    3.09    1.37
   2 -13   0    2.93    0.98
   2 -13   0    2.19    1.35
   2  13   0    2.11    1.46
  -2  13   0    2.70    1.43
   3 -13   0    0.80    1.15
  -3 -13   0    3.20    1.53
   3 -13   0    0.64    0.90
  -3  13   0    2.28    1.27
   4 -13   0    3.24    1.50
   4 -13   0    3.25    1.19
  -4 -13   0    1.57    1.33
  -4  13   0    3.36    1.32
   5 -13   0    0.87    1.08
  -5 -13   0    0.89    1.21
   5 -13   0    0.32    1.09
  -5  13   0    1.36    1.14
  -6 -13   0    0.69    1.26
   6 -13   0   -0.02    1.05
   6 -13   0   -0.36    1.04
  -6  13   0   -0.41    0.98
  -7 -13   0    2.24    1.46
   7 -13   0   -1.78    0.94
   7 -13   0    0.83    1.11
  -7  13   0    0.33    1.26
   8 -13   0   -0.53    1.23
   8 -13   0   -0.25    1.05
  -8 -13   0    0.74    1.38
  -9 -13   0    1.51    1.63
   9 -13   0    0.79    1.49
   9 -13   0    3.32    1.61
 -10 -13   0   -0.89    1.54
  10 -13   0   -1.00    1.36
  11 -13   0   -1.05    1.35
 -11 -13   0   -0.22    1.43
  12 -13   0    2.94    2.09
 -12 -13   0    3.88    2.13
  13 -13   0   -1.64    1.69
 -13 -13   0   -1.59    1.80
 -14 -13   0   -0.09    2.16
  14 -13   0   -0.94    1.80
 -15 -13   0    0.01    2.40
  15 -13   0    0.86    2.53
   0 -14   0    1.80    1.35
   0  14   0    3.35    1.62
  -1 -14   0    3.36    1.53
   1 -14   0    1.46    1.33
   1  14   0    3.84    1.69
  -1  14   0    3.50    1.49
  -2 -14   0    6.57    1.84
   2 -14   0    2.18    1.40
  -2  14   0    1.32    1.28
   2  14   0    2.70    1.62
   3 -14   0    2.44    1.39
  -3 -14   0    2.05    1.45
   3 -14   0    3.41    1.21
   3  14   0    2.91    1.67
  -3  14   0    1.74    1.41
  -4 -14   0    1.43    1.20
   4 -14   0    1.69    1.26
   4 -14   0    1.27    1.37
  -4  14   0    1.57    1.30
  -5 -14   0    2.16    1.54
   5 -14   0    0.50    1.16
   5 -14   0    0.29    1.03
  -5  14   0    1.88    1.30
   6 -14   0    0.22    1.16
   6 -14   0    0.20    1.08
  -6 -14   0    0.71    1.44
   7 -14   0   -0.05    1.13
   7 -14   0    0.05    1.26
  -7 -14   0   -1.06    1.21
  -8 -14   0   10.20    2.45
   8 -14   0    8.40    2.21
   8 -14   0   11.46    2.59
  -9 -14   0    2.37    1.71
   9 -14   0   -0.69    1.36
  10 -14   0    2.09    1.93
 -10 -14   0    3.83    2.00
  11 -14   0   -1.92    1.64
 -11 -14   0   -0.91    1.71
 -12 -14   0    1.32    2.16
  12 -14   0    4.19    2.53
 -13 -14   0    0.43    2.10
  13 -14   0   -1.94    1.84
  14 -14   0    4.27    2.56
 -14 -14   0    9.27    3.42
   0 -15   0   -0.28    1.16
   0  15   0   -0.14    1.38
  -1 -15   0   26.99    3.58
   1 -15   0   25.12    3.47
   1  15   0   28.74    3.89
  -1  15   0   30.09    3.73
  -2 -15   0    0.36    1.31
   2 -15   0    0.72    1.17
  -2  15   0   -0.17    1.30
   2  15   0    2.38    1.67
   3 -15   0   34.24    3.88
  -3 -15   0   36.98    4.12
   3  15   0   29.16    4.20
  -3  15   0   34.40    3.80
   4 -15   0   -1.00    1.01
  -4 -15   0   -1.91    1.11
  -4  15   0   -1.32    1.42
   5 -15   0   18.32    2.94
  -5 -15   0   17.52    3.08
  -6 -15   0   -0.61    1.43
   6 -15   0   -0.44    1.33
   6 -15   0   -0.21    1.18
  -7 -15   0   28.52    3.87
   7 -15   0   23.39    3.49
   7 -15   0   32.73    3.95
  -8 -15   0   -2.00    1.51
   8 -15   0   -0.24    1.48
   8 -15   0   -0.11    1.43
  -9 -15   0   22.52    3.60
   9 -15   0   15.38    3.07
  10 -15   0    0.59    1.72
 -10 -15   0    3.60    2.09
 -11 -15   0    9.69    2.85
  11 -15   0   15.33    3.57
 -12 -15   0   -2.14    2.07
  12 -15   0   -0.43    1.83
  13 -15   0   10.22    3.17
   0 -16   0   33.73    4.06
   0  16   0   32.65    4.15
  -1 -16   0    2.51    1.51
   1 -16   0    0.19    1.36
   1  16   0    0.58    1.70
  -1  16   0    1.51    1.69
  -2 -16   0   41.46    4.50
   2 -16   0   41.81    4.52
  -2  16   0   41.93    4.44
   2  16   0   51.03    5.45
  -3 -16   0   -0.31    1.47
   3 -16   0    0.29    1.32
   3  16   0   -0.33    1.65
  -4 -16   0   35.88    4.32
   4 -16   0   45.43    4.69
   4  16   0   47.17    5.51
   5 -16   0   -0.27    1.28
  -5 -16   0    1.08    1.69
   6 -16   0   34.78    4.20
  -6 -16   0   34.94    4.31
   7 -16   0    0.82    1.70
  -7 -16   0    0.76    1.85
  -8 -16   0   35.48    4.43
   9 -16   0    2.49    2.27
  -9 -16   0    2.09    1.98
  10 -16   0   43.54    5.34
 -10 -16   0   46.90    5.44
  11 -16   0    1.44    2.03
 -11 -16   0    1.05    2.06
  12 -16   0   38.50    5.53
  13 -16   0   -0.80    3.04
   0 -17   0   -1.11    1.33
   0  17   0    0.80    1.81
   1 -17   0   64.84    5.17
  -1 -17   0   62.64    5.70
   1  17   0   59.30    5.99
   2 -17   0    0.66    1.50
  -2 -17   0    0.83    1.53
   2  17   0   -0.54    1.77
  -3 -17   0   62.19    5.75
   3 -17   0   64.42    5.83
   3  17   0   73.69    6.88
  -4 -17   0    2.00    1.82
   4 -17   0    5.49    2.15
   4  17   0    3.32    2.37
   5 -17   0   72.70    5.65
  -5 -17   0   63.55    5.93
   5  17   0   66.75    7.10
  -6 -17   0   -1.61    1.74
   6 -17   0    1.74    1.79
  -7 -17   0   36.17    4.63
  -8 -17   0    1.85    2.14
  -9 -17   0   44.37    5.44
 -10 -17   0    2.02    2.75
   0 -18   0   66.09    6.05
   1 -18   0    1.00    1.77
  -1 -18   0    3.49    1.97
   2 -18   0   53.31    5.44
  -2 -18   0   46.31    5.11
   2  18   0   48.59    5.72
  -3 -18   0    0.05    1.61
   3 -18   0   -1.49    1.67
   3  18   0   -2.19    2.03
   4 -18   0   52.72    5.38
  -4 -18   0   54.57    5.66
   4  18   0   50.42    6.13
   5 -18   0    2.84    2.04
  -5 -18   0    0.53    1.83
   5  18   0   -0.40    2.19
  -6 -18   0   42.78    4.98
   6 -18   0   41.29    5.56
   6  18   0   35.73    5.65
  -7 -18   0    1.42    2.33
   7  18   0    3.63    2.72
  -8 -18   0   27.80    4.91
   0 -19   0    0.70    1.75
   1 -19   0    8.88    2.81
  -1 -19   0    7.47    2.69
   2 -19   0   -1.32    1.79
  -2 -19   0    1.74    2.15
   3 -19   0   25.09    3.99
  -3 -19   0   18.68    3.63
   4 -19   0    2.69    2.34
  -4 -19   0   -0.14    2.18
   4  19   0    3.06    4.34
  -5 -19   0   24.63    4.26
   5 -19   0   28.15    4.62
   5  19   0   16.98    4.28
   6  19   0   -1.30    2.59
   7  19   0   18.67    4.54
   0 -20   0   16.08    3.80
  -1 -20   0    2.00    2.18
   1 -20   0    0.69    2.09
   2 -20   0   17.79    3.62
   3 -20   0    3.44    2.33
   4 -20   0   13.26    4.11
  21   0  -1    1.14    2.51
 -21   0   1   -0.56    2.71
  20   0  -1   -1.28    2.06
 -20   0   1   -0.65    2.39
 -19   0   1   -0.56    2.03
  19   0  -1   -0.49    1.85
 -18   0   1   -0.24    1.80
  18   0  -1   -0.66    1.83
  17   0  -1   -0.25    1.45
 -17   0   1   -1.41    1.48
  16   0  -1    1.06    1.37
 -16   0   1   -0.35    1.41
  15   0  -1    0.00    1.22
 -15   0   1   -0.24    1.33
 -14   0   1    0.97    1.25
  14   0  -1    0.79    1.20
  13   0  -1    1.05    1.08
 -13   0   1   -0.32    1.04
  12   0  -1    0.09    0.92
 -12   0   1   -0.09    0.83
  11   0  -1    0.25    0.77
 -11   0   1    0.57    0.79
 -11   0   1    0.17    0.81
 -10   0   1    1.19    0.84
  10   0  -1    0.30    0.70
 -10   0   1   -0.51    0.71
  -9   0   1    0.01    0.62
  -9   0   1   -0.54    0.58
  -8   0   1    0.21    0.53
  -7   0   1    0.11    0.44
  -6   0   1   -0.02    0.42
  -5   0   1   -0.34    0.32
  -5   0   1    0.05    0.34
   5   0  -1    0.52    0.40
  -4   0   1    0.04    0.28
  -4   0   1   -0.13    0.25
   4   0  -1   -0.08    0.27
  -3   0   1   -0.08    0.21
   3   0  -1   -0.07    0.20
   3   0  -1   -0.16    0.21
  -2   0   1   -0.15    0.18
   2   0  -1   -0.21    0.15
   2   0  -1   -0.15    0.17
   2   0  -1   -0.18    0.17
  -1   0   1   -0.82    0.05
  -1   0   1   -0.67    0.11
   1   0  -1   -0.47    0.12
   1   0  -1   -0.86    0.05
   0   0  -1   -0.66    0.03
   0   0  -1   -0.67    0.03
   0   0   1   -0.67    0.02
   0   0   1   -0.62    0.04
   0   0  -1   -0.64    0.03
   0   0   1   -0.69    0.02
   1   0   1   -0.62    0.04
  -1   0  -1   -0.58    0.06
  -1   0  -1   -0.57    0.06
   1   0   1   -0.49    0.07
   1   0   1   -0.13    0.14
  -1   0  -1   -0.02    0.12
   2   0   1   -0.12    0.20
  -2   0  -1   -0.16    0.20
   3   0   1   -0.14    0.24
  -3   0  -1   -0.18    0.24
  -4   0  -1   -0.60    0.28
   4   0   1   -0.39    0.25
  -5   0  -1   -0.04    0.35
  -6   0  -1    0.59    0.47
  -6   0  -1   -0.26    0.40
  -6   0  -1    0.30    0.44
  -7   0  -1   -0.18    0.48
  -7   0  -1    0.08    0.43
  -7   0  -1   -0.67    0.40
  -8   0  -1   -0.22    0.53
  -8   0  -1    0.46    0.54
  -8   0  -1    0.41    0.57
  -9   0  -1    0.56    0.64
  -9   0  -1   -0.08    0.60
  -9   0  -1   -0.23    0.63
 -10   0  -1   -0.11    0.66
 -10   0  -1    0.78    0.80
 -10   0  -1    0.19    0.73
 -11   0  -1    0.94    0.93
 -11   0  -1   -0.37    0.71
 -12   0  -1   -1.17    0.78
 -13   0  -1   -0.89    0.92
 -14   0  -1    1.20    1.14
  14   0   1    0.80    1.14
 -15   0  -1   -1.46    1.05
  15   0   1   -0.64    1.10
 -16   0  -1    1.67    1.56
  16   0   1    0.77    1.50
  17   0   1   -0.53    1.51
 -17   0  -1    1.26    1.72
 -18   0  -1    1.55    1.88
  18   0   1    0.92    1.78
  19   0   1   -1.35    1.84
 -19   0  -1    0.17    1.96
 -20   0  -1    0.11    2.39
  20   0   1   -0.81    2.32
 -21  -1   1    3.31    3.50
 -21   1   1    0.28    2.92
  21   1  -1   -2.30    2.33
  20  -1  -1    0.97    2.35
 -20  -1   1    4.29    2.71
  20   1  -1    1.63    2.23
 -20   1   1    2.30    2.64
 -19  -1   1   -0.45    2.05
  19  -1  -1   -1.89    1.67
 -19   1   1    0.31    2.06
  19   1  -1   -0.42    2.05
 -18  -1   1    5.34    2.55
  18  -1  -1    7.70    2.59
 -18   1   1    4.58    2.22
  18   1  -1    9.82    2.78
 -17  -1   1   11.02    2.47
  17  -1  -1    7.02    2.46
 -17   1   1   10.04    2.57
  17   1  -1    8.47    2.32
  16  -1  -1    8.71    2.39
 -16  -1   1    9.69    2.20
 -16   1   1    4.22    1.88
  16   1  -1    5.53    2.04
  15  -1  -1   11.50    2.54
 -15  -1   1   18.82    2.72
 -15   1   1   18.04    2.75
  15   1  -1   16.36    2.83
 -14  -1   1   13.03    2.25
  14  -1  -1   10.01    2.26
 -14   1   1    9.76    2.02
  14   1  -1   10.95    2.28
  13  -1  -1   20.69    3.07
 -13  -1   1   18.48    2.55
 -13   1   1   17.96    2.43
  13   1  -1   17.46    2.67
  12  -1  -1   18.68    2.82
 -12  -1   1   20.08    2.44
  12   1  -1   19.61    2.63
 -12   1   1   22.76    2.62
  11  -1  -1    7.24    1.66
 -11  -1   1    5.44    1.38
 -11   1   1    6.59    1.56
  11   1  -1    6.53    1.56
 -11   1   1    8.49    1.55
  10  -1  -1    1.99    0.97
 -10  -1   1    2.37    0.95
  10   1  -1    1.42    0.93
 -10   1   1    0.53    0.89
 -10   1   1    1.70    0.79
  -9  -1   1    8.46    1.38
  -9   1   1   12.19    1.66
   9   1  -1   10.02    1.67
  -9   1   1   10.85    1.55
  -9   1   1   11.46    1.49
  -8  -1   1    8.11    1.25
  -8   1   1    7.05    1.18
  -8   1   1    9.60    1.34
  -8   1   1   10.76    1.41
  -7  -1   1   24.19    1.77
  -7   1   1   26.46    1.85
  -7   1   1   27.88    1.86
  -7   1   1   28.06    1.92
  -6  -1   1   21.52    1.49
  -6   1   1   19.95    1.44
  -6   1   1   18.44    1.47
  -6   1   1   21.41    1.52
   5  -1  -1  163.93    5.22
  -5  -1   1  165.41    5.27
  -5   1   1  169.62    5.25
  -5   1   1  167.63    5.41
  -5   1   1  163.85    5.30
   4  -1  -1   -0.11    0.24
  -4  -1   1   -0.25    0.24
  -4   1   1   -0.08    0.23
   4   1  -1    0.05    0.25
  -4   1   1    0.50    0.35
   4   1  -1    0.26    0.28
  -3  -1   1  121.91    3.70
   3  -1  -1  114.67    3.56
  -3   1   1  120.66    3.73
   3   1  -1  124.07    3.64
   3   1  -1  118.63    3.70
  -3   1   1  118.22    3.60
   2  -1  -1    2.99    0.41
   2  -1  -1    3.34    0.35
   2  -1  -1    2.57    0.43
  -2  -1   1    2.73    0.38
  -2   1   1    3.21    0.42
  -2   1   1    3.09    0.33
   2   1  -1    2.99    0.37
   2   1  -1    2.76    0.37
   1  -1  -1   16.49    0.77
  -1  -1   1   14.71    0.58
   1  -1  -1   15.67    0.52
  -1   1   1   15.74    0.68
   0  -1  -1   -0.01    0.09
   0  -1   1    0.27    0.17
   0  -1  -1    0.00    0.07
   0  -1  -1    0.01    0.06
   0  -1   1    0.19    0.10
   0  -1   1   -0.05    0.06
   0  -1   1    0.15    0.12
   0   1  -1    0.39    0.16
   0   1   1   -0.14    0.04
   0   1   1    0.26    0.08
   0   1   1    0.30    0.12
   0   1  -1   -0.08    0.05
   0   1  -1   -0.10    0.07
   1  -1   1   22.87    0.90
  -1  -1  -1   24.84    0.75
   1  -1   1   22.14    0.96
  -1  -1  -1   24.73    0.83
  -1  -1  -1   24.91    0.98
   1  -1   1   23.31    0.93
   1   1   1   23.58    0.82
  -1   1  -1   18.91    0.85
   1   1   1   23.71    0.95
  -1   1  -1   24.43    0.99
   2  -1   1   -0.01    0.17
  -2  -1  -1    0.22    0.16
   2  -1   1   -0.06    0.17
   2  -1   1   -0.17    0.18
  -2  -1  -1    0.05    0.20
  -2   1  -1    0.01    0.18
   2   1   1    0.03    0.10
  -2   1  -1    0.12    0.20
   2   1   1    0.01    0.07
  -3  -1  -1    1.22    0.32
   3  -1   1    1.07    0.32
  -3  -1  -1    0.80    0.35
   3  -1   1    1.24    0.39
  -3   1  -1    1.34    0.35
  -3   1  -1    1.39    0.37
   3   1   1    1.43    0.44
  -4  -1  -1    4.02    0.71
  -4  -1  -1    5.36    0.66
   4  -1   1    6.59    0.87
  -4   1  -1    4.78    0.72
   4   1   1    5.54    0.83
  -4   1  -1    6.31    0.79
  -5  -1  -1   65.88    2.61
  -5  -1  -1   66.98    2.92
  -5   1  -1   67.63    2.71
  -5   1  -1   62.81    2.74
  -6  -1  -1    6.00    1.03
  -6  -1  -1    9.18    1.08
  -6   1  -1    8.92    1.10
  -6   1  -1    9.04    1.14
  -7  -1  -1    0.20    0.54
  -7  -1  -1    0.17    0.45
  -7   1  -1    1.06    0.67
  -7   1  -1    0.43    0.53
  -8  -1  -1    0.05    0.60
  -8  -1  -1    0.36    0.54
  -8   1  -1    0.79    0.62
  -8   1  -1    0.13    0.52
  -8   1  -1   -0.06    0.58
  -9  -1  -1   11.91    1.60
  -9   1  -1   12.78    1.68
  -9   1  -1   12.61    1.62
  -9   1  -1   14.40    1.81
 -10  -1  -1    1.38    0.85
 -10  -1  -1    1.77    0.82
 -10   1  -1    1.70    0.95
 -10   1  -1    2.38    1.00
 -10   1  -1    2.10    0.94
 -11  -1  -1   33.28    2.63
 -11  -1  -1   40.35    2.75
 -11   1  -1   38.48    2.90
 -11   1  -1   37.07    2.81
 -11   1  -1   34.52    2.74
 -12  -1  -1    1.50    1.09
 -12   1  -1    3.92    1.30
 -12   1  -1    1.02    0.92
 -13  -1  -1   44.37    3.40
 -13   1  -1   52.96    3.66
 -14  -1  -1    0.37    1.10
  14  -1   1    0.21    1.16
 -14   1  -1   -1.81    0.98
  14   1   1    0.93    1.17
 -15  -1  -1   27.09    3.24
  15  -1   1   28.85    3.85
 -15   1  -1   25.54    3.12
  15   1   1   27.65    3.62
 -16  -1  -1   -0.87    1.41
  16  -1   1    0.03    1.36
 -16   1  -1    0.28    1.35
  16   1   1   -0.89    1.25
  17  -1   1   14.00    2.93
 -17  -1  -1    6.07    2.11
 -17   1  -1   14.45    2.81
  17   1   1   13.25    2.96
 -18  -1  -1    1.07    1.92
  18  -1   1    1.12    1.83
  18   1   1    1.95    1.72
 -18   1  -1    1.12    2.08
 -19  -1  -1    7.61    2.85
  19  -1   1    4.96    2.47
  19   1   1    2.13    2.06
 -19   1  -1    3.13    2.32
 -20  -1  -1   -0.86    2.29
  20  -1   1    0.63    2.28
  20   1   1   -1.54    1.89
 -20   1  -1    2.49    2.48
  21   1   1    3.33    3.07
  20  -2  -1    1.82    2.40
 -20  -2   1    3.95    2.71
 -20   2   1    4.60    2.87
  20   2  -1    5.54    3.60
 -19  -2   1   19.91    3.69
  19  -2  -1   21.41    4.13
 -19   2   1   24.16    3.88
  19   2  -1   20.33    3.81
 -18  -2   1    2.04    2.16
  18  -2  -1    2.04    2.11
 -18   2   1    4.50    2.30
  18   2  -1    3.05    2.02
 -17  -2   1   12.45    2.80
  17  -2  -1   12.77    3.05
 -17   2   1   20.12    3.20
  17   2  -1   13.05    2.89
  16  -2  -1    2.36    1.65
 -16  -2   1    5.99    2.15
  16   2  -1    4.17    1.80
 -16   2   1    6.36    1.95
 -15  -2   1   20.91    2.94
  15  -2  -1   14.20    2.74
  15   2  -1   25.80    3.49
 -15   2   1   17.84    2.74
 -14  -2   1   18.53    2.67
  14  -2  -1   10.12    2.24
  14   2  -1   11.60    2.26
 -14   2   1   17.81    2.66
 -13  -2   1   58.38    3.93
  13  -2  -1   48.94    4.75
 -13   2   1   55.48    3.78
  13   2  -1   51.71    3.82
  12  -2  -1    7.21    1.85
 -12  -2   1   10.03    1.82
  12   2  -1    5.97    1.61
 -12   2   1    5.28    1.45
 -11  -2   1   10.45    1.80
  11  -2  -1   16.01    2.49
  11   2  -1   12.93    2.05
 -11   2   1   11.07    1.70
 -11   2   1   11.80    1.80
  10  -2  -1   42.89    3.27
 -10  -2   1   35.60    2.62
 -10   2   1   33.99    2.46
 -10   2   1   41.12    2.85
 -10   2   1   38.01    2.74
  10   2  -1   35.81    2.73
  -9  -2   1   71.23    3.78
  -9   2   1   89.63    4.14
  -9   2   1   86.04    3.86
   9   2  -1   89.14    4.19
  -9   2   1   90.69    4.16
  -8  -2   1   48.34    2.77
   8   2  -1   55.55    3.02
  -8   2   1   48.56    2.88
  -8   2   1   59.20    3.08
  -8   2   1   60.46    2.88
  -7  -2   1   71.09    3.22
  -7   2   1   68.84    3.30
  -7   2   1   71.51    3.30
   7   2  -1   72.48    3.32
  -7   2   1   73.58    3.15
  -6  -2   1    6.32    0.94
  -6   2   1    6.46    1.02
  -6   2   1    7.20    1.00
  -5  -2   1   65.79    2.69
   5  -2  -1   61.72    2.53
  -5   2   1   62.81    2.72
   5   2  -1   62.57    2.64
  -5   2   1   67.31    2.59
   4  -2  -1   55.99    2.27
   4  -2  -1   56.62    2.17
  -4  -2   1   58.42    2.30
   4   2  -1   55.96    2.17
  -4   2   1   55.59    2.36
  -4   2   1   54.88    2.11
   4   2  -1   55.89    2.19
   3  -2  -1  110.11    3.43
   3  -2  -1  116.07    3.67
  -3  -2   1  111.33    3.62
   3   2  -1  115.71    3.56
  -3   2   1  111.72    3.39
   3   2  -1  118.87    3.46
  -3   2   1  118.92    3.74
   2  -2  -1    1.08    0.25
   2  -2  -1    1.15    0.38
   2  -2  -1    0.61    0.27
  -2  -2   1    0.86    0.30
   2   2  -1    1.66    0.24
  -2   2   1    1.88    0.28
   2   2  -1    2.19    0.39
  -2   2   1    1.89    0.40
  -1  -2   1   29.66    1.31
   1  -2  -1   33.20    1.29
  -1  -2   1   32.67    0.95
   1  -2  -1   31.28    1.30
   1   2  -1   31.31    1.31
   1   2  -1   31.86    0.93
  -1   2   1   29.10    1.26
  -1   2   1   31.60    1.14
   1   2  -1   32.11    1.30
  -1   2   1   32.32    1.32
   0  -2   1   30.30    1.29
   0  -2  -1   30.60    1.08
   0  -2  -1   28.78    1.15
   0  -2   1   29.53    1.10
   0   2   1   29.13    1.14
   0   2   1   30.81    1.08
   0   2  -1   29.03    1.10
   0   2  -1   29.39    1.36
   1  -2   1   17.55    0.81
  -1  -2  -1   18.78    0.68
   1  -2   1   18.49    1.00
  -1  -2  -1   18.08    0.81
  -1   2  -1   18.64    0.81
   1   2   1   17.77    0.68
  -1   2  -1   17.56    0.98
  -1   2  -1   19.12    1.01
   2  -2   1    1.93    0.40
   2  -2   1    1.55    0.33
   2  -2   1    1.22    0.35
  -2  -2  -1    2.14    0.33
  -2   2  -1    1.56    0.39
  -2   2  -1    1.81    0.39
  -2   2  -1    1.60    0.32
   2   2   1    1.58    0.25
   3  -2   1   40.57    1.74
   3  -2   1   40.42    1.74
   3  -2   1   41.36    1.81
  -3  -2  -1   40.47    1.59
  -3   2  -1   42.86    1.79
  -3   2  -1   41.68    1.82
   4  -2   1  116.33    3.83
   4  -2   1  115.33    3.95
   4  -2   1  119.39    3.98
  -4  -2  -1  118.16    3.71
  -4   2  -1  115.40    3.93
  -4   2  -1  111.14    3.84
   5  -2   1   19.49    1.26
  -5  -2  -1   17.02    1.19
  -5   2  -1   17.89    1.30
  -5   2  -1   19.20    1.39
  -6  -2  -1  109.33    3.95
  -6   2  -1  113.05    4.16
  -6   2  -1  108.57    4.16
  -7  -2  -1    0.77    0.46
  -7   2  -1   -0.12    0.39
  -7   2  -1   -0.50    0.47
  -8  -2  -1   31.75    2.09
  -8   2  -1   30.07    2.20
  -8   2  -1   32.37    2.21
  -9  -2  -1   12.48    1.59
  -9   2  -1   15.38    1.86
  -9   2  -1   11.83    1.71
 -10  -2  -1   71.89    3.75
 -10   2  -1   74.22    4.00
 -10   2  -1   79.25    3.97
 -10   2  -1   73.85    3.91
 -11  -2  -1   13.16    1.86
 -11   2  -1   12.61    1.88
 -11   2  -1   11.95    1.82
 -12  -2  -1   43.69    3.19
 -12   2  -1   45.86    3.29
 -12   2  -1   42.87    3.16
 -13  -2  -1   -0.97    0.91
 -13   2  -1    0.07    1.07
  13   2   1    0.21    0.85
 -13   2  -1   -0.78    0.98
  14  -2   1   56.28    5.26
 -14  -2  -1   53.97    3.96
  14   2   1   47.01    3.83
 -14   2  -1   55.58    3.93
 -15  -2  -1    1.51    1.43
  15  -2   1    0.63    1.30
 -15   2  -1   -0.58    1.33
  15   2   1    0.68    1.27
  16  -2   1   27.01    3.92
 -16  -2  -1   29.53    3.50
  16   2   1   26.70    3.58
 -16   2  -1   29.12    3.56
 -17  -2  -1   -0.56    1.72
  17  -2   1    0.23    1.48
 -17   2  -1    0.30    1.70
  17   2   1    1.18    1.49
 -18  -2  -1   34.76    4.45
  18  -2   1   35.81    4.91
  18   2   1   28.39    4.14
 -18   2  -1   27.66    3.83
  19  -2   1    0.71    2.11
 -19  -2  -1    0.65    2.04
  19   2   1   -0.09    1.86
 -19   2  -1    2.65    2.29
  20  -2   1   16.62    3.64
 -20  -2  -1   20.21    3.90
 -20   2  -1   17.35    3.75
 -20  -3   1   14.53    3.54
  20  -3  -1   11.15    3.44
 -19  -3   1    7.03    2.62
  19  -3  -1   10.94    3.30
 -19   3   1    7.16    2.83
  18  -3  -1   21.05    3.95
 -18  -3   1   13.07    3.16
  18   3  -1   14.96    3.11
 -18   3   1   17.32    3.24
  17  -3  -1    6.37    2.31
 -17  -3   1   11.00    2.64
  17   3  -1    8.03    2.46
 -17   3   1   10.35    2.59
  16  -3  -1   19.42    3.33
 -16  -3   1   25.55    3.40
 -16   3   1   23.94    3.37
  16   3  -1   29.69    3.89
  15  -3  -1   12.11    2.59
 -15  -3   1   18.38    2.88
  15   3  -1   24.48    3.24
 -15   3   1   19.96    2.90
  14  -3  -1   47.61    4.83
 -14  -3   1   45.34    4.12
 -14   3   1   57.61    4.04
  14   3  -1   52.46    3.92
  13  -3  -1   19.05    3.01
 -13  -3   1   16.20    2.44
  13   3  -1   16.28    2.56
 -13   3   1   15.59    2.39
  12  -3  -1   46.39    4.57
 -12  -3   1   35.97    3.39
  12   3  -1   38.05    3.09
 -12   3   1   41.17    3.18
 -12   3   1   44.22    3.05
 -11  -3   1   51.24    3.38
  11  -3  -1   60.68    4.08
 -11   3   1   48.48    3.09
  11   3  -1   50.96    3.38
 -11   3   1   46.28    3.31
  10  -3  -1   78.72    4.64
 -10  -3   1   77.57    4.06
 -10   3   1   86.15    3.96
  10   3  -1   73.69    3.97
 -10   3   1   76.61    4.07
  -9  -3   1   83.38    4.04
   9   3  -1   92.96    4.15
  -9   3   1   82.80    4.09
  -9   3   1   80.99    3.78
  -8  -3   1   19.18    1.96
  -8   3   1   20.16    2.39
  -8   3   1   17.91    1.75
   8   3  -1   16.14    1.79
  -7  -3   1   60.77    2.98
  -7   3   1   62.16    2.83
   7   3  -1   64.87    2.96
  -7   3   1   63.70    3.20
   6  -3  -1    4.83    0.88
  -6  -3   1    6.23    0.99
  -6   3   1    7.52    1.16
   6   3  -1    6.78    0.93
  -6   3   1    5.83    0.86
   5  -3  -1    5.01    0.81
  -5  -3   1    5.51    0.86
   5  -3  -1    6.36    0.87
  -5   3   1    6.14    0.94
  -5   3   1    5.35    0.74
   5   3  -1    5.59    0.74
   4  -3  -1   30.97    1.50
  -4  -3   1   28.56    1.59
   4  -3  -1   32.98    1.69
  -4   3   1   28.76    1.69
  -4   3   1   28.40    1.40
   4   3  -1   32.42    1.40
   3  -3  -1  154.07    4.55
   3  -3  -1  150.31    4.80
  -3  -3   1  153.21    4.79
  -3   3   1  150.58    4.85
  -3   3   1  157.81    4.49
   3   3  -1  152.70    4.66
   3   3  -1  153.55    4.24
   2  -3  -1   25.66    1.23
   2  -3  -1   26.85    1.36
   2  -3  -1   28.52    1.50
  -2  -3   1   27.46    1.42
  -2   3   1   25.99    1.40
  -2   3   1   27.44    1.20
   2   3  -1   28.45    1.36
   1  -3  -1  275.86    7.67
  -1  -3   1  273.25    7.75
  -1  -3   1  278.73    7.00
   1  -3  -1  277.23    7.59
  -1   3   1  271.54    7.52
   1   3  -1  268.03    7.51
   1   3  -1  281.68    7.71
  -1   3   1  276.67    7.66
   0  -3   1  593.03   15.34
   0  -3  -1  597.03   15.33
   0  -3   1  591.49   15.79
   0  -3  -1  596.85   15.62
   0   3  -1  598.13   15.34
   0   3   1  610.58   15.59
   0   3  -1  599.57   15.79
   0   3   1  612.42   15.35
   1  -3   1   92.41    2.82
  -1  -3  -1   94.04    2.62
   1  -3   1  101.61    3.34
  -1  -3  -1   93.49    3.01
   1  -3   1   93.81    3.25
  -1   3  -1   95.37    3.26
   1   3   1   94.00    2.62
   1   3   1   85.70    2.88
  -1   3  -1  100.01    3.30
  -1   3  -1   94.55    2.79
  -2  -3  -1   75.19    2.58
   2  -3   1   77.65    2.55
   2  -3   1   77.83    2.87
   2  -3   1   81.71    2.90
  -2   3  -1   81.45    2.87
  -2   3  -1   74.15    2.49
  -2   3  -1   78.00    2.90
   2   3   1   81.72    2.25
   3  -3   1  349.66    9.81
   3  -3   1  338.64    9.77
  -3  -3  -1  358.81    9.51
   3  -3   1  351.99    9.58
   3   3   1  353.74    9.17
  -3   3  -1  344.12    9.87
  -3   3  -1  357.33    9.75
  -4  -3  -1   49.51    2.04
   4  -3   1   48.73    2.16
   4  -3   1   51.39    2.25
   4  -3   1   50.08    2.27
  -4   3  -1   47.41    2.15
  -4   3  -1   49.67    2.33
   5  -3   1   96.67    3.66
  -5  -3  -1   99.92    3.54
  -5   3  -1  107.07    3.93
  -5   3  -1   96.46    3.63
   6  -3   1   16.20    1.51
  -6  -3  -1   20.73    1.48
  -6   3  -1   20.38    1.63
  -6   3  -1   18.49    1.43
   7  -3   1   88.45    3.62
  -7  -3  -1   87.05    3.63
  -7   3  -1   87.58    3.68
  -7   3  -1   91.18    3.92
  -8  -3  -1   39.92    2.43
  -8   3  -1   38.84    2.59
  -8   3  -1   45.73    2.59
  -9  -3  -1  113.01    4.71
  -9   3  -1  115.16    5.01
  -9   3  -1  109.45    4.71
 -10  -3  -1    4.85    1.20
 -10   3  -1    5.80    1.32
 -10   3  -1    4.98    1.32
 -11  -3  -1   39.99    2.98
 -11   3  -1   51.00    3.33
 -11   3  -1   50.11    3.27
 -12  -3  -1   10.21    1.85
 -12   3  -1    7.47    1.60
 -12   3  -1    6.90    1.59
 -13  -3  -1   86.11    4.81
 -13   3  -1   83.09    4.69
  13   3   1   83.87    4.82
 -13   3  -1   81.16    4.75
  14  -3   1    4.75    1.73
 -14  -3  -1    2.45    1.49
 -14   3  -1    2.15    1.38
  14   3   1    2.62    1.38
 -14   3  -1    4.98    1.66
  15  -3   1   57.91    5.70
 -15  -3  -1   53.95    4.26
  15   3   1   47.18    4.54
 -15   3  -1   59.94    4.33
  16  -3   1    1.24    1.49
 -16  -3  -1   -1.07    1.38
 -16   3  -1   -0.41    1.50
  16   3   1    0.35    1.28
 -17  -3  -1   45.27    4.59
  17  -3   1   44.80    5.22
 -17   3  -1   44.82    4.63
  17   3   1   43.54    4.68
 -18  -3  -1    2.10    2.04
  18  -3   1    0.26    1.76
 -18   3  -1   -0.91    1.86
  18   3   1    1.41    1.92
 -19  -3  -1   48.48    5.16
  19  -3   1   38.12    5.16
 -19   3  -1   38.13    4.71
  20  -3   1   -2.31    2.53
 -20  -3  -1   -3.99    2.04
 -20   3  -1   -0.40    2.51
 -20  -4   1   10.15    3.41
  19  -4  -1   15.01    3.68
 -19  -4   1   17.25    3.57
 -18  -4   1   16.79    3.26
  18  -4  -1   22.02    4.10
 -18   4   1   19.56    3.49
 -17  -4   1   49.86    5.03
  17  -4  -1   41.82    5.15
 -17   4   1   36.56    4.33
  17   4  -1   42.18    4.62
  16  -4  -1   26.69    4.16
 -16  -4   1   21.91    3.38
  16   4  -1   25.50    3.48
 -16   4   1   28.45    3.66
 -15  -4   1   68.52    4.97
  15  -4  -1   69.39    5.43
  15   4  -1   73.36    4.86
 -15   4   1   71.99    4.91
 -14  -4   1   36.18    3.80
  14  -4  -1   39.41    4.66
 -14   4   1   41.90    3.96
  14   4  -1   45.90    3.63
 -13  -4   1   47.59    3.77
  13  -4  -1   54.17    4.31
 -13   4   1   47.41    3.66
  13   4  -1   49.21    3.66
 -13   4   1   47.42    3.39
  12  -4  -1   88.90    5.49
 -12  -4   1   81.34    4.67
  12   4  -1   88.48    4.62
 -12   4   1   85.74    4.81
 -12   4   1   89.26    4.48
  11  -4  -1   34.17    3.63
 -11  -4   1   31.34    3.06
  11   4  -1   30.10    2.87
 -11   4   1   29.78    2.92
 -11   4   1   29.47    2.38
 -10  -4   1   43.02    3.03
  10  -4  -1   45.35    3.50
 -10   4   1   44.71    3.10
  10   4  -1   44.62    2.88
 -10   4   1   49.50    2.89
   9  -4  -1   34.76    3.46
  -9  -4   1   43.48    2.81
  -9   4   1   42.29    2.54
   9   4  -1   38.62    2.48
  -8  -4   1  126.89    5.10
   8   4  -1  123.40    4.80
  -8   4   1  133.55    4.86
  -7  -4   1   25.45    1.94
   7  -4  -1   30.36    2.00
  -7   4   1   28.38    1.78
   7   4  -1   27.58    1.76
  -6  -4   1   63.78    2.93
   6  -4  -1   62.65    2.90
  -6   4   1   59.96    2.57
   6   4  -1   58.70    2.51
  -5  -4   1  130.48    4.52
   5  -4  -1  120.05    4.21
   5  -4  -1  129.22    4.52
   5   4  -1  122.95    3.92
  -5   4   1  119.54    4.06
   4  -4  -1   96.85    3.78
  -4  -4   1  102.99    3.80
   4  -4  -1  103.71    3.61
  -4   4   1  104.23    3.96
  -4   4   1  107.43    3.49
   4   4  -1  108.82    3.16
   3  -4  -1   75.85    2.82
  -3  -4   1   79.26    3.07
   3  -4  -1   76.27    2.60
   3  -4  -1   76.89    3.25
   3  -4  -1   79.84    3.09
  -3   4   1   86.73    3.21
  -3   4   1   80.37    2.78
   2  -4  -1  164.55    5.18
   2  -4  -1  159.86    4.96
   2  -4  -1  167.89    5.25
   2  -4  -1  163.49    4.44
  -2  -4   1  165.34    5.22
  -2   4   1  160.99    5.20
  -2   4   1  161.84    4.92
   1  -4  -1  135.41    4.52
  -1  -4   1  146.80    4.68
   1  -4  -1  139.36    4.36
  -1  -4   1  139.40    3.75
  -1   4   1  145.97    4.49
   1   4  -1  141.79    4.56
   1   4  -1  139.06    4.25
  -1   4   1  141.71    4.56
   0  -4  -1  174.53    4.94
   0  -4  -1  178.17    5.36
   0  -4   1  173.90    5.51
   0  -4   1  171.49    4.89
   0   4  -1  172.75    5.46
   0   4  -1  179.11    4.91
   0   4   1  171.63    5.28
   1  -4   1  156.57    4.40
  -1  -4  -1  154.16    4.19
  -1  -4  -1  155.24    4.80
   1  -4   1  157.82    5.04
  -1   4  -1  147.95    5.01
  -1   4  -1  152.55    4.32
   1   4   1  157.28    4.97
  -1   4  -1  153.67    5.03
   1   4   1  152.27    4.19
  -2  -4  -1   82.05    2.95
   2  -4   1   82.48    2.70
   2  -4   1   88.79    3.26
   2  -4   1   82.07    3.18
  -2   4  -1   80.49    3.19
  -2   4  -1   79.42    2.62
   2   4   1   82.26    2.29
  -2   4  -1   84.22    3.17
   3  -4   1    6.99    0.76
   3  -4   1    7.92    1.03
  -3  -4  -1    7.19    0.83
   3  -4   1    6.01    0.91
   3   4   1    6.82    0.47
  -3   4  -1    5.90    0.84
  -3   4  -1    7.19    1.05
   4  -4   1  174.53    5.83
   4  -4   1  178.80    5.60
   4  -4   1  182.11    5.90
  -4  -4  -1  187.25    5.66
   4   4   1  184.94    5.11
  -4   4  -1  186.60    5.80
  -4   4  -1  178.78    6.01
   5  -4   1   95.74    3.69
  -5  -4  -1   90.93    3.44
  -5   4  -1   89.97    3.51
  -5   4  -1   92.99    3.83
  -6  -4  -1  242.21    7.50
   6  -4   1  239.63    7.65
  -6   4  -1  244.24    7.56
  -6   4  -1  243.87    7.95
   7  -4   1   60.48    2.93
  -7  -4  -1   59.09    2.88
  -7   4  -1   55.67    2.80
  -7   4  -1   57.75    3.12
   8  -4   1  154.95    5.65
  -8  -4  -1  158.47    5.69
  -8   4  -1  152.60    6.10
  -8   4  -1  145.83    5.56
  -9  -4  -1    2.02    0.84
  -9   4  -1    2.69    0.94
 -10  -4  -1  179.39    6.87
 -10   4  -1  185.90    6.87
 -11  -4  -1    6.32    1.49
 -11   4  -1    5.46    1.35
 -12  -4  -1   87.13    4.77
  12   4   1  101.01    4.97
 -12   4  -1   94.43    4.85
 -12   4  -1  101.28    5.19
 -13  -4  -1    4.72    1.49
 -13   4  -1    7.61    1.71
 -13   4  -1    4.56    1.55
  13   4   1    6.19    1.61
  14  -4   1   80.62    5.51
 -14  -4  -1   75.81    4.81
 -14   4  -1   74.75    4.82
  14   4   1   70.86    4.60
 -14   4  -1   82.97    4.77
  15  -4   1    5.12    2.03
 -15  -4  -1    0.93    1.42
  15   4   1    5.25    1.83
 -15   4  -1    4.43    1.75
 -15   4  -1    1.89    1.61
  16  -4   1   79.88    6.00
 -16  -4  -1   73.90    5.25
  16   4   1   81.32    5.24
 -16   4  -1   71.36    5.11
 -17  -4  -1    0.54    1.78
  17  -4   1    3.69    2.18
 -17   4  -1    3.64    2.09
  17   4   1    3.54    1.92
 -18  -4  -1   57.18    5.42
  18  -4   1   59.39    6.32
 -18   4  -1   57.45    5.54
 -19  -4  -1   -0.10    2.10
  19  -4   1    1.67    2.22
 -19   4  -1    2.02    2.36
 -20  -5   1   20.80    6.07
  19  -5  -1    8.36    3.07
 -19  -5   1   12.71    3.21
 -18  -5   1   20.63    3.72
  18  -5  -1   14.36    3.38
 -17  -5   1   45.36    4.97
  17  -5  -1   38.80    5.14
 -17   5   1   44.07    4.74
 -16  -5   1   24.41    3.55
  16  -5  -1   27.43    3.99
 -16   5   1   19.89    3.03
 -15  -5   1   32.43    3.82
  15  -5  -1   31.69    4.32
  15   5  -1   33.64    3.73
 -15   5   1   33.72    3.78
  14  -5  -1   45.65    4.96
 -14  -5   1   36.04    3.85
  14   5  -1   38.12    3.70
 -14   5   1   39.19    3.25
 -14   5   1   39.83    3.89
 -13  -5   1   63.45    4.44
  13  -5  -1   70.83    5.14
 -13   5   1   71.38    4.59
 -13   5   1   74.21    4.17
  13   5  -1   70.94    4.27
  12  -5  -1   23.51    3.42
 -12  -5   1   23.25    2.87
 -12   5   1   23.19    2.77
 -12   5   1   23.33    2.39
  12   5  -1   22.50    2.60
 -11  -5   1   84.09    4.64
  11  -5  -1   93.34    5.48
 -11   5   1   91.27    4.28
  11   5  -1   85.35    4.27
 -11   5   1   76.89    4.52
 -10  -5   1   53.36    3.42
  10  -5  -1   47.16    3.77
  10   5  -1   57.75    3.19
 -10   5   1   54.10    3.08
  -9  -5   1   43.00    2.87
   9  -5  -1   37.40    2.62
   9  -5  -1   41.16    3.25
   9   5  -1   38.40    2.41
  -9   5   1   39.98    2.45
  -8  -5   1  104.98    4.56
   8  -5  -1   97.17    4.34
   8  -5  -1  104.72    5.27
  -8   5   1  103.09    4.11
   8   5  -1  103.49    4.03
   7  -5  -1   79.32    3.60
  -7  -5   1   77.04    3.67
   7  -5  -1   73.43    4.15
   7   5  -1   82.15    3.14
  -7   5   1   75.51    3.19
  -6  -5   1  174.05    6.04
   6  -5  -1  165.52    6.61
   6  -5  -1  167.56    5.96
  -6   5   1  171.77    5.51
   6   5  -1  172.01    5.21
   5  -5  -1   64.39    3.42
  -5  -5   1   63.88    3.01
   5  -5  -1   61.37    2.77
   5  -5  -1   67.44    3.07
   5  -5  -1   66.95    2.99
   5   5  -1   69.05    2.27
  -5   5   1   65.90    2.66
   4  -5  -1   82.61    3.79
  -4  -5   1   91.99    3.61
   4  -5  -1   87.03    3.05
   4  -5  -1   82.18    3.48
   4  -5  -1   91.51    3.38
  -4   5   1   89.02    3.20
   3  -5  -1   77.26    2.50
   3  -5  -1   72.34    2.93
  -3  -5   1   75.84    3.18
   3  -5  -1   75.58    3.14
   3  -5  -1   74.83    3.26
  -3   5   1   73.72    2.85
  -2  -5   1   89.31    3.55
   2  -5  -1   90.28    3.50
   2  -5  -1   90.24    2.61
   2  -5  -1   91.23    3.46
   2   5  -1   91.91    3.29
  -2   5   1   88.04    3.28
  -1  -5   1  201.71    6.59
   1  -5  -1  209.59    6.23
   1  -5  -1  209.76    6.54
  -1   5   1  213.52    6.51
   1   5  -1  213.52    6.08
   0  -5   1  173.03    5.07
   0  -5  -1  181.97    5.19
   0  -5   1  175.04    5.84
   0  -5  -1  176.54    5.70
   0   5  -1  179.68    5.07
   0   5  -1  189.42    6.12
   1  -5   1  154.75    4.55
  -1  -5  -1  162.68    4.43
   1  -5   1  157.11    5.36
  -1  -5  -1  160.58    5.19
  -1   5  -1  162.74    4.49
  -1   5  -1  153.99    5.39
   2  -5   1    6.21    0.67
   2  -5   1    5.78    0.93
  -2  -5  -1    6.31    0.90
   2  -5   1    6.61    1.04
  -2   5  -1    6.82    1.58
  -2   5  -1    7.44    1.04
  -2   5  -1    8.36    0.62
   3  -5   1  162.74    4.98
   3  -5   1  175.43    6.12
  -3  -5  -1  165.61    5.36
   3  -5   1  162.67    5.60
  -3   5  -1  161.05    5.48
  -3   5  -1  168.13    7.36
   4  -5   1   55.23    2.30
  -4  -5  -1   55.59    2.49
   4  -5   1   52.90    2.65
  -4   5  -1   53.87    2.56
   4   5   1   52.23    1.76
  -5  -5  -1  256.48    7.89
   5  -5   1  261.39    8.18
   5   5   1  256.44    7.10
  -5   5  -1  261.42    7.98
  -6  -5  -1   13.61    1.46
   6  -5   1   15.63    1.68
  -6   5  -1   15.00    1.50
  -7  -5  -1  135.70    5.16
   7  -5   1  139.10    5.30
  -7   5  -1  146.04    5.21
   8  -5   1    2.85    0.88
  -8  -5  -1    4.03    1.04
  -8   5  -1    3.38    0.88
  -9  -5  -1  122.12    5.04
   9  -5   1  109.09    4.79
  -9   5  -1  110.86    4.74
 -10  -5  -1    3.50    1.18
 -10   5  -1    3.79    1.15
 -11  -5  -1  106.80    5.24
  11   5   1  110.30    5.00
 -11   5  -1  119.66    5.24
 -12  -5  -1    7.42    1.73
  12   5   1    9.50    1.72
 -12   5  -1   11.15    1.98
 -13  -5  -1  141.19    6.67
  13  -5   1  147.76    7.71
 -13   5  -1  146.62    6.47
 -13   5  -1  134.05    6.67
  13   5   1  151.14    6.55
 -14  -5  -1    5.62    1.78
  14  -5   1    5.12    1.94
 -14   5  -1    4.68    1.83
  14   5   1    3.43    1.46
 -14   5  -1    6.14    1.67
  15  -5   1   78.11    5.88
 -15  -5  -1   82.37    5.27
 -15   5  -1   84.00    5.37
  15   5   1   74.94    4.82
 -15   5  -1   83.34    5.08
  16  -5   1    3.55    2.04
 -16  -5  -1    3.32    1.95
 -16   5  -1    2.15    1.85
 -17  -5  -1   56.30    5.22
  17  -5   1   46.73    5.51
 -17   5  -1   52.13    5.04
 -18  -5  -1    1.35    2.08
  18  -5   1    0.97    2.03
 -18   5  -1    1.93    2.50
  19  -5   1   28.96    4.77
 -19  -5  -1   28.40    4.31
 -19  -6   1   17.32    3.98
  19  -6  -1   13.49    4.09
 -18  -6   1   14.60    3.43
  18  -6  -1   11.49    3.42
  17  -6  -1   14.46    3.46
 -17  -6   1   24.83    3.92
  16  -6  -1   12.06    3.00
 -16  -6   1   15.33    2.96
 -16   6   1   17.19    3.00
 -15  -6   1   21.85    3.31
  15  -6  -1   19.40    3.55
 -15   6   1   16.80    2.88
 -14  -6   1   19.55    3.03
  14  -6  -1   23.47    3.61
 -14   6   1   17.24    2.40
  14   6  -1   18.93    2.60
 -14   6   1   15.18    2.71
  13  -6  -1   11.83    2.69
 -13  -6   1    6.78    1.92
 -13   6   1    9.12    2.05
  13   6  -1    6.49    1.55
 -13   6   1    9.84    1.73
  12  -6  -1   61.33    4.70
 -12  -6   1   59.21    4.09
 -12   6   1   46.38    3.68
 -12   6   1   53.30    3.38
  12   6  -1   54.02    3.41
 -11  -6   1   16.99    2.47
  11  -6  -1   20.96    3.11
  11   6  -1   20.65    2.30
 -11   6   1   18.66    2.16
  10  -6  -1   46.80    3.17
  10  -6  -1   48.46    4.60
 -10  -6   1   55.30    3.64
 -10   6   1   51.67    3.03
  10   6  -1   54.30    2.95
   9  -6  -1   31.84    3.38
   9  -6  -1   28.64    2.64
  -9  -6   1   29.59    2.82
  -9   6   1   32.94    2.25
   9   6  -1   30.67    2.05
   8  -6  -1   93.24    4.27
   8  -6  -1   90.76    4.92
  -8  -6   1   94.08    4.41
  -8   6   1   90.62    3.78
   8   6  -1   90.76    3.53
  -7  -6   1   70.23    3.57
   7  -6  -1   76.18    3.65
   7  -6  -1   71.24    4.12
   7   6  -1   71.41    2.77
  -7   6   1   74.87    3.16
   6  -6  -1   54.94    3.40
   6  -6  -1   58.29    3.05
  -6  -6   1   58.76    3.10
   6   6  -1   58.70    2.11
  -6   6   1   62.54    2.70
   5  -6  -1   70.64    2.84
   5  -6  -1   69.64    3.67
  -5  -6   1   72.46    3.39
   5  -6  -1   76.62    3.46
  -5   6   1   73.05    2.98
   4  -6  -1  110.58    3.61
  -4  -6   1  113.66    4.44
   4  -6  -1  104.79    4.09
   4  -6  -1  108.35    4.36
   4  -6  -1  116.46    4.67
  -4   6   1  111.26    3.99
   3  -6  -1   22.78    1.75
  -3  -6   1   22.03    1.74
   3  -6  -1   28.79    1.90
   3  -6  -1   25.56    1.16
   3   6  -1   25.46    1.68
  -3   6   1   27.45    1.65
  -2  -6   1   42.22    2.37
   2  -6  -1   40.06    1.34
   2  -6  -1   44.33    2.37
   2  -6  -1   42.51    2.19
  -2   6   1   40.23    2.12
   2   6  -1   41.87    2.01
  -1  -6   1   86.42    2.67
   1  -6  -1   83.52    3.54
  -1  -6   1   85.96    3.67
   1  -6  -1   86.62    3.21
   1   6  -1   88.55    3.06
  -1   6   1   91.66    3.62
   0  -6  -1   33.81    1.99
   0  -6  -1   31.99    1.53
   0  -6   1   37.62    2.18
   0   6  -1   34.94    1.45
   0   6  -1   32.40    2.18
   1  -6   1   24.91    1.18
   1  -6   1   22.67    1.75
  -1  -6  -1   24.75    1.68
  -1  -6  -1   25.36    1.12
   1   6   1   25.17    1.19
  -1   6  -1   25.01    1.10
  -1   6  -1   26.08    1.87
   2  -6   1  193.02    5.50
  -2  -6  -1  188.03    6.21
   2  -6   1  192.29    6.47
  -2   6  -1  190.72    6.41
  -2   6  -1  185.02    5.32
   3  -6   1    6.62    0.78
  -3  -6  -1    6.01    0.98
   3  -6   1    6.49    1.07
  -3   6  -1    5.29    0.94
   4  -6   1   88.40    3.71
  -4  -6  -1   80.63    3.42
   4  -6   1   81.02    3.05
  -4   6  -1   76.74    3.41
   5  -6   1    9.62    1.39
  -5  -6  -1    8.92    1.25
  -5   6  -1    7.38    1.14
   5   6   1    8.56    0.61
   6  -6   1  133.64    5.25
  -6  -6  -1  140.56    5.12
   6   6   1  134.15    4.07
  -6   6  -1  130.38    4.95
  -7  -6  -1   21.98    2.08
   7  -6   1   18.93    2.01
  -7   6  -1   16.36    1.73
   7   6   1   17.24    1.19
   8  -6   1   68.70    3.56
  -8  -6  -1   72.87    3.63
  -8   6  -1   67.42    3.34
   8   6   1   68.22    3.01
  -9  -6  -1   14.73    1.97
   9  -6   1   14.70    1.92
  -9   6  -1   13.74    1.78
   9   6   1   14.38    1.61
  10  -6   1   70.90    3.89
 -10  -6  -1   80.52    4.16
  10   6   1   69.42    3.48
 -10   6  -1   66.61    3.70
 -11  -6  -1   17.76    2.32
 -11   6  -1   13.46    1.98
  11   6   1   15.29    2.00
 -12  -6  -1  120.83    6.00
  12  -6   1  141.85    7.31
  12   6   1  128.56    5.62
 -12   6  -1  128.62    5.84
 -13  -6  -1    1.50    1.33
  13  -6   1    2.95    1.60
 -13   6  -1    3.79    1.39
  13   6   1    2.41    1.12
 -14  -6  -1   67.75    4.70
  14  -6   1   69.28    5.38
 -14   6  -1   67.78    4.72
 -14   6  -1   70.39    4.38
  14   6   1   62.62    4.15
 -15  -6  -1    0.04    1.52
  15  -6   1    1.07    1.44
 -15   6  -1   -1.51    1.31
 -15   6  -1    0.29    1.67
  16  -6   1   33.81    4.60
 -16  -6  -1   37.01    4.17
 -16   6  -1   29.57    3.78
 -16   6  -1   42.88    4.14
  17  -6   1   -0.41    1.76
 -17  -6  -1    1.59    1.97
 -17   6  -1   -0.06    2.00
 -18  -6  -1   23.16    3.75
  18  -6   1   27.15    4.65
  19  -6   1   -0.90    3.52
 -19  -6  -1    0.32    2.51
 -19  -7   1   10.48    3.34
  18  -7  -1    9.07    3.10
 -18  -7   1   12.76    3.19
 -17  -7   1   12.79    2.86
  17  -7  -1    2.86    2.27
 -16  -7   1   16.80    3.24
  16  -7  -1   22.89    4.25
 -15  -7   1    5.81    2.27
  15  -7  -1    2.97    1.70
 -15   7   1    1.36    2.00
 -14  -7   1   23.84    3.42
  14  -7  -1   25.79    4.04
 -14   7   1   19.39    3.04
 -14   7   1   26.55    2.87
 -13  -7   1   18.19    2.90
  13  -7  -1   23.44    3.68
 -13   7   1   18.79    2.79
 -13   7   1   19.97    2.38
 -12  -7   1   20.25    2.83
  12  -7  -1   20.77    3.40
  12   7  -1   19.63    2.45
 -12   7   1   24.78    2.55
 -11  -7   1   13.54    2.27
  11  -7  -1   13.29    2.66
 -11   7   1   12.43    1.78
  11   7  -1   11.20    1.66
  10  -7  -1   40.51    4.16
  10  -7  -1   47.16    3.26
 -10  -7   1   42.11    3.32
  10   7  -1   51.81    2.71
 -10   7   1   51.58    2.96
   9  -7  -1   28.85    2.74
   9  -7  -1   23.48    3.12
  -9  -7   1   30.33    2.89
   9   7  -1   30.09    1.84
  -9   7   1   30.27    2.20
  -8  -7   1   19.21    2.26
   8  -7  -1   18.34    2.59
   8  -7  -1   22.03    2.36
  -8   7   1   20.48    1.69
   8   7  -1   20.00    1.32
  -7  -7   1   40.37    2.77
   7  -7  -1   42.23    2.73
   7  -7  -1   37.02    3.59
  -7   7   1   38.88    2.24
   7   7  -1   39.88    1.58
   7   7  -1   42.61    1.66
   6  -7  -1    5.37    1.14
  -6  -7   1    3.42    1.03
   6  -7  -1    4.50    1.25
  -6   7   1    5.14    0.97
  -5  -7   1   58.93    3.20
   5  -7  -1   61.09    2.50
   5  -7  -1   55.73    3.06
   5  -7  -1   60.86    3.45
  -5   7   1   57.03    2.70
   4  -7  -1    4.37    1.08
   4  -7  -1    3.80    0.92
   4  -7  -1    3.72    0.58
  -4  -7   1    3.20    0.96
   4   7  -1    3.63    0.89
  -4   7   1    3.90    0.82
   3  -7  -1  101.87    4.17
   3  -7  -1   90.19    3.98
   3  -7  -1   93.86    2.94
  -3  -7   1   98.99    4.21
  -3   7   1   95.56    3.83
   3   7  -1   95.73    3.79
  -2  -7   1    1.39    0.71
   2  -7  -1    2.02    0.71
   2  -7  -1    2.57    0.70
   2   7  -1    1.77    0.58
  -2   7   1    2.55    0.74
   1  -7  -1   66.06    3.21
  -1  -7   1   71.24    2.30
   1  -7  -1   66.26    2.80
  -1  -7   1   64.22    3.26
  -1   7   1   68.37    3.26
   1   7  -1   69.55    2.59
   0  -7   1    2.01    0.49
   0  -7  -1    2.84    0.83
   0  -7   1    1.15    0.64
   0  -7  -1    1.30    0.43
   0   7  -1    1.41    0.37
   0   7  -1    1.36    0.74
   1  -7   1   59.33    2.10
  -1  -7  -1   54.66    2.87
  -1  -7  -1   57.67    2.08
   1  -7   1   61.53    3.12
   1   7   1   57.88    2.08
  -1   7  -1   58.31    1.99
  -1   7  -1   64.28    3.23
   2  -7   1   61.36    2.27
   2  -7   1   64.19    3.21
  -2  -7  -1   64.78    3.07
  -2   7  -1   64.83    3.20
   2   7   1   61.02    2.48
  -2   7  -1   60.62    2.11
   3  -7   1   49.69    2.10
   3  -7   1   48.95    2.81
  -3  -7  -1   46.72    2.63
  -3   7  -1   53.61    2.83
   4  -7   1   14.48    1.17
   4  -7   1   16.27    1.84
  -4  -7  -1   16.86    1.80
  -4   7  -1   16.27    1.70
   5  -7   1   74.88    3.67
  -5  -7  -1   70.84    3.42
  -5   7  -1   70.94    3.37
  -6  -7  -1   10.98    1.56
   6  -7   1    7.91    1.42
   6   7   1    9.03    0.65
   6   7   1    8.46    0.62
  -6   7  -1    9.73    1.39
  -7  -7  -1   23.49    2.29
   7  -7   1   25.54    2.44
  -7   7  -1   22.89    1.89
   7   7   1   22.88    1.29
   7   7   1   22.20    1.22
  -8  -7  -1    4.04    1.13
   8  -7   1    5.71    1.30
  -8   7  -1    4.41    1.08
   8   7   1    3.56    0.73
   8   7   1    4.90    0.77
  -9  -7  -1   34.65    2.70
   9  -7   1   32.89    2.94
  -9   7  -1   32.05    2.44
   9   7   1   34.94    2.05
 -10  -7  -1    1.08    1.01
  10  -7   1    1.57    0.94
  10   7   1    0.71    0.65
 -10   7  -1    0.78    0.94
 -11  -7  -1   63.22    4.03
  11  -7   1   58.83    3.79
  11   7   1   63.16    3.32
 -11   7  -1   53.02    3.50
 -12  -7  -1    1.05    1.25
  12  -7   1    3.22    1.67
 -12   7  -1    1.85    1.23
  12   7   1   -0.39    0.87
  13  -7   1   28.22    3.80
 -13  -7  -1   23.04    3.13
 -13   7  -1   35.52    3.40
  14  -7   1    2.17    1.72
 -14  -7  -1   -0.93    1.27
 -14   7  -1   -0.22    1.20
 -14   7  -1   -0.61    1.42
  15  -7   1   34.28    4.75
 -15  -7  -1   41.45    4.45
 -15   7  -1   32.17    3.84
 -15   7  -1   34.54    3.58
  16  -7   1    2.22    2.01
 -16  -7  -1   -1.60    1.73
 -16   7  -1   -0.79    1.90
 -17  -7  -1   11.09    3.03
  17  -7   1   16.75    3.67
 -18  -7  -1    0.38    2.29
  18  -7   1   -0.92    1.78
 -18  -8   1    1.53    2.53
  18  -8  -1    0.89    2.53
 -17  -8   1    1.53    2.20
  17  -8  -1   -0.60    1.78
  16  -8  -1   -0.71    1.66
 -16  -8   1    0.11    2.08
  15  -8  -1    2.60    1.92
 -15  -8   1    2.97    1.93
  14  -8  -1    1.79    1.67
 -14  -8   1    3.88    1.93
 -13  -8   1   -0.36    1.31
  13  -8  -1    2.60    1.84
 -13   8   1    0.65    1.39
 -13   8   1    2.51    1.31
 -12  -8   1   18.23    2.78
  12  -8  -1   15.71    2.98
 -12   8   1   15.38    2.10
  11  -8  -1    5.64    1.59
  11  -8  -1    0.56    1.24
 -11  -8   1    1.43    1.24
 -11   8   1    3.28    1.21
 -10  -8   1   22.99    2.79
  10  -8  -1   23.54    3.24
  10  -8  -1   30.02    3.02
 -10   8   1   24.31    2.32
   9  -8  -1   15.40    2.22
   9  -8  -1   12.21    2.37
  -9  -8   1   15.86    2.24
   9   8  -1   14.76    1.13
  -9   8   1   12.27    1.57
   8  -8  -1   34.90    2.70
  -8  -8   1   30.95    2.96
   8  -8  -1   29.31    3.39
  -8   8   1   30.66    2.13
   7  -8  -1    3.09    1.10
   7  -8  -1    5.07    1.43
  -7  -8   1    2.43    1.00
  -7   8   1    1.77    0.77
   6  -8  -1   15.19    2.03
  -6  -8   1   16.62    2.05
   6  -8  -1   13.40    2.00
  -6   8   1   18.64    1.76
   5  -8  -1   16.89    2.23
  -5  -8   1   13.05    1.84
   5  -8  -1   16.32    1.99
   5  -8  -1   17.35    1.24
   5   8  -1   17.50    1.99
  -5   8   1   20.24    1.64
  -4  -8   1   47.39    2.92
   4  -8  -1   50.93    3.03
   4  -8  -1   46.46    2.86
   4  -8  -1   48.00    1.94
   4   8  -1   50.93    2.79
  -4   8   1   46.50    2.59
   3  -8  -1   11.38    1.55
   3  -8  -1   10.00    0.64
  -3  -8   1    8.88    1.47
   3  -8  -1   10.41    1.52
  -3   8   1    9.24    1.33
   3   8  -1    8.42    1.19
   2  -8  -1   59.19    3.21
  -2  -8   1   63.46    3.39
   2  -8  -1   62.21    2.95
   2   8  -1   62.91    2.66
  -2   8   1   56.00    3.03
   1  -8  -1    3.36    0.72
  -1  -8   1    2.20    0.90
  -1  -8   1    1.50    0.38
   1  -8  -1    2.02    0.78
   1   8  -1    1.32    0.47
  -1   8   1    3.15    0.93
   0  -8   1   21.48    2.16
   0  -8  -1   20.10    1.30
   0  -8  -1   21.20    2.12
   0  -8   1   24.30    1.40
   0   8  -1   20.95    2.32
   0   8  -1   21.47    1.11
   1  -8   1   15.02    1.46
  -1  -8  -1   12.36    1.61
   1  -8   1   14.32    1.87
   1  -8   1   12.29    0.84
  -1  -8  -1   14.48    0.93
   1   8   1   13.97    0.88
  -1   8  -1   13.59    0.77
  -1   8  -1   12.57    1.75
  -2  -8  -1   37.03    2.44
   2  -8   1   38.04    1.64
   2  -8   1   39.61    2.62
   2   8   1   39.13    1.87
  -2   8  -1   39.24    2.59
   3  -8   1    0.06    0.34
  -3  -8  -1    0.23    0.56
   3  -8   1    0.51    0.61
  -3   8  -1   -0.28    0.51
   3   8   1    0.69    0.48
   4  -8   1   32.10    1.77
  -4  -8  -1   38.04    2.51
   4  -8   1   37.01    2.57
  -4   8  -1   32.85    2.34
  -5  -8  -1    2.26    0.87
   5  -8   1    2.71    0.94
  -5   8  -1    1.18    0.71
   6  -8   1   29.35    2.70
  -6  -8  -1   27.43    2.55
  -6   8  -1   25.14    2.06
   7  -8   1    0.46    0.75
  -7  -8  -1    2.69    1.02
  -7   8  -1    2.42    0.91
  -8  -8  -1   34.73    2.76
   8  -8   1   38.85    2.88
   8   8   1   43.68    1.81
  -8   8  -1   39.07    2.62
   9  -8   1    0.95    0.93
  -9  -8  -1    2.00    1.13
   9   8   1    1.01    0.57
  -9   8  -1    2.35    0.96
 -10  -8  -1   18.38    2.41
  10  -8   1   14.17    2.17
  10  -8   1   13.08    2.62
 -10   8  -1   14.42    1.97
  11  -8   1    0.78    1.36
  11  -8   1    1.20    1.32
 -11  -8  -1    1.60    1.21
 -11   8  -1    1.06    1.09
  12  -8   1    4.13    1.57
 -12  -8  -1    5.55    1.77
 -12   8  -1    4.62    1.50
 -13  -8  -1   -0.10    1.24
  13  -8   1   -0.72    1.30
 -13   8  -1   -0.08    1.21
  14  -8   1    2.64    1.68
 -14  -8  -1    2.21    1.65
 -14   8  -1    2.46    1.53
 -15  -8  -1    4.50    2.07
  15  -8   1    3.15    1.94
 -16  -8  -1    1.04    1.84
  16  -8   1    3.41    2.17
 -17  -8  -1    2.65    2.24
  17  -8   1    0.64    1.99
  18  -8   1    6.92    3.51
 -18  -8  -1    3.68    2.63
 -18  -9   1    5.54    2.92
  17  -9  -1    0.48    2.21
 -17  -9   1    0.21    2.34
 -16  -9   1    0.04    2.13
  16  -9  -1    2.55    2.26
 -15  -9   1    2.57    2.00
  15  -9  -1   -0.35    1.54
  14  -9  -1    0.19    1.39
 -14  -9   1    0.45    1.70
  13  -9  -1    3.23    1.66
 -13  -9   1    2.09    1.78
 -12  -9   1    5.81    1.99
  12  -9  -1    7.33    2.34
 -12   9   1    6.29    2.30
 -11  -9   1   -0.22    1.23
  11  -9  -1    0.26    1.05
  11  -9  -1    0.42    1.00
 -11   9   1    0.93    1.03
 -10  -9   1    1.57    1.16
  10  -9  -1    2.45    1.21
  10  -9  -1    3.23    1.47
 -10   9   1    1.32    1.00
  -9  -9   1    1.22    1.05
   9  -9  -1    1.50    1.20
   9  -9  -1   -0.44    0.79
  -9   9   1    2.31    0.95
   8  -9  -1    2.69    1.35
  -8  -9   1    3.53    1.33
   8  -9  -1    1.77    1.03
  -8   9   1    2.10    0.95
   7  -9  -1    1.68    1.12
  -7  -9   1    2.04    1.06
   7  -9  -1    1.83    1.02
  -7   9   1    2.78    0.90
   6  -9  -1    4.26    1.31
   6  -9  -1    4.52    1.20
  -6  -9   1    2.92    1.13
  -6   9   1    3.66    0.97
   6   9  -1    0.97    0.92
  -5  -9   1    0.28    0.62
   5  -9  -1    0.23    0.43
   5  -9  -1    1.17    0.77
   5  -9  -1    0.16    0.80
  -5   9   1    0.66    0.67
   5   9  -1    1.06    0.77
  -4  -9   1    0.21    0.71
   4  -9  -1    0.73    0.36
   4  -9  -1   -1.24    0.45
   4  -9  -1   -0.72    0.42
  -4   9   1    0.41    0.62
   4   9  -1    0.03    0.54
   3  -9  -1    5.39    1.25
  -3  -9   1    2.15    0.95
   3  -9  -1    3.60    0.94
   3   9  -1    3.02    0.84
  -3   9   1    4.28    1.08
   2  -9  -1    1.02    0.64
  -2  -9   1    0.39    0.78
   2  -9  -1    0.71    0.69
   2   9  -1    1.56    0.58
  -2   9   1    2.02    0.90
  -1  -9   1    7.38    1.44
   1  -9  -1    6.16    1.26
   1  -9  -1    6.19    1.01
  -1  -9   1    8.20    0.80
  -1   9   1    6.69    1.36
   1   9  -1    6.41    0.80
   0  -9   1    0.11    0.39
   0  -9   1    0.36    0.64
   0  -9  -1    0.62    0.45
   0  -9  -1    1.10    0.71
   0   9  -1    0.11    0.70
   0   9  -1    0.77    0.33
   0   9   1    0.67    0.68
  -1  -9  -1    4.71    1.16
  -1  -9  -1    6.53    0.75
   1  -9   1    5.85    0.98
   1  -9   1    5.80    1.34
   1   9   1    6.62    0.56
   1   9   1    5.81    0.59
  -1   9  -1    5.10    1.28
  -1   9  -1    6.09    0.54
   2  -9   1    6.03    1.13
  -2  -9  -1    1.68    0.83
   2  -9   1    4.18    1.15
   2  -9   1    3.64    0.55
   2   9   1    3.43    0.66
  -2   9  -1    4.98    1.28
  -3  -9  -1    7.16    1.41
   3  -9   1    8.67    1.51
   3  -9   1    8.59    0.91
   3  -9   1   11.14    1.64
  -3   9  -1    8.68    1.50
   3   9   1   10.17    1.23
  -4  -9  -1    1.40    0.86
   4  -9   1   -0.10    0.45
   4  -9   1   -0.21    0.61
   4  -9   1   -0.11    0.56
  -4   9  -1   -0.20    0.62
   4   9   1    0.45    0.56
   5  -9   1    1.97    0.99
   5  -9   1    3.97    1.15
  -5  -9  -1    2.50    0.94
  -5   9  -1    3.65    1.08
  -6  -9  -1   -0.34    0.75
   6  -9   1    0.12    0.66
  -6   9  -1   -0.34    0.61
  -7  -9  -1    0.56    0.90
   7  -9   1    1.07    1.11
   7  -9   1    0.62    0.90
  -7   9  -1    0.91    0.83
  -8  -9  -1    1.67    1.06
   8  -9   1    2.31    1.37
   8  -9   1    3.63    1.32
  -8   9  -1    2.60    1.10
  -9  -9  -1    2.87    1.28
   9  -9   1    0.31    0.92
   9  -9   1    1.31    1.16
  -9   9  -1    1.34    0.97
 -10  -9  -1    1.78    1.22
  10  -9   1    0.69    1.12
  10  -9   1    3.28    1.44
 -10   9  -1    1.13    1.00
 -11  -9  -1   -0.54    1.07
  11  -9   1    1.42    1.18
 -11   9  -1    0.73    1.11
 -12  -9  -1   -0.22    1.19
  12  -9   1    0.21    1.20
 -12   9  -1    0.31    1.25
 -13  -9  -1   -0.05    1.37
  13  -9   1    0.68    1.45
 -13   9  -1    0.45    1.28
  14  -9   1    1.92    1.86
 -14  -9  -1    1.69    1.71
 -15  -9  -1    1.74    1.74
  15  -9   1    1.59    1.88
 -16  -9  -1   -0.43    2.06
  16  -9   1    3.80    2.33
  17  -9   1   -1.18    2.03
 -17  -9  -1    2.78    2.41
  17 -10  -1    5.50    3.06
 -17 -10   1    3.76    2.69
  16 -10  -1   -0.57    2.26
 -16 -10   1    3.90    2.64
 -15 -10   1    6.65    2.59
  15 -10  -1    8.65    3.12
 -14 -10   1    2.71    2.07
  14 -10  -1    2.07    1.97
  13 -10  -1    8.16    2.53
 -13 -10   1    8.59    2.39
  12 -10  -1    4.76    2.26
 -12 -10   1    1.50    1.58
  11 -10  -1   18.70    3.12
  11 -10  -1   10.35    2.16
 -11 -10   1   10.89    2.27
  10 -10  -1   17.11    2.50
  10 -10  -1   18.02    3.12
 -10 -10   1   19.44    2.85
 -10  10   1   16.89    2.08
  -9 -10   1    5.12    1.63
   9 -10  -1    1.73    1.20
   9 -10  -1    1.11    1.10
  -9  10   1    4.65    1.18
  -8 -10   1   36.59    3.46
   8 -10  -1   33.58    3.25
   8 -10  -1   30.10    3.53
  -8  10   1   34.26    2.45
   8  10  -1   34.12    3.51
   7 -10  -1   14.38    2.44
  -7 -10   1   14.41    2.27
   7 -10  -1   13.88    2.15
  -7  10   1   13.67    1.73
   7  10  -1   12.07    2.03
   6 -10  -1    3.91    1.29
   6 -10  -1    4.71    1.31
  -6 -10   1    2.72    1.22
  -6  10   1    3.12    1.02
   6  10  -1    3.17    1.15
  -5 -10   1    1.47    1.08
   5 -10  -1    2.45    1.09
   5 -10  -1    2.87    1.07
   5  10  -1    1.40    0.81
  -5  10   1    2.60    0.89
   4 -10  -1   24.40    2.64
   4 -10  -1   26.69    2.75
  -4 -10   1   22.99    2.68
   4  10  -1   27.36    2.08
  -4  10   1   27.65    2.20
   3 -10  -1   12.35    1.70
   3 -10  -1   15.45    2.15
  -3 -10   1   15.48    2.18
   3  10  -1   14.89    1.61
  -3  10   1   15.11    1.93
   2 -10  -1   41.28    2.95
   2 -10  -1   48.53    2.71
  -2 -10   1   44.58    3.17
  -2  10   1   52.58    3.18
   2  10  -1   48.54    2.30
   1 -10  -1    0.95    0.56
  -1 -10   1    1.08    0.95
  -1 -10   1    1.18    0.41
   1 -10  -1    1.10    0.82
  -1 -10   1    0.22    0.36
   1  10  -1    1.20    0.88
   1  10  -1    1.01    0.46
  -1  10   1    1.46    0.88
   0 -10  -1   62.62    2.71
   0 -10   1   67.81    3.84
   0 -10   1   66.01    2.72
   0 -10  -1   62.72    3.64
   0  10  -1   62.24    2.11
   0  10   1   63.75    3.87
   0  10  -1   64.72    4.01
   1 -10   1    2.18    0.71
  -1 -10  -1    4.27    0.65
  -1 -10  -1    1.58    0.98
   1 -10   1    2.21    1.03
  -1  10  -1    3.25    1.25
  -2 -10  -1   54.71    3.36
   2 -10   1   50.87    3.37
   2 -10   1   53.45    2.90
  -2  10  -1   49.91    3.32
   2  10   1   51.84    2.20
  -3 -10  -1   11.11    1.77
   3 -10   1   10.86    0.92
   3 -10   1   10.71    1.82
   3 -10   1   11.32    1.67
  -3  10  -1   10.01    1.69
   3  10   1    9.75    1.23
  -4 -10  -1   33.50    3.05
   4 -10   1   31.27    1.68
   4 -10   1   32.65    2.60
   4 -10   1   33.07    3.19
   4  10   1   32.63    2.20
  -4  10  -1   30.98    2.51
  -5 -10  -1   -0.51    0.75
   5 -10   1    0.00    0.77
   5 -10   1   -0.14    0.67
   5  10   1   -0.72    0.52
  -5  10  -1   -0.22    0.62
  -6 -10  -1   35.96    2.91
   6 -10   1   42.63    3.19
   6 -10   1   37.35    3.62
  -6  10  -1   43.33    2.90
  -7 -10  -1    5.05    1.48
   7 -10   1    4.90    1.54
   7 -10   1    4.52    1.39
  -7  10  -1    3.39    1.12
  -8 -10  -1   25.87    2.92
   8 -10   1   31.32    3.31
   8 -10   1   30.52    3.69
  -8  10  -1   28.89    2.67
   9 -10   1    1.25    1.01
   9 -10   1    2.22    1.43
  -9 -10  -1    1.92    1.24
  -9  10  -1    2.28    1.13
 -10 -10  -1   14.97    2.44
  10 -10   1   13.89    2.34
  10 -10   1   16.30    2.88
 -10  10  -1   12.72    1.95
 -11 -10  -1    2.12    1.40
  11 -10   1    0.35    1.13
 -11  10  -1   -0.78    1.02
  12 -10   1    2.31    1.76
 -12 -10  -1    1.03    1.60
 -12  10  -1    3.34    2.06
  13 -10   1   -0.72    1.23
 -13 -10  -1    1.02    1.53
 -14 -10  -1   12.52    2.89
  14 -10   1   14.83    3.32
  15 -10   1    0.98    1.84
 -15 -10  -1   -1.13    1.88
  16 -10   1    8.19    3.09
 -16 -10  -1    8.14    2.82
  17 -10   1   -2.18    2.16
 -17 -10  -1    0.18    2.36
  17  11  -1    7.14    3.22
  16 -11  -1    7.21    3.14
 -16 -11   1    9.92    3.09
  16  11  -1    9.40    3.28
 -15 -11   1   14.62    3.40
  15 -11  -1   23.80    4.47
  15  11  -1   18.13    3.76
  14 -11  -1   25.46    4.44
 -14 -11   1   16.79    3.38
  14  11  -1   15.36    3.39
  13 -11  -1    5.69    2.23
 -13 -11   1    9.11    2.54
  13  11  -1    7.73    2.49
 -12 -11   1   34.16    4.11
  12 -11  -1   38.75    5.03
  12  11  -1   39.45    4.82
 -11 -11   1   37.92    4.23
  11 -11  -1   30.61    4.23
  11  11  -1   34.83    4.32
  10 -11  -1   22.27    2.96
 -10 -11   1   21.77    3.12
  10 -11  -1   14.53    2.93
  10  11  -1   18.30    3.12
   9 -11  -1   25.13    3.13
   9 -11  -1   22.86    3.38
  -9 -11   1   18.81    2.86
  -9  11   1   22.74    2.33
   9  11  -1   24.78    3.36
   8 -11  -1    6.10    1.66
  -8 -11   1    6.99    1.80
   8 -11  -1    2.01    1.29
  -8  11   1    5.64    1.34
   8  11  -1    6.27    1.71
   7 -11  -1   40.55    4.03
   7 -11  -1   37.62    3.64
  -7 -11   1   48.22    3.70
  -7  11   1   47.53    2.98
   7  11  -1   45.85    3.43
  -6 -11   1    1.20    1.16
   6 -11  -1    1.73    1.03
   6 -11  -1    0.93    0.94
  -6  11   1    0.67    0.87
   6  11  -1    1.63    1.03
  -5 -11   1   20.60    2.73
   5 -11  -1   17.42    2.47
   5 -11  -1   20.59    2.54
   5  11  -1   23.21    2.41
  -5  11   1   20.42    2.23
  -4 -11   1   11.35    2.01
   4 -11  -1   10.28    1.77
   4 -11  -1   13.44    2.13
   4  11  -1    9.15    1.41
  -4  11   1    9.14    1.65
  -3 -11   1    9.70    1.86
   3 -11  -1   10.86    1.95
   3 -11  -1   12.49    1.76
  -3  11   1   11.86    1.90
   3  11  -1   10.33    1.39
  -2 -11   1   14.07    2.14
   2 -11  -1   13.21    1.71
   2 -11  -1   14.74    2.12
   2  11  -1   15.45    1.38
  -2  11   1   14.15    1.98
   1 -11  -1   77.05    4.22
  -1 -11   1   69.61    4.18
   1 -11  -1   64.65    3.15
  -1 -11   1   71.84    2.60
  -1  11   1   74.27    4.23
   1  11  -1   72.47    2.55
   1  11  -1   81.11    4.80
   0 -11  -1   13.10    2.00
   0 -11   1   14.41    2.21
   0 -11  -1   14.04    1.36
   0 -11   1   13.56    1.33
   0  11  -1   14.04    2.25
   0  11   1   18.14    2.49
  -1 -11  -1   56.10    3.61
   1 -11   1   57.59    2.85
  -1 -11  -1   55.76    2.23
   1 -11   1   56.48    3.69
  -1  11  -1   53.69    3.74
  -2 -11  -1   19.07    2.46
   2 -11   1   17.76    2.39
   2 -11   1   20.65    2.10
   2  11   1   19.65    1.20
  -2  11  -1   16.66    2.33
   3 -11   1   54.79    3.64
   3 -11   1   56.62    3.29
  -3 -11  -1   50.07    3.50
   3  11   1   56.29    2.60
  -3  11  -1   54.03    3.53
   4 -11   1   13.29    2.05
   4 -11   1    7.03    1.61
  -4 -11  -1    8.55    1.76
   4  11   1   10.86    1.46
  -4  11  -1    9.16    1.68
   5 -11   1   14.95    2.30
   5 -11   1   14.88    2.17
  -5 -11  -1   18.26    2.44
   5  11   1   14.19    1.87
  -5  11  -1   17.71    2.21
   6 -11   1    5.46    1.59
  -6 -11  -1    6.91    1.66
   6 -11   1    7.45    1.79
  -6  11  -1    7.74    1.65
   6  11   1    7.46    1.59
   7 -11   1   21.35    2.69
  -7 -11  -1   20.22    2.71
   7 -11   1   15.50    2.57
  -7  11  -1   20.58    2.42
   7  11   1   18.49    2.49
   8 -11   1   12.42    2.48
   8 -11   1   11.86    2.13
  -8 -11  -1    8.33    1.89
  -8  11  -1   11.83    1.95
  -9 -11  -1   15.60    2.57
   9 -11   1   15.77    2.50
   9 -11   1   11.12    2.37
  -9  11  -1   16.81    2.21
 -10 -11  -1    6.98    1.91
  10 -11   1    4.39    1.84
  10 -11   1    4.11    2.48
 -10  11  -1    3.75    1.42
 -11 -11  -1   46.01    4.45
  11 -11   1   59.58    5.76
  12 -11   1    1.13    1.64
 -12 -11  -1    2.87    1.77
  13 -11   1   34.15    4.85
 -13 -11  -1   29.77    3.97
  14 -11   1    2.23    2.04
 -14 -11  -1    2.02    2.07
  15 -11   1   32.54    4.99
 -15 -11  -1   33.28    4.38
 -16 -11  -1    2.10    2.41
  16 -11   1    0.16    2.18
  17  12  -1   14.82    4.33
 -16 -12   1   25.67    4.67
  16  12  -1   22.12    4.59
  15 -12  -1   24.89    4.59
 -15 -12   1   19.22    3.89
  15  12  -1   23.50    4.56
  14 -12  -1   18.88    4.06
 -14 -12   1   21.21    3.74
  14  12  -1   12.01    3.23
 -13 -12   1   16.92    3.34
  13 -12  -1   19.66    3.99
  13  12  -1   14.98    3.48
 -12 -12   1   53.25    5.22
  12 -12  -1   41.82    5.15
  12  12  -1   43.08    5.17
 -11 -12   1   34.02    4.10
  11 -12  -1   24.87    4.13
  11  12  -1   41.23    4.73
 -10 -12   1   47.82    4.62
  10 -12  -1   30.22    4.10
  10 -12  -1   44.89    4.30
  10  12  -1   38.82    4.37
  -9 -12   1    8.23    2.09
   9 -12  -1    9.91    2.41
   9 -12  -1   11.04    2.32
   9  12  -1    3.96    1.68
   8 -12  -1   22.30    3.32
  -8 -12   1   28.87    3.51
   8 -12  -1   28.45    3.39
   8  12  -1   34.20    3.58
   7 -12  -1   17.32    2.76
   7 -12  -1   21.02    2.93
  -7 -12   1   24.31    3.18
   7  12  -1   19.15    2.61
  -7  12   1   23.93    2.47
   6 -12  -1   88.39    5.20
   6 -12  -1   90.72    5.07
  -6 -12   1   92.93    5.36
  -6  12   1   90.33    4.47
   6  12  -1  102.38    4.84
  -5 -12   1   86.14    4.98
   5 -12  -1   75.76    4.48
   5 -12  -1   76.58    4.57
  -5  12   1   83.08    4.20
   5  12  -1   70.86    3.84
  -4 -12   1   59.39    4.14
   4 -12  -1   61.25    3.73
   4 -12  -1   64.94    4.15
  -4  12   1   61.44    3.68
   4  12  -1   62.40    3.25
   3 -12  -1   41.81    3.28
  -3 -12   1   43.66    4.00
   3 -12  -1   41.67    2.89
  -3  12   1   34.16    2.89
   3  12  -1   40.95    2.30
   2 -12  -1   89.51    4.95
  -2 -12   1  103.37    5.38
   2 -12  -1   92.59    4.19
  -2  12   1   96.66    4.95
   2  12  -1   93.07    5.56
   1 -12  -1   21.29    2.68
  -1 -12   1   22.13    2.88
   1 -12  -1   26.65    1.94
  -1  12   1   25.37    3.01
   1  12  -1   25.62    3.25
   0 -12   1   93.16    5.16
   0 -12   1   94.41    3.63
   0 -12  -1   93.91    5.04
   0 -12  -1  100.56    3.74
   0  12   1   93.22    5.25
   0  12  -1   96.79    5.45
   1 -12   1   15.59    1.71
   1 -12   1   13.75    2.23
  -1 -12  -1   13.65    2.21
   1  12   1   15.49    2.60
  -1  12  -1   15.39    2.45
   2 -12   1   70.54    3.62
   2 -12   1   76.43    4.54
  -2 -12  -1   76.34    4.49
  -2  12  -1   78.13    4.65
  -3 -12  -1    6.89    1.69
   3 -12   1    4.24    1.35
   3 -12   1    5.34    1.36
  -3  12  -1    8.83    1.76
   4 -12   1   92.09    4.73
  -4 -12  -1   85.46    4.92
   4 -12   1   89.01    5.01
   4  12   1   85.60    4.00
  -4  12  -1   94.19    4.83
   5 -12   1   27.64    3.15
  -5 -12  -1   25.90    3.08
   5 -12   1   28.96    3.15
   5  12   1   28.41    2.27
  -5  12  -1   27.28    2.88
  -6 -12  -1   74.85    4.57
   6 -12   1   77.65    4.63
   6 -12   1   67.32    4.43
  -6  12  -1   69.41    4.08
   6  12   1   63.35    3.84
   7 -12   1   13.36    2.31
   7 -12   1   14.90    2.56
  -7 -12  -1   11.23    2.21
   7  12   1    9.17    1.85
  -7  12  -1   10.68    1.88
   8 -12   1   52.65    4.01
   8 -12   1   55.32    4.39
  -8 -12  -1   51.58    4.13
  -8  12  -1   54.84    3.59
   8  12   1   57.14    4.10
   9 -12   1    3.64    1.58
  -9 -12  -1    5.19    1.71
   9 -12   1    1.47    1.40
   9  12   1    0.92    1.39
  -9  12  -1    4.39    1.52
  10 -12   1   62.83    5.99
 -10 -12  -1   60.65    4.63
  10  12   1   61.14    4.78
 -11 -12  -1    6.66    2.12
  11 -12   1    4.19    2.02
 -12 -12  -1   53.90    5.09
  12 -12   1   46.22    5.40
 -13 -12  -1    4.77    2.31
  13 -12   1    3.37    2.18
  14 -12   1   24.15    4.30
 -14 -12  -1   21.07    3.77
  15 -12   1   -0.08    2.10
 -15 -12  -1    4.93    2.49
  17  12   1    2.94    3.82
  15 -13  -1   11.67    3.78
 -15 -13   1   12.74    3.31
 -14 -13   1   11.09    3.24
  14 -13  -1    8.81    3.07
  13 -13  -1   22.63    4.19
 -13 -13   1   24.89    3.95
  12 -13  -1   29.12    4.49
 -12 -13   1   21.19    3.60
 -11 -13   1   45.91    4.97
  11 -13  -1   39.23    4.97
  10 -13  -1   30.29    4.23
 -10 -13   1   25.10    3.69
   9 -13  -1   18.55    3.31
  -9 -13   1   27.78    3.65
   9 -13  -1   27.99    3.52
   8 -13  -1   42.59    4.20
  -8 -13   1   39.97    4.28
   8 -13  -1   34.45    4.17
   7 -13  -1   50.16    4.01
   7 -13  -1   49.82    4.67
  -7 -13   1   51.29    4.74
  -6 -13   1   29.83    3.52
   6 -13  -1   38.30    3.97
   6 -13  -1   41.27    4.01
  -6  13   1   33.05    3.05
   5 -13  -1   99.05    5.38
   5 -13  -1   93.67    5.10
  -5 -13   1   87.88    5.33
  -5  13   1   88.48    4.63
   4 -13  -1   24.34    3.09
   4 -13  -1   28.15    2.99
  -4 -13   1   31.80    3.57
  -4  13   1   30.39    3.05
   3 -13  -1  105.54    5.50
   3 -13  -1   96.22    4.62
  -3 -13   1   90.74    5.39
  -3  13   1   92.83    5.01
   2 -13  -1   18.98    2.68
   2 -13  -1   29.55    2.27
  -2 -13   1   30.49    3.46
   2  13  -1   30.06    3.86
  -2  13   1   25.39    2.98
  -1 -13   1  116.92    6.05
   1 -13  -1  114.80    5.87
   1 -13  -1  117.18    4.63
   1  13  -1  110.65    6.36
  -1  13   1  120.54    6.12
   0 -13  -1   11.79    2.17
   0 -13   1    9.51    2.09
   0  13  -1   11.89    2.27
   0  13   1   16.62    2.60
   1 -13   1   92.58    5.33
  -1 -13  -1   89.77    5.17
   1 -13   1   96.23    4.02
   1  13   1   90.85    5.53
  -1  13  -1   96.73    5.49
   2 -13   1   39.26    3.90
   2 -13   1   48.97    2.96
  -2 -13  -1   51.17    3.79
  -2  13  -1   38.84    3.90
   3 -13   1  129.01    6.42
  -3 -13  -1  132.62    6.44
   3 -13   1  136.16    5.73
  -3  13  -1  120.20    6.16
  -4 -13  -1   11.89    2.30
   4 -13   1    8.61    1.97
   4 -13   1   16.84    2.41
  -4  13  -1   15.33    2.41
   5 -13   1   98.28    5.55
  -5 -13  -1   99.90    5.62
   5 -13   1  105.66    5.48
  -5  13  -1  102.88    5.30
   6 -13   1   17.61    2.77
   6 -13   1   16.03    2.65
  -6 -13  -1   19.73    2.85
  -6  13  -1   16.36    2.39
  -7 -13  -1   99.23    5.66
   7 -13   1   89.29    5.61
   7 -13   1   93.56    5.52
  -7  13  -1   99.72    5.12
   8 -13   1    5.88    1.93
   8 -13   1    3.37    1.62
  -8 -13  -1    4.20    1.78
  -9 -13  -1   56.53    4.50
   9 -13   1   59.59    6.99
   9 -13   1   63.06    5.90
 -10 -13  -1    5.71    2.18
  10 -13   1    3.21    1.81
  11 -13   1   57.74    6.04
 -11 -13  -1   59.86    5.40
 -12 -13  -1    0.74    1.72
  12 -13   1    3.05    2.30
 -13 -13  -1   34.30    4.52
  13 -13   1   28.57    4.57
 -14 -13  -1    0.28    2.23
  14 -13   1   -0.71    1.85
  15 -13   1   52.79    6.65
 -14 -14   1   13.04    3.34
  14 -14  -1   10.03    3.16
  13 -14  -1    7.60    2.81
 -13 -14   1    7.54    2.78
 -12 -14   1   22.93    3.98
  12 -14  -1   19.28    3.92
 -11 -14   1   26.17    4.17
  11 -14  -1   26.21    4.22
  10 -14  -1   18.27    3.44
 -10 -14   1   26.99    3.88
   9 -14  -1   12.08    2.82
   9 -14  -1   15.92    2.80
  -9 -14   1   13.25    2.98
   8 -14  -1   40.47    4.27
  -8 -14   1   27.06    3.72
   8 -14  -1   32.33    4.06
  -7 -14   1   10.73    2.45
   7 -14  -1    8.12    2.15
   7 -14  -1    6.76    2.11
   6 -14  -1   67.08    4.60
   6 -14  -1   61.74    4.45
  -6 -14   1   70.02    4.96
  -5 -14   1    8.04    2.21
   5 -14  -1   12.11    2.21
   5 -14  -1   11.53    2.33
   4 -14  -1   69.54    4.65
  -4 -14   1   77.68    5.07
   4 -14  -1   66.93    4.13
  -4  14   1   72.43    4.38
  -3 -14   1   27.18    3.46
   3 -14  -1   23.02    3.08
   3 -14  -1   26.65    2.72
   3  14  -1   32.00    4.19
  -3  14   1   32.20    3.43
   2 -14  -1   79.25    4.95
  -2 -14   1   80.26    5.19
   2  14  -1   79.63    5.53
  -2  14   1   83.98    5.09
  -1 -14   1   17.88    2.81
   1 -14  -1   18.49    2.78
   1  14  -1   24.13    3.46
  -1  14   1   21.57    3.02
   0 -14   1   67.99    4.71
   0 -14  -1   67.83    4.56
   0  14   1   70.65    4.83
   0  14  -1   62.92    4.79
   1 -14   1   34.06    3.79
  -1 -14  -1   32.58    3.55
  -1  14  -1   26.44    3.41
   1  14   1   30.38    3.80
  -2 -14  -1   82.92    5.08
   2 -14   1   82.92    5.15
   2  14   1   79.19    5.48
  -2  14  -1   77.23    5.04
   3 -14   1   24.31    2.70
  -3 -14  -1   22.78    3.08
   3 -14   1   24.27    3.27
  -3  14  -1   28.35    3.31
   4 -14   1   66.17    4.78
   4 -14   1   71.68    4.25
  -4 -14  -1   73.98    4.88
  -4  14  -1   78.59    4.80
  -5 -14  -1   31.41    3.70
   5 -14   1   23.40    3.00
   5 -14   1   32.98    3.70
  -5  14  -1   31.22    3.40
   6 -14   1   56.99    4.44
  -6 -14  -1   55.36    4.45
   6 -14   1   60.89    4.40
  -6  14  -1   65.89    4.28
   7 -14   1   16.05    2.85
   7 -14   1   16.69    2.82
  -7 -14  -1   18.42    3.08
   8 -14   1   72.10    5.15
   8 -14   1   67.89    5.21
  -8 -14  -1   64.04    4.88
   9 -14   1    6.74    2.32
  -9 -14  -1    6.77    2.32
 -10 -14  -1   66.96    5.21
  10 -14   1   43.23    5.12
 -11 -14  -1    6.91    2.45
  11 -14   1    4.55    2.56
  12 -14   1   18.12    3.93
 -12 -14  -1   41.78    5.03
  13 -14   1   -0.33    1.81
 -13 -14  -1   -2.22    1.92
  14 -14   1   19.83    4.31
 -13 -15   1    5.44    3.00
  13 -15  -1    3.81    2.53
 -12 -15   1   28.37    4.44
  12 -15  -1   19.17    3.99
  11 -15  -1   17.97    3.75
 -11 -15   1   16.11    3.44
 -10 -15   1   22.31    3.80
  10 -15  -1   18.05    3.54
  -9 -15   1   10.81    2.73
   9 -15  -1   11.86    2.76
  -8 -15   1   12.66    2.85
   8 -15  -1   14.73    2.86
   8 -15  -1   12.28    2.87
   7 -15  -1   21.49    3.34
  -7 -15   1   27.03    3.83
   7 -15  -1   31.33    3.97
   6 -15  -1    4.10    1.65
  -6 -15   1    2.75    1.90
   6 -15  -1    3.78    1.66
  -5 -15   1   35.58    4.16
   5 -15  -1   34.04    3.97
  -4 -15   1   10.64    2.46
   4 -15  -1   11.31    2.35
   4  15  -1    5.78    2.23
  -3 -15   1   20.87    3.23
   3 -15  -1   32.43    3.83
   3  15  -1   32.43    4.47
  -3  15   1   22.97    3.00
   2 -15  -1   20.01    3.03
  -2 -15   1   23.30    3.39
  -2  15   1   25.13    3.22
   2  15  -1   27.10    3.96
  -1 -15   1   54.26    5.11
   1 -15  -1   49.18    4.78
  -1  15   1   53.58    4.92
   1  15  -1   54.38    5.38
   0 -15  -1   15.51    2.62
   0 -15   1   19.74    3.04
   0  15   1   15.86    2.92
   0  15  -1    9.78    2.45
   1 -15   1   44.94    4.56
  -1 -15  -1   35.88    3.96
  -1  15  -1   37.34    4.27
   1  15   1   42.61    4.70
   2 -15   1   14.00    2.72
  -2 -15  -1   14.07    2.70
   2  15   1   14.20    2.89
  -2  15  -1   12.09    2.62
  -3 -15  -1   83.35    5.36
   3 -15   1   79.99    5.31
   3  15   1   78.31    5.82
  -3  15  -1   87.28    5.45
  -4 -15  -1    6.55    1.97
   4 -15   1    5.73    2.02
  -4  15  -1    6.95    2.10
  -5 -15  -1   30.91    3.76
   5 -15   1   29.83    3.83
   6 -15   1    8.81    2.17
   6 -15   1   16.30    2.85
  -6 -15  -1   15.12    2.93
   7 -15   1   32.81    4.00
  -7 -15  -1   35.65    4.22
   7 -15   1   33.42    4.06
  -8 -15  -1   -0.24    1.51
   8 -15   1   -2.31    1.26
  -9 -15  -1   39.20    4.56
   9 -15   1   33.50    4.39
 -10 -15  -1    3.36    2.03
  10 -15   1    0.32    1.69
 -11 -15  -1   43.67    4.97
  11 -15   1   29.30    4.46
  12 -15   1    1.85    2.18
 -12 -15  -1    2.48    2.29
  13 -15   1   23.67    4.61
  13 -16  -1    6.06    3.60
  12 -16  -1    0.49    2.50
 -11 -16   1    6.73    2.65
  11 -16  -1   -1.38    1.91
 -10 -16   1   14.22    3.14
  10 -16  -1    4.20    2.43
  -9 -16   1    7.16    2.45
   9 -16  -1    1.23    1.98
   8 -16  -1    2.09    1.85
  -8 -16   1    5.71    2.47
   7 -16  -1   10.18    2.72
  -7 -16   1   10.19    2.87
   6 -16  -1    6.04    2.13
  -6 -16   1    6.22    2.35
  -5 -16   1    9.71    2.62
   5 -16  -1    3.71    2.04
   5  16  -1    7.28    2.64
  -4 -16   1   17.21    3.14
   4 -16  -1   18.45    3.09
   4  16  -1   11.68    3.08
   3 -16  -1   16.24    2.96
  -3 -16   1   19.57    3.27
   3  16  -1   16.06    3.35
   2 -16  -1   10.07    2.55
  -2 -16   1    7.85    2.29
   2  16  -1    5.12    2.29
  -1 -16   1    2.18    1.67
   1 -16  -1    4.71    1.76
  -1  16   1    2.40    1.82
   1  16  -1    1.72    1.83
   0 -16  -1    7.74    2.15
   0 -16   1    8.75    2.41
   0  16  -1   10.26    2.64
   0  16   1    8.82    2.47
   1 -16   1   -0.19    1.26
  -1 -16  -1    1.34    1.48
  -1  16  -1   -2.34    1.32
   1  16   1    0.39    1.57
   2 -16   1   12.21    2.65
  -2 -16  -1   14.24    2.77
  -2  16  -1   14.66    2.88
   2  16   1    8.76    2.58
  -3 -16  -1    0.25    1.34
   3 -16   1    0.38    1.38
   3  16   1   -0.09    1.74
  -3  16  -1    0.71    1.67
  -4 -16  -1   11.19    2.55
   4 -16   1   14.71    2.95
   4  16   1   12.12    3.07
  -5 -16  -1    9.72    2.51
   5 -16   1    7.83    2.21
   6 -16   1    9.83    2.65
  -6 -16  -1   20.28    3.35
  -7 -16  -1   -1.17    1.59
   7 -16   1    0.54    1.81
  -8 -16  -1   14.81    3.17
  -9 -16  -1   -0.76    1.72
   9 -16   1    0.63    1.92
  10 -16   1    8.43    2.85
 -10 -16  -1    8.80    2.86
 -11 -16  -1    3.56    2.22
  11 -16   1    1.73    2.07
  12 -16   1   12.41    3.50
 -10 -17   1   -0.50    2.13
  -9 -17   1    0.65    2.46
  -8 -17   1   -1.35    1.92
  -7 -17   1    0.61    1.95
   7 -17  -1   -2.47    1.69
   6 -17  -1    0.28    1.49
  -6 -17   1    0.57    1.74
   6  17  -1    0.43    1.90
   5 -17  -1    2.80    1.98
  -5 -17   1    5.17    2.30
   5  17  -1    3.94    2.48
   4 -17  -1    2.08    1.69
  -4 -17   1    0.65    1.62
   4  17  -1    2.10    2.18
   3 -17  -1    1.18    1.76
  -3 -17   1    4.29    2.14
   3  17  -1   11.73    3.20
   2 -17  -1   -0.66    1.31
  -2 -17   1    0.28    1.54
   2  17  -1    0.42    1.88
  -1 -17   1    2.82    1.84
   1 -17  -1    4.44    1.96
   1  17  -1    1.78    2.13
   0 -17  -1    1.11    1.60
   0 -17   1   -2.49    1.19
   0  17  -1    0.21    1.83
   1 -17   1   -0.49    1.39
  -1 -17  -1   -1.07    1.46
   1  17   1   -0.82    1.66
  -1  17  -1   -1.34    1.56
  -2 -17  -1    2.88    1.69
   2 -17   1    3.64    2.09
   2  17   1   -0.29    2.03
   3 -17   1    5.47    2.21
  -3 -17  -1    5.64    2.20
   3  17   1    1.20    2.26
   4 -17   1    3.96    2.04
  -4 -17  -1    3.51    2.07
   4  17   1    0.21    2.03
  -5 -17  -1    1.52    1.86
   5 -17   1    0.10    1.72
   5  17   1    1.24    2.02
  -6 -17  -1    9.39    2.74
   6 -17   1   12.05    2.90
  -7 -17  -1    0.21    1.87
  -8 -17  -1   -0.09    1.79
  -9 -17  -1    0.76    2.23
  -8 -18   1    5.94    2.72
  -7 -18   1    2.80    2.37
   7  18  -1    2.06    2.96
   6 -18  -1    1.47    2.03
  -6 -18   1    1.56    2.15
   6  18  -1    3.02    2.84
  -5 -18   1   -0.89    1.72
   5 -18  -1   -0.11    1.84
   5  18  -1    2.19    2.54
  -4 -18   1    2.05    2.09
   4 -18  -1    4.80    2.19
   4  18  -1    3.07    2.66
  -3 -18   1    2.65    2.04
   3 -18  -1    2.86    1.81
   3  18  -1    1.64    2.20
  -2 -18   1    1.34    1.74
   2 -18  -1    1.85    1.83
   2  18  -1    0.73    2.15
  -1 -18   1    0.23    1.71
   1 -18  -1    1.20    1.98
   1  18  -1    3.56    2.39
   0 -18   1    2.72    2.00
   0 -18  -1    3.05    1.88
   1 -18   1    2.07    1.88
  -1 -18  -1    0.72    1.61
  -2 -18  -1    3.07    1.94
   2 -18   1    2.96    2.08
   3 -18   1   -0.87    1.88
  -3 -18  -1    0.26    1.79
   3  18   1   -0.46    2.07
  -4 -18  -1   -0.17    1.70
   4 -18   1    1.02    1.92
   4  18   1    0.11    2.28
   5 -18   1   -0.82    1.88
  -5 -18  -1    0.67    1.91
   5  18   1   -0.87    2.15
  -6 -18  -1    2.70    2.25
   6  18   1    4.08    2.70
  -7 -18  -1    0.57    2.11
  -8 -18  -1    1.37    2.83
   7  19  -1    4.90    3.04
  -6 -19   1    7.25    4.03
   6  19  -1    7.00    3.61
   5 -19  -1   16.39    3.24
  -5 -19   1   10.32    3.27
   5  19  -1   18.90    4.38
  -4 -19   1    8.71    2.95
   4 -19  -1    7.78    2.85
   4  19  -1    6.72    3.31
  -3 -19   1   11.23    2.85
   3 -19  -1    6.52    2.48
  -2 -19   1    6.73    2.62
   2 -19  -1    5.63    2.50
   1 -19  -1   15.08    3.09
  -1 -19   1   22.34    3.75
   0 -19  -1    5.51    2.47
   0 -19   1    5.30    2.28
   1 -19   1   15.80    3.43
  -1 -19  -1   15.65    3.28
  -2 -19  -1    1.63    2.09
   2 -19   1    1.64    2.06
   3 -19   1   17.02    3.43
  -3 -19  -1   13.08    3.13
   4 -19   1    3.41    2.23
  -4 -19  -1    3.38    2.28
  -5 -19  -1   14.83    3.64
   5  19   1   10.94    5.83
   6  19   1    2.15    2.86
   7  19   1   10.03    3.96
   4 -20  -1   19.69    3.79
   3 -20  -1    4.82    2.47
   2 -20  -1   19.61    3.66
  -2 -20   1   27.80    5.67
   1 -20  -1    6.64    2.66
  -1 -20   1    4.90    2.59
   0 -20   1   21.34    3.94
   0 -20  -1   24.88    4.38
   1 -20   1    6.70    2.71
  -1 -20  -1    2.93    3.52
   2 -20   1   11.11    3.32
   3 -20   1    1.88    2.43
 -21   0   2   34.65    5.07
  21   0  -2   37.47    5.85
 -20   0   2   -1.86    2.40
  20   0  -2    5.95    2.70
  19   0  -2   58.68    6.08
 -19   0   2   58.50    5.75
  18   0  -2    4.05    2.40
 -18   0   2    6.88    2.48
  17   0  -2   88.30    6.17
 -17   0   2   83.93    5.63
 -16   0   2    8.27    2.20
  16   0  -2    6.89    2.14
 -15   0   2   86.87    5.32
  15   0  -2   83.17    5.61
 -14   0   2    3.38    1.48
  14   0  -2    6.52    1.88
  13   0  -2  107.41    5.91
 -13   0   2  110.49    5.54
 -12   0   2   15.20    2.18
  12   0  -2   17.12    2.58
 -11   0   2  213.70    7.74
 -11   0   2  207.06    7.76
  11   0  -2  203.09    8.29
 -10   0   2    6.43    1.35
 -10   0   2    7.79    1.46
  10   0  -2    3.13    1.17
  -9   0   2  148.99    5.76
   9   0  -2  146.20    6.14
   8   0  -2   75.97    3.87
  -8   0   2   77.90    3.59
  -7   0   2  205.42    6.80
   7   0  -2  202.31    7.11
   6   0  -2  185.28    6.35
  -6   0   2  182.72    6.04
   5   0  -2   93.10    3.40
   5   0  -2   89.65    3.60
   5   0  -2   91.09    3.30
  -5   0   2   89.63    3.40
   4   0  -2  253.00    7.32
   4   0  -2  246.98    7.17
   4   0  -2  267.17    7.61
  -4   0   2  252.90    7.35
  -3   0   2   65.84    2.43
   3   0  -2   67.20    2.35
  -3   0   2   63.45    2.33
   3   0  -2   67.40    2.49
   2   0  -2  559.08   14.61
  -2   0   2  561.94   14.74
   2   0  -2  567.62   14.77
  -2   0   2  585.49   14.66
   1   0  -2  965.05   24.42
   1   0  -2 1000.00   24.66
   1   0  -2  946.10   24.55
  -1   0   2  982.67   24.55
   0   0  -2  453.56   11.21
   0   0   2  445.28   11.35
   0   0  -2  442.40   11.44
   0   0   2  419.30   11.19
   0   0  -2  458.75   11.35
  -1   0  -2  927.17   22.94
  -1   0  -2  918.10   23.23
   1   0   2  900.49   22.90
  -1   0  -2  918.39   23.24
  -1   0  -2  931.18   23.22
   2   0   2  385.12   10.37
  -2   0  -2  393.62   10.36
  -2   0  -2  374.29   10.30
  -2   0  -2  398.64   10.02
   3   0   2  377.87   10.25
  -3   0  -2  375.19   10.25
  -3   0  -2  365.85    9.85
   4   0   2  253.47    7.63
  -4   0  -2  252.93    7.24
  -4   0  -2  268.38    7.70
  -5   0  -2  316.50    8.97
  -5   0  -2  318.57    9.39
  -6   0  -2  203.95    6.82
  -6   0  -2  205.16    6.37
  -7   0  -2  194.44    6.30
  -7   0  -2  188.53    6.61
  -7   0  -2  182.37    6.11
  -8   0  -2   91.13    3.87
  -8   0  -2   94.91    3.83
  -8   0  -2   83.49    4.03
  -9   0  -2   84.76    4.14
  -9   0  -2   83.53    3.78
  -9   0  -2   80.08    3.81
 -10   0  -2  105.17    5.04
 -10   0  -2  112.11    4.82
 -10   0  -2  114.04    4.80
 -11   0  -2   13.40    1.85
 -11   0  -2   20.59    2.23
 -11   0  -2   14.71    2.12
 -12   0  -2   11.33    1.85
 -12   0  -2   10.80    1.93
 -13   0  -2   41.38    3.61
 -14   0  -2  108.74    5.59
 -15   0  -2   35.02    3.63
  15   0   2   40.09    4.45
  16   0   2   85.11    5.72
 -16   0  -2   72.93    4.96
 -17   0  -2    8.17    2.28
  17   0   2    7.47    2.39
  18   0   2   15.96    3.36
 -18   0  -2   14.68    2.93
 -19   0  -2    2.82    2.37
  19   0   2    1.73    2.02
  20   0   2   23.46    4.30
 -21  -1   2   -0.02    2.72
  21   1  -2   -1.58    2.64
 -20  -1   2   40.35    5.06
  20  -1  -2   37.25    5.12
 -20   1   2   32.99    4.77
  20   1  -2   35.61    5.00
 -19  -1   2    1.30    2.18
  19  -1  -2   -2.03    1.72
  19   1  -2    0.17    2.01
 -19   1   2    3.59    2.15
  18  -1  -2   62.17    6.33
 -18  -1   2   68.49    5.91
 -18   1   2   76.41    5.73
  18   1  -2   68.90    6.36
 -17  -1   2    4.08    2.24
  17  -1  -2    4.84    2.29
 -17   1   2    3.79    2.02
  17   1  -2    5.87    2.20
 -16  -1   2   66.58    4.96
  16  -1  -2   66.32    5.25
  16   1  -2   60.94    5.79
 -16   1   2   63.48    4.81
 -15  -1   2    2.32    1.50
  15  -1  -2    4.74    1.88
  15   1  -2    1.74    1.46
 -15   1   2   -1.32    1.13
  14  -1  -2   98.26    5.88
 -14  -1   2   89.02    5.24
  14   1  -2   92.91    5.62
 -14   1   2   98.88    5.33
  13  -1  -2   -0.70    1.03
 -13  -1   2    0.53    1.12
 -13   1   2    0.65    1.07
  13   1  -2    1.81    1.18
 -12  -1   2  144.99    6.27
  12  -1  -2  137.84    6.72
 -12   1   2  142.01    6.24
  12   1  -2  134.20    6.47
  11  -1  -2   46.33    3.49
 -11  -1   2   40.71    2.95
  11   1  -2   41.16    3.20
 -11   1   2   39.72    2.94
 -10  -1   2  112.77    4.99
  10  -1  -2  104.54    5.31
 -10   1   2  103.12    4.85
 -10   1   2  120.84    5.01
  10   1  -2  112.39    5.28
  -9  -1   2   49.53    2.93
   9  -1  -2   44.87    3.15
  -9   1   2   46.19    2.83
   9   1  -2   48.44    3.08
  -9   1   2   51.19    2.92
  -8  -1   2  150.93    5.77
   8  -1  -2  166.10    6.41
  -8   1   2  162.77    5.90
  -8   1   2  163.88    5.84
   8   1  -2  157.57    6.09
  -7  -1   2  103.34    4.13
   7  -1  -2  105.86    4.54
  -7   1   2   99.15    4.11
   7   1  -2   96.96    4.21
  -7   1   2  107.02    4.16
   6  -1  -2  116.22    4.64
  -6  -1   2  114.19    4.25
   6   1  -2  114.12    4.40
  -6   1   2  116.41    4.31
  -6   1   2  116.43    4.10
  -6   1   2  115.56    4.26
  -5  -1   2   50.55    2.34
   5  -1  -2   55.71    2.29
   5  -1  -2   58.19    2.75
   5   1  -2   56.75    2.53
  -5   1   2   52.88    2.24
  -5   1   2   54.38    2.46
  -5   1   2   52.99    2.39
  -4  -1   2  277.11    7.94
   4  -1  -2  290.20    8.36
   4  -1  -2  273.80    7.71
   4   1  -2  298.73    8.07
  -4   1   2  270.14    7.93
   4   1  -2  278.19    7.85
  -4   1   2  270.49    7.69
  -4   1   2  272.67    8.01
  -3  -1   2    3.65    0.54
   3  -1  -2    5.47    0.56
   3  -1  -2    5.04    0.70
  -3  -1   2    4.22    0.57
  -3   1   2    5.35    0.72
   3   1  -2    4.62    0.61
   3   1  -2    4.84    0.62
  -3   1   2    4.97    0.63
  -3   1   2    4.51    0.49
  -2  -1   2  166.12    4.51
   2  -1  -2  164.43    4.77
  -2  -1   2  156.68    4.57
   2  -1  -2  159.47    4.23
   2   1  -2  153.77    4.47
  -2   1   2  154.67    4.51
   2   1  -2  159.41    4.54
  -2   1   2  156.96    4.57
  -1  -1   2  159.62    4.39
   1  -1  -2  164.32    4.58
   1  -1  -2  157.44    4.44
   1  -1  -2  159.98    4.39
  -1  -1   2  166.05    4.66
   1  -1  -2  160.86    4.35
   1   1  -2  158.55    4.39
   1   1  -2  158.33    4.63
  -1   1   2  158.80    4.44
  -1   1   2  159.45    4.34
  -1   1   2  162.47    4.37
   0  -1  -2  468.32   11.58
   0  -1  -2  457.95   11.26
   0  -1  -2  447.04   11.25
   0  -1   2  432.33   11.58
   0  -1  -2  439.97   11.38
   0  -1  -2  449.45   11.48
   0  -1   2  445.65   11.66
   0  -1   2  452.17   11.52
   0   1  -2  424.93   11.50
   0   1   2  435.00   11.24
   0   1  -2  438.95   11.63
   0   1  -2  445.58   11.59
   0   1   2  449.25   11.37
   0   1   2  471.73   11.58
   0   1   2  457.98   11.22
   0   1  -2  456.85   11.76
   0   1   2  461.30   11.50
   1  -1   2  202.21    5.62
   1  -1   2  201.84    5.44
  -1  -1  -2  196.41    5.49
   1  -1   2  199.77    5.53
  -1  -1  -2  200.65    5.40
  -1  -1  -2  206.61    5.44
   1   1   2  196.47    5.49
   1   1   2  203.94    5.41
  -1   1  -2  197.27    5.51
  -1   1  -2  197.84    5.46
   1   1   2  197.91    5.43
  -1   1  -2  198.10    5.60
   2  -1   2   53.50    1.83
   2  -1   2   54.79    2.04
  -2  -1  -2   49.90    2.02
   2  -1   2   51.97    1.97
  -2   1  -2   52.40    1.95
   2   1   2   53.23    1.85
  -2   1  -2   53.51    2.01
  -2   1  -2   55.04    1.88
   2   1   2   54.38    1.97
   3  -1   2  160.75    4.91
   3  -1   2  158.93    4.86
  -3  -1  -2  155.56    4.96
   3  -1   2  161.12    4.60
  -3   1  -2  153.02    4.83
  -3   1  -2  155.18    4.67
   3   1   2  161.65    4.91
   4  -1   2   79.96    2.73
   4  -1   2   79.58    3.29
  -4  -1  -2   76.44    2.69
  -4  -1  -2   75.60    3.08
   4  -1   2   77.50    3.02
  -4   1  -2   75.85    2.81
  -4   1  -2   77.60    2.96
  -5  -1  -2  120.84    4.43
  -5  -1  -2  121.36    4.01
  -5   1  -2  117.41    4.27
  -5   1  -2  120.11    4.11
  -6  -1  -2  308.28    9.11
  -6  -1  -2  317.96    9.67
  -6   1  -2  326.49    9.56
  -6   1  -2  306.06    9.22
  -7  -1  -2   76.46    3.23
  -7  -1  -2   78.00    3.65
  -7   1  -2   76.14    3.51
  -7   1  -2   75.02    3.31
  -8  -1  -2  168.71    6.32
  -8  -1  -2  170.30    5.84
  -8   1  -2  158.98    6.12
  -8   1  -2  161.65    5.88
  -9  -1  -2  118.92    4.70
  -9  -1  -2  109.88    5.09
  -9  -1  -2  117.38    4.76
  -9   1  -2  117.72    4.88
  -9   1  -2  116.81    4.86
  -9   1  -2  129.04    5.24
 -10  -1  -2   81.25    4.30
 -10  -1  -2   77.38    3.89
 -10  -1  -2   82.88    3.86
 -10   1  -2   79.77    4.02
 -10   1  -2   80.14    4.18
 -10   1  -2   83.76    4.03
 -11  -1  -2   17.99    2.00
 -11  -1  -2   13.84    1.89
 -11   1  -2   19.22    2.35
 -11   1  -2   17.62    2.17
 -11   1  -2   18.16    2.60
 -12  -1  -2   42.37    3.07
 -12   1  -2   37.25    2.93
 -12   1  -2   49.36    3.47
 -13  -1  -2   51.44    3.58
 -13   1  -2   52.53    3.89
 -13   1  -2   49.67    3.56
 -14  -1  -2   57.01    3.97
 -14   1  -2   55.37    3.97
 -15  -1  -2   40.46    3.87
  15  -1   2   43.10    4.66
 -15   1  -2   41.89    3.93
  15   1   2   39.84    4.33
 -16  -1  -2   20.96    3.01
  16  -1   2   22.26    3.54
  16   1   2   15.52    2.99
 -16   1  -2   21.80    3.11
  17  -1   2   29.27    4.22
 -17  -1  -2   31.27    3.76
  17   1   2   14.55    2.99
 -17   1  -2   26.52    3.42
 -18  -1  -2    4.39    2.13
  18  -1   2    4.90    2.32
 -18   1  -2    6.33    2.31
  18   1   2    1.67    1.85
  19  -1   2   35.83    4.76
 -19  -1  -2   29.30    4.05
 -19   1  -2   37.13    4.47
  19   1   2   40.72    5.01
 -20  -1  -2    3.73    2.80
  20  -1   2    5.23    2.71
 -20   1  -2    5.92    2.81
  20   1   2    4.05    2.57
 -20  -2   2    1.04    2.50
  20  -2  -2   -2.62    1.83
  20   2  -2   -0.67    3.34
  19  -2  -2    7.35    2.92
 -19  -2   2   12.84    3.15
  19   2  -2   12.23    3.16
 -19   2   2   10.18    2.89
  18  -2  -2   -1.70    1.57
 -18  -2   2   -0.16    2.03
  18   2  -2   -1.42    1.48
 -18   2   2   -0.05    1.87
  17  -2  -2   51.15    5.60
 -17  -2   2   36.23    4.06
 -17   2   2   29.45    3.85
  17   2  -2   42.87    4.80
  16  -2  -2   -0.20    1.42
 -16  -2   2    3.02    1.82
 -16   2   2    1.16    1.49
  16   2  -2    0.65    1.40
 -15  -2   2   54.83    4.81
  15  -2  -2   50.57    5.10
 -15   2   2   65.38    4.48
  15   2  -2   56.93    4.44
 -14  -2   2   14.74    2.53
  14  -2  -2   14.36    2.74
  14   2  -2   16.58    2.79
 -14   2   2   19.22    2.71
 -13  -2   2   62.84    4.17
  13  -2  -2   59.76    4.49
  13   2  -2   63.18    4.27
 -13   2   2   57.43    3.95
  12  -2  -2    3.67    1.46
 -12  -2   2    3.85    1.32
 -12   2   2    5.25    1.41
  12   2  -2    4.75    1.37
 -11  -2   2   60.76    3.74
  11  -2  -2   63.74    4.23
 -11   2   2   65.92    3.80
  11   2  -2   58.93    3.76
  10  -2  -2   10.11    1.96
 -10  -2   2    9.89    1.67
  10   2  -2    8.40    1.56
 -10   2   2    9.97    1.63
  -9  -2   2   89.62    4.25
   9  -2  -2   93.71    4.82
  -9   2   2   94.24    4.33
  -9   2   2  100.45    4.17
   9   2  -2   99.43    4.51
  -8  -2   2   11.86    1.56
   8  -2  -2   12.47    1.81
  -8   2   2   13.81    1.68
  -8   2   2   13.26    1.63
   8   2  -2   15.01    1.81
  -8   2   2   13.75    1.47
  -7  -2   2   90.02    3.77
   7  -2  -2   78.33    4.03
  -7   2   2   95.41    3.92
  -7   2   2   88.57    3.77
   7   2  -2   86.60    3.74
  -7   2   2   86.33    3.46
  -6  -2   2    2.34    0.69
   6  -2  -2    2.92    0.85
   6  -2  -2    2.33    0.59
   6   2  -2    1.57    0.56
  -6   2   2    1.35    0.55
  -6   2   2    2.50    0.70
  -6   2   2    2.39    0.58
   5  -2  -2  105.90    4.18
   5  -2  -2  102.14    3.46
  -5  -2   2  101.36    3.70
   5   2  -2   96.96    3.60
  -5   2   2   97.05    3.40
  -5   2   2  103.68    3.79
   4  -2  -2    5.67    0.66
  -4  -2   2    6.02    0.80
   4  -2  -2    4.88    0.90
   4  -2  -2    5.97    0.79
  -4   2   2    6.41    0.67
   4   2  -2    5.92    0.72
  -4   2   2    5.78    0.79
   4   2  -2    4.68    0.66
  -3  -2   2   84.18    2.91
   3  -2  -2   81.46    3.12
   3  -2  -2   82.39    2.50
   3  -2  -2   79.61    2.82
  -3  -2   2   82.05    2.64
  -3   2   2   83.73    2.50
   3   2  -2   81.05    2.80
  -3   2   2   84.12    2.90
   3   2  -2   78.40    2.63
  -2  -2   2   32.99    1.22
   2  -2  -2   35.14    1.62
   2  -2  -2   33.58    1.41
  -2  -2   2   30.98    1.46
   2  -2  -2   32.95    1.09
  -2   2   2   34.99    1.59
   2   2  -2   34.61    1.49
   2   2  -2   32.97    1.62
   2   2  -2   33.14    1.23
  -2   2   2   34.01    1.06
  -2   2   2   34.53    1.44
  -1  -2   2   14.21    0.90
   1  -2  -2   13.73    0.66
  -1  -2   2   13.71    0.87
   1  -2  -2   14.09    0.84
  -1  -2   2   13.41    0.64
   1  -2  -2   12.71    0.73
   1   2  -2   14.99    0.91
   1   2  -2   14.01    0.64
  -1   2   2   13.54    0.83
  -1   2   2   13.27    0.75
   1   2  -2   14.28    0.89
   0  -2   2   73.15    2.22
   0  -2   2   69.82    2.36
   0  -2   2   69.75    2.46
   0  -2  -2   71.96    2.07
   0  -2  -2   73.94    2.30
   0  -2  -2   74.84    2.19
   0   2  -2   68.77    2.35
   0   2   2   73.59    2.09
   0   2   2   69.69    2.26
   0   2  -2   73.35    2.64
  -1  -2  -2   16.95    0.77
  -1  -2  -2   16.65    0.67
   1  -2   2   14.74    1.00
   1  -2   2   15.14    0.86
  -1  -2  -2   17.26    0.79
   1   2   2   14.69    0.83
  -1   2  -2   15.45    1.01
   1   2   2   15.59    0.76
   1   2   2   14.30    0.74
   1   2   2   16.23    0.58
  -1   2  -2   15.19    0.85
  -1   2  -2   15.23    0.96
   2  -2   2    9.33    0.94
   2  -2   2    9.71    0.73
  -2  -2  -2    9.51    0.52
   2  -2   2    7.51    0.75
   2   2   2    9.55    0.77
  -2   2  -2    8.75    0.86
  -2   2  -2    8.58    0.87
   2   2   2    8.77    0.68
   2   2   2    9.83    0.47
  -2   2  -2    7.47    0.72
   2   2   2    8.85    0.59
  -3  -2  -2  150.29    4.27
   3  -2   2  151.08    4.79
   3  -2   2  147.63    4.57
   3  -2   2  150.55    4.66
  -3  -2  -2  141.51    4.77
  -3   2  -2  149.70    4.68
   3   2   2  157.10    4.86
  -3   2  -2  152.31    4.66
  -3   2  -2  149.03    4.71
   4  -2   2   13.48    1.30
   4  -2   2   13.19    1.35
  -4  -2  -2   13.18    0.88
   4  -2   2   10.79    1.02
  -4  -2  -2   11.27    1.23
  -4   2  -2   14.11    1.09
  -4   2  -2   14.91    1.14
  -5  -2  -2  153.58    4.87
  -5  -2  -2  159.37    5.49
   5  -2   2  159.11    5.01
  -5   2  -2  152.58    5.19
  -5   2  -2  158.57    5.19
  -6  -2  -2   60.14    3.02
  -6  -2  -2   52.93    2.44
   6  -2   2   59.71    2.56
  -6   2  -2   58.34    2.76
  -6   2  -2   57.30    2.74
  -7  -2  -2   33.34    1.98
  -7   2  -2   34.65    2.22
  -7   2  -2   34.95    2.23
  -8  -2  -2   19.99    1.88
  -8   2  -2   23.63    2.17
  -8   2  -2   26.07    2.04
  -9  -2  -2   31.99    2.22
  -9   2  -2   34.15    2.47
  -9   2  -2   29.61    2.34
 -10  -2  -2   14.94    1.81
 -10   2  -2   20.08    2.23
 -10   2  -2   12.40    1.84
 -11  -2  -2    9.11    1.57
 -11   2  -2    7.34    1.52
 -11   2  -2    4.80    1.36
 -12  -2  -2   15.27    2.09
 -12   2  -2   11.78    2.01
 -12   2  -2   10.54    1.95
 -13  -2  -2   65.60    4.08
 -13   2  -2   65.49    4.25
 -13   2  -2   60.41    3.97
 -14  -2  -2   38.00    3.65
 -14   2  -2   45.04    3.69
 -14   2  -2   39.28    3.71
 -15  -2  -2   23.68    3.00
  15  -2   2   20.28    3.36
  15   2   2   25.67    3.39
 -15   2  -2   23.55    3.06
  16  -2   2   28.57    4.02
 -16  -2  -2   22.55    3.03
 -16   2  -2   23.27    3.25
  16   2   2   24.71    3.51
  17  -2   2    6.42    2.29
 -17  -2  -2    6.34    2.23
 -17   2  -2    2.98    1.84
  17   2   2    7.24    2.32
 -18  -2  -2   14.70    2.99
  18  -2   2   11.81    2.94
 -18   2  -2   18.13    3.28
  18   2   2   17.91    3.38
 -19  -2  -2    4.50    2.38
  19  -2   2   10.87    3.27
 -19   2  -2    7.46    2.70
  19   2   2    5.43    2.50
 -20  -2  -2   17.70    3.60
  20  -2   2   17.33    3.84
 -20   2  -2   22.77    4.14
 -20  -3   2    3.02    2.74
  20  -3  -2    1.14    2.49
 -19  -3   2   -1.91    1.94
  19  -3  -2   -0.10    2.10
 -19   3   2    1.03    3.14
 -18  -3   2   18.55    3.49
  18  -3  -2    8.34    2.92
 -18   3   2   13.19    3.09
  18   3  -2   10.96    2.81
 -17  -3   2    0.62    1.91
  17  -3  -2   -0.23    1.64
 -17   3   2   -1.59    1.75
  17   3  -2   -0.31    1.49
  16  -3  -2   13.71    3.11
 -16  -3   2   14.36    2.73
 -16   3   2   17.84    2.90
  16   3  -2   23.75    3.51
 -15  -3   2    0.27    1.42
  15  -3  -2    1.23    1.26
 -15   3   2   -1.84    1.21
  15   3  -2    0.06    1.13
  14  -3  -2    9.82    2.33
 -14  -3   2   10.47    2.17
  14   3  -2    9.91    2.16
 -14   3   2    7.86    1.88
  13  -3  -2    1.43    1.19
 -13  -3   2    0.46    1.19
  13   3  -2    0.43    1.06
 -13   3   2    1.61    1.08
 -12  -3   2   26.78    2.89
  12  -3  -2   35.23    4.04
  12   3  -2   24.34    2.93
 -12   3   2   29.26    2.94
  11  -3  -2    3.14    1.41
 -11  -3   2    5.65    1.43
 -11   3   2    4.35    1.26
  11   3  -2    2.36    1.07
 -11   3   2    4.97    1.20
  10  -3  -2   48.85    3.50
 -10  -3   2   39.52    2.82
 -10   3   2   40.23    2.61
  10   3  -2   40.55    2.80
 -10   3   2   43.00    3.01
   9  -3  -2    5.99    1.51
  -9  -3   2    5.57    1.24
  -9   3   2    5.68    1.02
   9   3  -2    5.62    1.19
  -9   3   2    7.07    1.35
   8  -3  -2   26.26    2.79
  -8  -3   2   32.80    2.27
  -8   3   2   29.67    1.94
  -8   3   2   29.16    2.23
   8   3  -2   26.38    1.99
  -7  -3   2   60.72    3.00
   7  -3  -2   59.39    3.40
  -7   3   2   56.69    2.64
   7   3  -2   62.55    2.89
  -6  -3   2    0.18    0.44
   6  -3  -2    2.18    0.64
   6  -3  -2    0.87    0.61
   6  -3  -2    0.66    0.46
   6   3  -2    1.41    0.51
  -6   3   2    0.80    0.42
  -6   3   2    1.92    0.69
   5  -3  -2    1.58    0.47
   5  -3  -2    1.10    0.58
   5  -3  -2    1.44    0.51
  -5  -3   2    1.93    0.59
  -5   3   2    0.93    0.37
   5   3  -2    1.68    0.48
  -5   3   2    2.26    0.69
   4  -3  -2   47.94    1.90
   4  -3  -2   50.16    2.21
   4  -3  -2   46.57    2.47
  -4  -3   2   49.11    2.28
  -4   3   2   52.07    1.86
   4   3  -2   51.18    1.93
  -4   3   2   48.71    2.25
   3  -3  -2  108.22    3.93
  -3  -3   2  102.13    3.66
   3  -3  -2  107.29    3.62
  -3  -3   2  112.95    3.18
   3  -3  -2  110.41    3.24
   3   3  -2  103.42    3.15
  -3   3   2  104.45    3.63
   3   3  -2  110.84    3.64
  -3   3   2  105.28    3.13
   2  -3  -2  322.61    8.86
  -2  -3   2  319.61    9.04
   2  -3  -2  319.99    8.46
  -2  -3   2  332.01    8.32
   2  -3  -2  325.01    9.07
   2   3  -2  322.31    8.94
   2   3  -2  312.61    9.05
  -2   3   2  312.69    8.86
  -2   3   2  321.95    8.41
   2   3  -2  321.74    8.29
  -2   3   2  324.69    9.06
   1  -3  -2  217.10    6.09
  -1  -3   2  213.51    5.68
  -1  -3   2  216.04    6.16
   1  -3  -2  211.85    6.13
   1  -3  -2  210.68    5.56
  -1   3   2  216.44    6.13
  -1   3   2  212.97    6.09
   1   3  -2  217.87    6.30
   1   3  -2  216.69    6.18
   0  -3  -2   42.75    1.26
   0  -3  -2   42.45    1.65
   0  -3   2   40.95    1.87
   0  -3   2   40.67    1.65
   0  -3  -2   43.58    1.60
   0   3  -2   40.19    1.63
   0   3   2   42.11    1.29
   0   3  -2   40.43    2.00
   0   3   2   41.77    1.58
  -1  -3  -2   11.48    0.66
   1  -3   2   12.01    0.95
   1  -3   2    9.96    1.05
  -1  -3  -2   10.49    0.71
   1  -3   2   10.98    0.78
  -1   3  -2   12.27    1.02
   1   3   2   11.88    0.65
  -1   3  -2   11.45    0.76
   1   3   2   11.34    0.65
  -1   3  -2   12.77    1.00
  -2  -3  -2    3.88    0.47
   2  -3   2    3.96    0.69
  -2  -3  -2    4.37    0.44
   2  -3   2    3.37    0.53
   2  -3   2    3.01    0.62
  -2   3  -2    3.41    0.63
  -2   3  -2    4.52    0.75
   2   3   2    3.64    0.60
   2   3   2    3.77    0.40
  -2   3  -2    3.50    0.51
   2   3   2    4.32    0.46
   3  -3   2   54.92    2.26
  -3  -3  -2   56.13    2.05
   3  -3   2   62.65    2.47
   3  -3   2   59.81    2.53
  -3   3  -2   56.35    2.43
  -3   3  -2   61.27    2.31
   3   3   2   57.18    2.00
   4  -3   2   14.97    1.15
  -4  -3  -2   13.34    0.93
   4  -3   2   13.51    1.34
  -4   3  -2   11.58    1.20
  -4   3  -2   15.37    1.39
   5  -3   2   42.60    2.13
  -5  -3  -2   44.13    2.00
  -5   3  -2   43.31    2.28
  -5   3  -2   46.79    2.28
   6  -3   2    0.81    0.50
  -6  -3  -2    0.94    0.45
  -6   3  -2    1.61    0.66
  -6   3  -2    0.93    0.55
  -7  -3  -2   26.21    1.78
   7  -3   2   30.90    1.94
  -7   3  -2   30.01    1.99
  -7   3  -2   29.58    2.11
  -8  -3  -2    2.85    0.80
  -8   3  -2    1.60    0.85
  -8   3  -2    2.51    0.84
  -9  -3  -2    9.27    1.41
  -9   3  -2    8.02    1.42
  -9   3  -2    9.31    1.48
 -10  -3  -2    3.45    1.09
 -10   3  -2    4.46    1.19
 -10   3  -2    4.15    1.24
 -11  -3  -2    3.33    1.18
 -11   3  -2    8.18    1.65
 -12  -3  -2    6.12    1.44
 -12   3  -2   11.83    1.96
 -12   3  -2    9.01    1.80
 -13  -3  -2   17.54    2.39
 -13   3  -2   11.12    2.12
 -13   3  -2   19.17    2.50
 -14  -3  -2    5.12    1.65
 -14   3  -2    3.63    1.57
 -14   3  -2    2.01    1.38
  14   3   2    1.36    1.34
  15  -3   2    3.44    1.77
 -15  -3  -2    5.02    1.92
 -15   3  -2    5.83    1.98
 -15   3  -2    4.00    1.75
  15   3   2    4.88    1.72
 -16  -3  -2   -0.30    1.52
  16  -3   2    3.02    1.66
 -16   3  -2    2.64    1.73
  16   3   2    3.81    1.85
 -17  -3  -2    8.82    2.43
  17  -3   2    4.87    2.19
 -17   3  -2    6.88    2.29
  17   3   2    4.42    1.98
 -18  -3  -2    5.24    2.11
  18  -3   2    4.65    2.32
  18   3   2    7.10    2.26
 -18   3  -2    1.93    2.06
  19  -3   2    2.59    2.17
 -19  -3  -2    6.20    2.53
 -19   3  -2    2.80    2.45
 -20  -3  -2    0.13    2.75
 -20   3  -2    0.44    2.34
 -20  -4   2   -1.88    2.37
  19  -4  -2    4.71    2.66
 -19  -4   2    5.94    2.79
  18  -4  -2   -1.30    1.85
 -18  -4   2   -0.35    1.90
 -18   4   2   -1.48    2.20
  17  -4  -2    4.87    2.34
 -17  -4   2    8.49    2.59
 -17   4   2    8.66    2.47
  17   4  -2    6.86    2.22
  16  -4  -2    1.74    1.98
 -16  -4   2    3.92    1.89
  16   4  -2    0.62    1.40
 -16   4   2    0.59    1.59
  15  -4  -2    1.82    1.46
 -15  -4   2   -0.52    1.45
 -15   4   2    2.61    1.69
  15   4  -2    2.64    1.61
 -14  -4   2    0.11    1.28
  14  -4  -2    0.31    1.32
 -14   4   2    1.02    1.27
  14   4  -2    0.05    1.02
  13  -4  -2    0.85    1.21
 -13  -4   2   -0.96    0.94
  13   4  -2   -0.53    0.90
 -13   4   2   -1.82    1.04
 -12  -4   2    1.74    1.19
  12  -4  -2    4.21    1.57
  12   4  -2    3.40    1.27
 -12   4   2    2.03    1.03
 -12   4   2    3.47    1.30
  11  -4  -2   24.86    3.23
 -11  -4   2   26.60    2.78
 -11   4   2   22.60    2.24
 -11   4   2   22.55    2.63
  11   4  -2   19.15    2.31
 -10  -4   2    1.47    0.90
  10  -4  -2    2.24    1.14
  10   4  -2    0.34    0.72
 -10   4   2   -0.17    0.62
 -10   4   2    1.33    0.92
   9  -4  -2   11.94    2.15
  -9  -4   2    9.81    1.54
   9   4  -2   10.27    1.48
  -9   4   2    8.86    1.31
  -9   4   2    6.75    1.35
   8  -4  -2    1.08    0.74
  -8  -4   2    1.56    0.84
  -8   4   2    1.51    0.66
   8   4  -2    1.80    0.71
  -7  -4   2    0.92    0.68
   7  -4  -2    0.03    0.42
   7  -4  -2    1.56    0.84
   7   4  -2   -0.03    0.43
  -7   4   2   -0.11    0.41
   6  -4  -2    0.23    0.57
   6  -4  -2   -0.46    0.35
   6  -4  -2   -0.31    0.31
  -6  -4   2   -0.78    0.39
   6   4  -2   -0.11    0.31
  -6   4   2    0.23    0.35
  -5  -4   2   13.39    1.42
   5  -4  -2   11.87    1.28
   5  -4  -2   15.03    1.08
   5  -4  -2   14.02    1.71
  -5   4   2   12.75    0.95
   5   4  -2   12.86    0.95
   4  -4  -2   20.34    1.63
   4  -4  -2   17.79    1.10
  -4  -4   2   17.07    1.37
   4  -4  -2   14.18    1.38
   4   4  -2   17.30    0.91
  -4   4   2   18.48    1.03
  -3  -4   2    0.43    0.41
   3  -4  -2    0.17    0.30
   3  -4  -2    0.10    0.36
   3  -4  -2    0.88    0.44
   3   4  -2    0.20    0.16
  -3   4   2    0.66    0.28
  -2  -4   2   37.12    1.90
  -2  -4   2   33.88    1.11
   2  -4  -2   33.19    1.70
   2  -4  -2   33.49    1.77
  -2   4   2   32.46    1.93
   2   4  -2   36.13    1.81
  -2   4   2   33.13    1.45
   2   4  -2   30.98    1.69
   2   4  -2   34.56    1.08
   1  -4  -2   53.03    2.08
   1  -4  -2   46.59    2.05
  -1  -4   2   48.62    1.59
  -1  -4   2   45.69    2.22
  -1  -4   2   47.21    1.98
   1   4  -2   49.16    2.21
  -1   4   2   47.82    2.29
   1   4  -2   49.55    2.02
  -1   4   2   46.28    1.98
   0  -4  -2  102.94    3.46
   0  -4   2   99.72    3.30
   0  -4  -2  100.93    3.24
   0   4  -2  110.62    4.01
   0   4   2  101.29    3.23
   0   4   2  107.45    2.77
   0   4  -2  101.40    3.71
   0   4  -2  102.22    3.29
  -1  -4  -2   44.20    1.87
   1  -4   2   44.29    1.79
  -1  -4  -2   47.79    1.63
   1  -4   2   43.06    2.22
   1  -4   2   47.48    2.20
  -1   4  -2   44.10    1.75
  -1   4  -2   43.87    2.18
   1   4   2   47.34    1.62
  -1   4  -2   42.00    2.18
   1   4   2   44.34    1.56
   2  -4   2    2.43    0.49
  -2  -4  -2    2.33    0.49
   2  -4   2    2.16    0.58
  -2  -4  -2    2.04    0.31
   2  -4   2    0.59    0.44
  -2   4  -2    1.09    0.52
  -2   4  -2    3.15    0.70
   2   4   2    2.48    0.35
  -2   4  -2    1.52    0.38
   3  -4   2    5.10    0.98
   3  -4   2    5.21    0.84
   3  -4   2    5.71    0.73
  -3  -4  -2    5.97    0.73
  -3   4  -2    4.71    0.81
  -3   4  -2    5.11    0.67
  -3   4  -2    6.68    0.99
   3   4   2    6.28    0.59
   4  -4   2    0.43    0.40
  -4  -4  -2   -0.05    0.35
   4  -4   2    0.14    0.32
   4   4   2    0.17    0.24
  -4   4  -2    0.13    0.40
  -4   4  -2    0.37    0.42
  -5  -4  -2   12.91    1.22
   5  -4   2   13.95    1.42
  -5   4  -2   12.51    1.32
   5   4   2   11.31    0.91
  -5   4  -2   15.67    1.60
  -6  -4  -2   27.40    1.72
   6  -4   2   29.31    1.89
  -6   4  -2   25.77    1.80
  -6   4  -2   25.56    1.94
   7  -4   2    3.91    0.91
  -7  -4  -2    3.62    0.85
  -7   4  -2    4.81    0.95
  -7   4  -2    5.56    1.19
   8  -4   2    0.48    0.54
  -8  -4  -2    0.42    0.57
  -8   4  -2    0.30    0.57
  -8   4  -2    1.11    0.85
  -9  -4  -2    3.78    1.00
  -9   4  -2    3.67    1.19
  -9   4  -2    4.07    1.11
 -10  -4  -2    0.33    0.72
 -10   4  -2    1.77    0.90
 -11  -4  -2    4.28    1.33
 -11   4  -2    4.50    1.32
 -12  -4  -2   -0.85    0.81
 -12   4  -2    0.35    0.97
 -13  -4  -2    2.00    1.29
 -13   4  -2    0.77    1.06
 -13   4  -2    2.63    1.34
  13   4   2    1.48    1.08
 -14  -4  -2    0.12    1.17
 -14   4  -2    0.98    1.24
  14   4   2    0.61    1.00
 -14   4  -2    2.50    1.53
 -15  -4  -2   -1.38    1.19
  15  -4   2    0.62    1.25
 -15   4  -2    1.87    1.36
 -15   4  -2    0.87    1.39
  15   4   2    0.37    1.12
  16  -4   2    4.88    2.10
 -16  -4  -2   -0.30    1.52
 -16   4  -2    1.35    1.63
  16   4   2    1.40    1.41
 -16   4  -2    1.04    1.70
  17  -4   2    2.28    1.89
 -17  -4  -2   -0.80    1.60
  17   4   2   -0.63    1.28
 -17   4  -2    0.80    1.80
  18  -4   2    2.83    2.01
 -18  -4  -2   -0.39    2.00
 -18   4  -2    0.04    2.08
  19  -4   2    0.56    2.11
 -19  -4  -2    1.54    2.29
 -19   4  -2    2.47    2.30
 -20   4  -2    0.70    2.49
 -20  -5   2    0.19    2.49
  19  -5  -2    3.17    2.61
 -19  -5   2    2.54    2.51
 -18  -5   2    2.10    2.03
  18  -5  -2   -1.46    1.82
  17  -5  -2   -0.91    1.66
 -17  -5   2    1.10    1.99
 -17   5   2    0.17    2.25
  16  -5  -2    6.87    2.55
 -16  -5   2    3.89    2.21
 -16   5   2    6.24    2.21
 -15  -5   2    2.33    1.88
  15  -5  -2    2.12    1.61
  15   5  -2    0.17    1.25
 -15   5   2   -0.22    1.46
 -14  -5   2    4.82    1.77
  14  -5  -2    2.62    1.70
 -14   5   2    5.67    1.85
  14   5  -2    3.63    1.36
 -13  -5   2    1.18    1.31
  13  -5  -2    1.07    1.30
 -13   5   2    0.68    1.16
 -13   5   2    1.52    1.09
  13   5  -2    0.38    0.96
 -12  -5   2    1.84    1.33
  12  -5  -2    4.57    1.66
 -12   5   2    3.16    1.20
  12   5  -2    3.49    1.25
 -12   5   2    3.52    1.39
 -11  -5   2    3.05    1.35
  11  -5  -2    8.17    1.96
 -11   5   2    7.05    1.33
 -11   5   2    8.58    1.72
  11   5  -2    4.19    1.23
  10  -5  -2   -0.35    0.69
 -10  -5   2    0.86    0.93
 -10   5   2    2.25    0.86
 -10   5   2    1.60    1.00
  10   5  -2    0.65    0.79
  -9  -5   2    3.80    1.11
   9  -5  -2    1.57    1.02
   9   5  -2    3.33    0.95
  -9   5   2    2.40    0.82
  -8  -5   2   11.38    1.69
   8  -5  -2    9.21    1.41
   8  -5  -2    9.03    1.77
   8   5  -2    7.68    1.18
  -8   5   2    9.54    1.23
   7  -5  -2    5.52    1.07
  -7  -5   2    6.83    1.22
   7  -5  -2    7.52    1.49
  -7   5   2    6.62    0.94
   7   5  -2    4.56    0.83
   6  -5  -2   48.34    2.31
   6  -5  -2   46.71    3.02
   6  -5  -2   53.66    2.70
  -6  -5   2   45.33    2.62
  -6   5   2   45.91    2.12
   6   5  -2   45.71    1.99
  -5  -5   2   31.79    2.09
   5  -5  -2   35.46    2.43
   5  -5  -2   34.80    1.82
   5  -5  -2   34.51    2.07
   5   5  -2   34.27    1.43
  -5   5   2   35.34    1.68
   4  -5  -2   12.24    1.37
  -4  -5   2   12.93    1.46
   4  -5  -2   13.56    1.08
   4  -5  -2   11.01    1.46
   4   5  -2   11.71    0.62
  -4   5   2   11.99    0.93
   3  -5  -2    1.71    0.58
   3  -5  -2    3.44    0.77
  -3  -5   2    1.37    0.60
   3   5  -2    3.76    0.79
  -3   5   2    2.09    0.49
   2  -5  -2    5.77    0.87
  -2  -5   2    3.16    0.75
   2  -5  -2    4.93    0.35
   2  -5  -2    4.97    0.82
  -2   5   2    6.48    0.80
   2   5  -2    6.00    0.84
  -1  -5   2    0.34    0.42
   1  -5  -2    0.60    0.43
   1  -5  -2    0.32    0.33
  -1  -5   2    0.12    0.18
   1   5  -2   -0.01    0.29
   0  -5  -2   55.36    2.10
   0  -5   2   51.25    2.10
   0  -5  -2   53.54    2.36
   0  -5   2   53.87    2.61
   0   5  -2   53.36    2.74
   0   5   2   55.44    2.08
   0   5  -2   52.95    2.08
   1  -5   2    0.38    0.46
   1  -5   2    0.16    0.26
  -1  -5  -2    0.29    0.37
  -1  -5  -2    0.40    0.24
   1   5   2    0.17    0.19
  -1   5  -2   -0.09    0.36
   1   5   2    0.00    0.23
  -1   5  -2   -0.08    0.37
  -1   5  -2   -0.07    0.21
  -2  -5  -2   12.81    1.18
   2  -5   2   13.12    1.42
   2  -5   2   11.49    0.91
  -2  -5  -2   12.09    0.66
   2   5   2   10.84    0.65
  -2   5  -2   11.23    1.31
  -2   5  -2   11.65    1.36
  -2   5  -2   11.48    0.85
  -3  -5  -2   10.00    1.08
   3  -5   2   10.31    1.34
   3  -5   2   10.87    1.05
  -3   5  -2   10.92    0.87
  -3   5  -2   11.65    1.41
   3   5   2   11.26    0.66
  -3   5  -2    8.10    1.12
   4  -5   2    2.89    0.76
  -4  -5  -2    1.33    0.55
   4  -5   2    2.03    0.64
   4   5   2    2.03    0.39
  -4   5  -2    1.55    0.71
  -4   5  -2    2.11    0.69
  -5  -5  -2   41.45    2.13
   5  -5   2   43.48    2.40
  -5   5  -2   40.99    2.55
  -5   5  -2   45.59    2.42
   5   5   2   39.90    1.71
   6  -5   2    5.83    1.08
  -6  -5  -2    5.84    1.02
  -6   5  -2    9.31    1.70
   6   5   2    8.33    0.94
  -6   5  -2    7.67    1.15
   7  -5   2    0.89    0.62
  -7  -5  -2    0.13    0.48
  -7   5  -2    1.37    0.67
   8  -5   2    1.09    0.74
  -8  -5  -2    1.78    0.79
  -8   5  -2    0.47    0.61
   9  -5   2   -0.33    0.58
  -9  -5  -2    1.32    0.80
  -9   5  -2   -0.15    0.61
 -10  -5  -2   13.47    1.87
 -10   5  -2   10.83    1.73
 -11  -5  -2    0.53    1.05
 -11   5  -2    0.44    1.02
 -12  -5  -2   -0.49    0.94
 -12   5  -2    1.35    1.07
 -13  -5  -2   10.12    2.09
 -13   5  -2    9.42    1.98
  13   5   2    8.90    1.77
 -14  -5  -2    5.38    1.86
 -14   5  -2    4.42    1.65
  14   5   2    5.13    1.63
 -14   5  -2    5.11    1.74
 -15  -5  -2    4.49    1.74
  15  -5   2    2.98    1.73
 -15   5  -2    2.08    1.61
 -15   5  -2   -0.19    1.64
  15   5   2    2.30    1.46
  16  -5   2   -0.56    1.25
 -16  -5  -2    1.00    1.61
 -16   5  -2    1.47    1.62
 -16   5  -2    1.59    1.71
  17  -5   2   -1.52    1.54
 -17  -5  -2    2.16    1.98
 -17   5  -2   -1.77    1.68
 -18  -5  -2    1.17    2.18
  18  -5   2    0.78    1.84
 -18   5  -2   -1.13    2.06
  19  -5   2    1.10    2.16
 -19  -5  -2    1.78    2.37
 -19   5  -2   -4.77    2.12
  19  -6  -2    1.80    2.81
 -19  -6   2    0.00    2.56
 -18  -6   2   -0.83    2.25
  18  -6  -2    1.87    2.33
 -17  -6   2    0.30    2.14
  17  -6  -2    4.96    2.51
  16  -6  -2    2.87    2.04
 -16  -6   2    1.35    2.00
  15  -6  -2    7.52    2.46
 -15  -6   2   15.20    2.94
 -15   6   2   14.24    2.69
  14  -6  -2    1.85    1.60
 -14  -6   2    0.48    1.49
  14   6  -2    2.74    1.51
 -14   6   2    4.53    1.67
 -13  -6   2   29.37    3.48
  13  -6  -2   30.44    4.06
  13   6  -2   22.94    2.69
 -13   6   2   26.73    3.22
 -13   6   2   25.91    2.61
 -12  -6   2    7.87    1.92
  12  -6  -2    7.51    2.06
  12   6  -2    6.15    1.50
 -12   6   2    5.48    1.29
 -12   6   2    6.17    1.70
 -11  -6   2   30.50    3.26
  11  -6  -2   23.58    3.24
 -11   6   2   31.57    2.37
  11   6  -2   29.38    2.70
 -11   6   2   29.38    3.16
 -10  -6   2    7.77    1.63
  10  -6  -2    9.03    1.98
 -10   6   2    7.77    1.33
  10   6  -2   12.26    1.62
   9  -6  -2   45.78    3.58
  -9  -6   2   47.75    3.20
   9  -6  -2   47.43    3.01
  -9   6   2   48.89    2.64
   9   6  -2   49.03    2.59
  -8  -6   2   40.48    2.77
   8  -6  -2   41.19    3.87
   8  -6  -2   33.74    2.45
   8   6  -2   35.54    1.98
  -8   6   2   39.42    2.18
   7  -6  -2   52.89    2.94
  -7  -6   2   48.93    2.96
   7  -6  -2   42.43    3.20
  -7   6   2   49.28    2.37
   7   6  -2   52.49    2.19
   6  -6  -2   10.11    1.45
   6  -6  -2   12.53    1.97
  -6  -6   2   10.02    1.47
  -6   6   2   12.61    1.22
   6   6  -2   11.66    0.81
   5  -6  -2   35.35    1.98
   5  -6  -2   35.76    2.52
   5  -6  -2   34.45    1.77
  -5  -6   2   35.18    2.31
   5  -6  -2   33.34    2.18
  -5   6   2   37.25    1.85
  -4  -6   2   18.30    1.87
   4  -6  -2   16.79    1.04
   4  -6  -2   16.63    1.66
   4  -6  -2   18.21    1.94
   4  -6  -2   15.59    1.28
   4   6  -2   16.12    1.76
  -4   6   2   16.94    1.21
   3  -6  -2   82.15    3.58
   3  -6  -2   75.94    3.41
  -3  -6   2   83.39    3.67
   3  -6  -2   83.98    2.57
  -3   6   2   83.80    3.15
   3   6  -2   86.42    3.52
   2  -6  -2   86.28    3.57
   2  -6  -2   88.41    3.51
  -2  -6   2   87.83    3.77
  -2   6   2   88.51    3.37
   2   6  -2   86.40    3.39
   1  -6  -2    0.96    0.51
  -1  -6   2    1.07    0.29
  -1  -6   2    0.83    0.61
   1  -6  -2    1.13    0.48
   1   6  -2    1.02    0.43
   0  -6  -2   35.34    1.95
   0  -6  -2   29.98    1.52
   0  -6   2   27.89    1.95
   0  -6   2   30.37    1.52
   0   6  -2   32.44    1.53
   0   6  -2   29.55    2.17
  -1  -6  -2   40.38    1.62
   1  -6   2   42.82    1.82
   1  -6   2   41.66    2.37
  -1  -6  -2   38.28    2.10
   1   6   2   41.53    1.47
  -1   6  -2   37.43    2.40
  -1   6  -2   40.23    1.70
   2  -6   2   41.84    2.40
   2  -6   2   39.57    1.83
  -2  -6  -2   40.72    1.43
  -2  -6  -2   42.21    2.18
  -2   6  -2   39.32    2.35
   2   6   2   39.67    1.45
  -2   6  -2   38.90    1.70
   3  -6   2   69.04    3.22
  -3  -6  -2   58.67    2.77
   3  -6   2   70.68    2.67
  -3   6  -2   64.73    2.47
  -3   6  -2   64.94    3.13
   3   6   2   63.58    1.99
   4  -6   2    2.49    0.69
   4  -6   2    2.85    0.82
  -4  -6  -2    1.29    0.58
   4   6   2    3.07    0.40
  -4   6  -2    3.66    0.90
   5  -6   2    7.01    1.19
  -5  -6  -2    8.73    1.21
   5   6   2    8.62    0.77
  -5   6  -2    6.81    1.16
  -6  -6  -2   32.52    2.06
   6  -6   2   30.11    2.19
  -6   6  -2   31.41    2.12
   6   6   2   28.75    1.47
  -7  -6  -2   38.97    2.40
   7  -6   2   33.46    2.38
  -7   6  -2   37.97    2.42
   7   6   2   33.16    1.76
   8  -6   2    4.44    1.13
  -8  -6  -2    5.27    1.19
  -8   6  -2    7.03    1.30
   9  -6   2   48.11    3.05
  -9  -6  -2   49.09    3.07
  -9   6  -2   49.03    3.02
 -10  -6  -2    5.43    1.31
  10  -6   2    6.36    1.40
 -10   6  -2    7.48    1.54
 -11  -6  -2   21.18    2.53
 -11   6  -2   22.54    2.55
  11   6   2   23.75    2.42
 -12  -6  -2   35.12    3.42
  12   6   2   41.56    2.98
 -12   6  -2   42.65    3.32
 -13  -6  -2    9.64    2.08
  13   6   2    9.02    1.67
 -13   6  -2    9.00    1.98
 -14  -6  -2    2.46    1.62
  14  -6   2    4.57    2.01
 -14   6  -2    5.16    1.81
 -14   6  -2    5.00    1.68
  14   6   2    4.37    1.47
  15  -6   2    8.69    2.46
 -15  -6  -2    3.04    1.81
 -15   6  -2    8.00    2.12
 -15   6  -2    4.88    2.03
 -16  -6  -2    2.72    1.86
  16  -6   2    4.05    2.16
 -16   6  -2    0.05    1.96
 -16   6  -2    4.84    1.97
  17  -6   2   10.51    2.96
 -17  -6  -2   11.06    2.74
 -17   6  -2    6.33    2.39
 -17   6  -2    5.26    2.51
  18  -6   2   20.42    4.14
 -18  -6  -2   13.02    3.06
 -18   6  -2   13.38    3.44
 -19  -6  -2    5.77    2.92
 -19  -7   2   -0.41    2.21
 -18  -7   2   20.22    4.07
  18  -7  -2   27.26    4.86
 -17  -7   2    1.36    2.05
  17  -7  -2   -2.06    1.72
  16  -7  -2   49.30    5.92
 -16  -7   2   45.76    5.07
  15  -7  -2   -1.01    1.51
 -15  -7   2    4.48    1.99
 -14  -7   2   31.17    3.90
  14  -7  -2   38.54    4.77
 -14   7   2   35.36    4.06
 -13  -7   2    0.48    1.34
  13  -7  -2    2.84    1.52
 -13   7   2    1.31    1.32
 -13   7   2    1.82    1.13
 -12  -7   2   61.34    4.45
  12  -7  -2   69.40    5.14
  12   7  -2   63.77    3.85
 -12   7   2   72.47    3.79
 -12   7   2   64.91    4.44
  11  -7  -2    2.25    1.39
 -11  -7   2    5.69    1.67
  11   7  -2    4.60    1.13
 -11   7   2    3.66    1.16
 -10  -7   2   63.94    4.05
  10  -7  -2   62.80    4.50
  10  -7  -2   63.83    3.82
 -10   7   2   64.83    3.32
  10   7  -2   65.05    3.09
   9  -7  -2   21.83    2.42
  -9  -7   2   23.47    2.67
   9  -7  -2   22.18    3.01
  -9   7   2   21.23    1.95
   9   7  -2   21.88    1.56
   8  -7  -2   46.42    3.53
  -8  -7   2   55.68    3.40
   8  -7  -2   46.55    3.05
   8   7  -2   50.75    2.17
  -8   7   2   53.60    2.61
   7  -7  -2   15.15    1.90
  -7  -7   2   22.30    2.40
   7  -7  -2   23.33    2.85
  -7   7   2   18.30    1.66
   7   7  -2   19.67    1.06
  -6  -7   2  122.37    5.31
   6  -7  -2  130.53    5.27
   6  -7  -2  132.35    5.81
  -6   7   2  133.27    4.54
  -5  -7   2   14.36    1.81
   5  -7  -2   14.15    1.70
   5  -7  -2   14.17    1.97
   5  -7  -2   14.84    1.11
  -5   7   2   13.93    1.32
   5   7  -2   14.75    1.83
   4  -7  -2  155.94    5.75
   4  -7  -2  155.20    5.95
   4  -7  -2  155.00    4.60
  -4  -7   2  145.82    5.83
  -4   7   2  155.77    5.17
   4   7  -2  164.94    5.83
  -3  -7   2   45.30    2.72
   3  -7  -2   43.35    1.49
   3  -7  -2   42.73    2.51
   3  -7  -2   40.96    2.47
   3   7  -2   42.32    2.36
  -3   7   2   46.33    2.28
  -2  -7   2  182.12    6.54
   2  -7  -2  169.50    6.20
   2  -7  -2  188.88    6.12
   2   7  -2  177.72    5.86
  -2   7   2  190.18    6.12
  -1  -7   2  149.28    5.67
   1  -7  -2  155.06    5.04
   1  -7  -2  152.65    5.47
  -1  -7   2  146.78    4.33
   1   7  -2  150.00    4.85
  -1   7   2  150.30    5.41
   0  -7  -2  191.82    6.40
   0  -7  -2  184.67    5.68
   0  -7   2  180.56    6.59
   0  -7   2  193.08    5.66
   0   7  -2  185.32    6.89
   0   7  -2  186.09    5.59
  -1  -7  -2   35.69    2.19
   1  -7   2   39.43    2.45
  -1  -7  -2   35.27    1.58
   1  -7   2   36.92    1.71
   1   7   2   37.11    1.34
  -1   7  -2   37.68    2.51
   1   7   2   38.40    1.47
  -1   7  -2   32.58    1.55
  -2  -7  -2   48.23    2.61
   2  -7   2   57.09    3.02
   2  -7   2   49.73    2.18
  -2  -7  -2   54.00    1.77
  -2   7  -2   54.04    2.99
  -2   7  -2   51.61    2.03
  -3  -7  -2   29.00    1.97
   3  -7   2   25.90    1.57
   3  -7   2   29.53    2.19
  -3   7  -2   31.96    2.21
  -3   7  -2   29.95    1.49
   4  -7   2  116.04    4.80
  -4  -7  -2  109.88    4.42
   4  -7   2  111.58    4.34
  -4   7  -2  117.39    4.71
   5  -7   2   72.95    3.64
  -5  -7  -2   74.72    3.42
  -5   7  -2   72.60    3.53
   5   7   2   71.87    2.22
  -6  -7  -2   17.47    1.84
   6  -7   2   22.69    2.24
   6   7   2   19.36    1.06
  -6   7  -2   22.42    2.10
   7  -7   2   48.40    3.01
  -7  -7  -2   50.68    2.90
   7   7   2   49.90    2.10
  -7   7  -2   51.79    2.96
  -8  -7  -2   54.67    3.18
   8  -7   2   58.80    3.37
  -8   7  -2   53.26    3.15
   8   7   2   60.00    2.58
   9  -7   2   29.33    2.80
  -9  -7  -2   29.32    2.67
   9   7   2   26.05    1.83
  -9   7  -2   21.29    2.27
 -10  -7  -2   71.98    4.06
  10  -7   2   73.35    4.07
 -10   7  -2   72.80    3.93
  10   7   2   75.31    3.50
 -11  -7  -2   28.78    3.07
 -11   7  -2   29.99    2.88
  11   7   2   31.01    2.37
 -12  -7  -2   11.24    2.18
 -12   7  -2   12.87    2.10
  12   7   2    9.83    1.68
  13  -7   2   31.57    4.26
 -13  -7  -2   29.56    3.46
 -13   7  -2   29.46    3.20
 -14  -7  -2   15.89    2.80
  14  -7   2   22.97    3.84
 -14   7  -2   18.97    2.78
  15  -7   2   14.83    3.23
 -15  -7  -2   14.45    2.88
 -15   7  -2   13.25    2.72
 -15   7  -2    7.56    2.06
 -16  -7  -2    9.49    2.69
  16  -7   2   13.14    3.13
 -16   7  -2   15.84    2.93
 -16   7  -2    6.94    2.47
  17  -7   2   22.07    4.06
 -17  -7  -2   11.54    3.02
  18  -7   2   19.13    4.13
 -18  -7  -2   14.76    3.42
 -18  -8   2    1.33    2.60
  18  -8  -2    5.62    2.92
 -17  -8   2   49.57    5.59
  17  -8  -2   58.35    6.71
  16  -8  -2    3.02    2.27
 -16  -8   2    3.17    2.31
 -15  -8   2   69.43    5.54
  15  -8  -2   78.14    6.12
 -14  -8   2    7.00    2.28
  14  -8  -2    4.05    1.95
 -13  -8   2  101.05    6.05
  13  -8  -2   97.64    6.66
 -13   8   2  117.26    8.88
 -12  -8   2   20.29    2.94
  12  -8  -2   20.90    3.43
 -12   8   2   25.18    2.45
  11  -8  -2  151.09    6.70
  11  -8  -2  148.40    7.75
 -11  -8   2  156.93    7.19
 -11   8   2  145.21    5.79
  10  -8  -2    6.53    1.58
  10  -8  -2    5.83    1.91
 -10  -8   2    5.16    1.58
 -10   8   2    4.99    1.20
   9  -8  -2   88.41    4.53
  -9  -8   2   83.05    4.71
   9  -8  -2   77.54    5.03
   9   8  -2   86.62    3.07
  -9   8   2   87.95    3.79
  -8  -8   2   52.25    3.50
   8  -8  -2   54.97    3.89
   8  -8  -2   53.92    3.36
  -8   8   2   52.43    2.68
   7  -8  -2  155.90    6.14
  -7  -8   2  152.34    6.30
   7  -8  -2  150.60    6.73
  -7   8   2  142.88    5.15
   6  -8  -2   26.13    2.76
  -6  -8   2   25.32    2.61
   6  -8  -2   27.56    2.56
  -6   8   2   24.11    1.73
   6   8  -2   24.35    2.61
   5  -8  -2  117.37    4.89
   5  -8  -2  109.27    3.75
   5  -8  -2  113.56    5.17
  -5  -8   2  122.20    5.17
  -5   8   2  108.73    4.19
   5   8  -2  108.16    4.84
   4  -8  -2   21.31    2.16
   4  -8  -2   26.76    2.52
   4  -8  -2   19.06    1.05
  -4  -8   2   23.59    2.40
   4   8  -2   19.72    1.99
  -4   8   2   19.57    1.57
   3  -8  -2  120.07    4.83
  -3  -8   2  119.42    5.12
   3  -8  -2  121.48    4.92
  -3   8   2  116.81    4.50
   3   8  -2  114.32    4.53
   2  -8  -2   84.42    4.01
   2  -8  -2   92.19    3.82
  -2  -8   2  101.93    4.50
  -2   8   2   95.42    3.99
   2   8  -2   89.25    3.60
   1  -8  -2  219.90    7.45
  -1  -8   2  217.39    7.73
  -1  -8   2  222.42    6.21
  -1  -8   2  218.96    6.09
   1  -8  -2  213.35    6.80
  -1   8   2  215.14    7.41
   1   8  -2  215.29    6.59
   0  -8   2    8.78    1.46
   0  -8  -2    8.82    1.33
   0  -8  -2   10.21    1.06
   0   8  -2    7.97    0.88
   0   8  -2    9.16    1.63
  -1  -8  -2  242.09    6.95
   1  -8   2  242.81    8.42
   1  -8   2  236.90    7.04
  -1  -8  -2  245.21    8.11
   1   8   2  251.36    6.52
  -1   8  -2  242.20    6.90
  -1   8  -2  252.55    8.64
   1   8   2  249.20    6.63
   2  -8   2   62.29    3.36
   2  -8   2   60.48    2.43
  -2  -8  -2   61.53    3.12
  -2  -8  -2   57.02    1.93
   2   8   2   59.82    2.39
  -2   8  -2   59.70    3.35
  -2   8  -2   55.98    2.17
   2   8   2   58.35    2.19
   3  -8   2  152.35    6.13
   3  -8   2  164.22    5.14
  -3  -8  -2  155.56    5.85
  -3   8  -2  160.19    6.16
  -4  -8  -2   84.27    3.92
   4  -8   2   88.19    3.44
   4  -8   2   91.15    4.28
  -4   8  -2   83.74    4.05
  -5  -8  -2   49.60    2.89
   5  -8   2   46.48    3.00
  -5   8  -2   49.53    2.95
  -6  -8  -2   79.22    3.84
   6  -8   2   77.45    4.02
  -6   8  -2   78.06    3.87
  -7  -8  -2   52.01    3.10
   7  -8   2   49.66    3.22
   7   8   2   49.18    1.84
   7   8   2   47.61    1.79
  -7   8  -2   49.48    3.04
   8  -8   2   53.59    3.35
  -8  -8  -2   50.75    3.22
   8   8   2   48.91    2.12
  -8   8  -2   50.10    3.09
   9  -8   2   25.15    2.80
  -9  -8  -2   25.62    2.65
  -9   8  -2   27.20    2.65
   9   8   2   21.82    1.55
  10  -8   2   54.89    3.63
 -10  -8  -2   57.55    3.71
 -10   8  -2   52.10    3.39
 -11  -8  -2   73.02    4.46
 -11   8  -2   76.31    4.26
 -12  -8  -2   48.34    3.81
  12  -8   2   48.31    5.14
 -12   8  -2   47.78    3.62
  13  -8   2   21.44    3.52
 -13  -8  -2   23.05    3.12
 -13   8  -2   21.31    2.82
 -14  -8  -2   35.45    3.95
  14  -8   2   37.57    4.63
 -14   8  -2   35.77    3.72
  15  -8   2   35.04    4.76
 -15  -8  -2   33.86    4.16
 -15   8  -2   26.66    3.74
 -15   8  -2   31.83    4.66
 -16  -8  -2   34.53    4.34
  16  -8   2   37.71    5.00
  17  -8   2   35.13    5.08
 -17  -8  -2   33.90    4.34
 -18  -8  -2   20.43    3.83
 -18  -9   2   22.22    4.34
  17  -9  -2    0.33    2.29
 -17  -9   2    2.42    2.33
 -16  -9   2   40.88    4.87
  16  -9  -2   50.33    5.99
  15  -9  -2    3.62    2.31
 -15  -9   2    7.56    2.60
  14  -9  -2   80.36    6.30
 -14  -9   2   71.43    5.48
  13  -9  -2   17.39    3.37
 -13  -9   2   18.31    3.00
  12  -9  -2   84.23    6.12
 -12  -9   2   94.67    5.74
 -11  -9   2   22.38    3.12
  11  -9  -2   21.02    2.77
  11  -9  -2   22.87    3.53
 -11   9   2   26.06    2.51
  10  -9  -2   77.46    4.55
 -10  -9   2   88.50    5.16
  10  -9  -2   82.23    5.47
 -10   9   2   86.13    3.95
  -9  -9   2   43.02    3.90
   9  -9  -2   42.63    3.21
   9  -9  -2   42.62    4.35
  -9   9   2   40.17    2.52
  -8  -9   2  116.65    5.69
   8  -9  -2  127.17    5.62
   8  -9  -2  110.18    6.03
   8   9  -2  124.72    6.11
  -8   9   2  113.75    4.53
   7  -9  -2   42.41    3.49
   7  -9  -2   48.03    3.24
  -7  -9   2   50.79    3.50
   7   9  -2   51.63    3.51
  -7   9   2   51.51    2.67
   6  -9  -2  217.24    6.61
   6  -9  -2  204.91    7.84
   6  -9  -2  211.23    8.37
  -6  -9   2  218.27    8.21
   6   9  -2  216.31    8.08
  -6   9   2  218.40    7.05
   5  -9  -2   52.27    3.21
  -5  -9   2   51.87    3.34
   5  -9  -2   48.24    2.05
   5  -9  -2   47.36    3.22
   5   9  -2   47.51    3.03
  -5   9   2   56.72    2.79
   4  -9  -2  105.18    4.73
  -4  -9   2  102.74    4.93
   4  -9  -2  108.26    4.81
   4   9  -2  101.74    4.42
  -4   9   2  106.30    4.28
   3  -9  -2   11.21    1.57
   3  -9  -2    9.37    1.52
  -3  -9   2    6.03    1.44
   3   9  -2    9.62    1.29
  -3   9   2    9.52    1.38
  -2  -9   2  103.05    4.87
   2  -9  -2   99.84    4.61
   2  -9  -2  106.58    4.31
   2   9  -2  105.81    3.98
  -2   9   2  106.06    4.54
  -1  -9   2    5.95    0.67
  -1  -9   2    7.68    0.82
  -1  -9   2    4.42    1.18
   1  -9  -2    6.59    1.02
   1  -9  -2    5.64    1.21
   1   9  -2    6.55    0.88
  -1   9   2    3.20    1.02
   1   9  -2    2.39    1.02
   0  -9  -2  115.34    4.93
   0  -9   2  109.40    4.00
   0  -9  -2  112.61    4.02
   0  -9   2  115.53    5.17
   0   9  -2  119.31    3.81
   0   9  -2  123.95    5.57
   1  -9   2   32.38    2.52
  -1  -9  -2   30.98    1.54
  -1  -9  -2   30.52    2.32
   1  -9   2   30.95    1.58
  -1   9  -2   30.19    1.44
  -1   9  -2   34.79    2.69
   2  -9   2  182.15    6.91
  -2  -9  -2  169.97    6.53
  -2  -9  -2  176.78    4.86
   2  -9   2  175.17    5.38
  -2   9  -2  174.63    5.14
   2   9   2  178.55    5.35
   2   9   2  172.17    5.12
  -2   9  -2  174.51    6.87
  -3  -9  -2   88.61    4.18
   3  -9   2   86.47    4.41
   3  -9   2   88.09    3.30
   3   9   2   90.03    3.52
  -3   9  -2   88.31    4.38
   3   9   2   88.61    3.29
   4  -9   2   95.32    4.60
   4  -9   2   93.23    3.57
  -4  -9  -2   88.85    4.29
  -4   9  -2   88.80    4.38
  -5  -9  -2  135.31    5.60
   5  -9   2  136.21    5.81
  -5   9  -2  134.23    5.62
  -6  -9  -2   46.97    3.01
   6  -9   2   38.30    2.94
  -6   9  -2   44.84    2.93
   7  -9   2   50.05    3.36
  -7  -9  -2   47.69    3.19
  -7   9  -2   47.01    3.09
  -8  -9  -2   77.07    4.12
   8  -9   2   67.83    4.07
  -8   9  -2   62.42    3.68
   9  -9   2   84.76    4.66
  -9  -9  -2   85.62    4.64
  -9   9  -2   85.89    4.35
 -10  -9  -2   73.44    4.37
  10  -9   2   68.82    4.28
 -10   9  -2   67.88    3.96
 -11  -9  -2   69.02    4.55
  11  -9   2   74.98    5.41
 -11   9  -2   73.05    4.22
 -12  -9  -2   54.86    4.16
  12  -9   2   65.21    6.18
 -12   9  -2   46.82    3.65
 -13  -9  -2   32.39    3.68
  13  -9   2   27.72    3.90
 -13   9  -2   40.84    3.79
  14  -9   2   32.88    4.64
 -14  -9  -2   31.09    3.81
 -15  -9  -2   57.76    5.36
  15  -9   2   66.94    6.75
 -16  -9  -2   15.09    3.25
  16  -9   2   20.57    4.05
  17  -9   2   19.79    4.07
 -17  -9  -2   13.05    3.12
  18  10  -2   -1.96    2.32
 -17 -10   2   11.63    3.49
  17 -10  -2   26.44    5.18
  17  10  -2   17.24    3.98
 -16 -10   2   -1.85    2.08
  16 -10  -2   -1.46    2.18
  16  10  -2   -0.76    1.73
 -15 -10   2   43.08    5.00
  15 -10  -2   52.98    6.22
  14 -10  -2   -1.18    1.45
 -14 -10   2    1.04    1.89
  13 -10  -2   82.77    6.31
 -13 -10   2   72.40    5.55
  12 -10  -2    5.60    2.17
 -12 -10   2    6.33    2.13
  11 -10  -2   37.89    4.51
 -11 -10   2   41.88    4.28
  11 -10  -2   41.61    3.93
  11  10  -2   37.89    4.45
  10 -10  -2   -0.74    1.09
 -10 -10   2    0.61    1.33
  10 -10  -2    0.04    1.02
  10  10  -2   -0.50    0.94
   9 -10  -2   36.16    3.50
  -9 -10   2   41.86    3.97
   9 -10  -2   33.71    3.96
  -9  10   2   37.47    2.51
   9  10  -2   41.56    4.17
   8 -10  -2    0.42    1.06
  -8 -10   2    0.68    1.00
   8 -10  -2    0.21    0.87
  -8  10   2    1.45    0.81
   8  10  -2    0.01    0.97
   7 -10  -2  104.34    5.63
   7 -10  -2  102.88    5.14
  -7 -10   2  112.67    5.57
  -7  10   2  108.15    4.37
   7  10  -2   98.43    5.24
   6 -10  -2   12.81    1.95
  -6 -10   2   14.06    2.21
   6 -10  -2    6.26    1.54
  -6  10   2   10.79    1.47
   6  10  -2   15.84    2.17
  -5 -10   2  151.29    6.51
   5 -10  -2  148.10    6.24
   5 -10  -2  141.55    4.35
   5 -10  -2  148.73    6.39
   5  10  -2  144.14    5.90
  -5  10   2  151.08    5.56
  -4 -10   2   41.78    3.13
   4 -10  -2   39.37    2.85
   4 -10  -2   37.28    2.74
   4  10  -2   39.26    2.55
  -4  10   2   39.07    2.52
   3 -10  -2   52.62    3.06
  -3 -10   2   54.07    3.51
   3 -10  -2   59.85    3.45
  -3  10   2   48.78    2.96
   3  10  -2   49.69    2.74
   2 -10  -2   61.60    3.60
  -2 -10   2   68.51    3.96
   2 -10  -2   59.39    3.09
  -2  10   2   59.56    3.44
   2  10  -2   61.23    2.82
   1 -10  -2   75.29    3.30
  -1 -10   2   74.03    2.68
   1 -10  -2   76.25    3.99
  -1 -10   2   71.90    2.61
  -1 -10   2   76.90    4.24
  -1  10   2   81.09    4.12
   1  10  -2   75.85    2.95
   1  10  -2   72.34    4.50
   0 -10  -2   35.91    1.99
   0 -10   2   40.69    2.05
   0 -10  -2   36.88    2.71
   0 -10   2   39.18    2.96
   0  10  -2   34.11    3.37
   0  10   2   39.26    2.92
   0  10  -2   40.77    1.77
  -1 -10  -2  128.35    5.46
   1 -10   2  123.88    4.70
  -1 -10  -2  123.91    4.05
   1 -10   2  131.54    5.81
  -1  10  -2  126.83    3.83
  -1  10  -2  118.72    5.78
   2 -10   2   50.26    3.37
   2 -10   2   47.37    2.75
   2 -10   2   43.99    1.99
  -2 -10  -2   48.87    3.13
   2  10   2   50.03    2.03
   2  10   2   47.65    1.85
  -2  10  -2   52.03    3.43
   3 -10   2   73.32    4.21
   3 -10   2   78.21    3.95
  -3 -10  -2   76.04    4.07
   3 -10   2   77.18    2.98
   3  10   2   79.14    3.21
  -3  10  -2   71.81    4.13
   3  10   2   82.66    3.02
  -4 -10  -2   54.40    3.35
   4 -10   2   55.10    3.55
   4 -10   2   50.05    2.53
  -4  10  -2   56.97    3.49
   4  10   2   57.44    2.92
  -5 -10  -2   85.82    4.38
   5 -10   2   82.66    4.48
  -5  10  -2   83.66    4.30
  -6 -10  -2   14.17    2.11
   6 -10   2   17.69    2.38
  -6  10  -2   17.30    2.17
   7 -10   2   67.97    4.11
  -7 -10  -2   63.70    3.85
  -7  10  -2   59.05    3.64
  -8 -10  -2   73.52    4.36
   8 -10   2   84.35    4.69
  -8  10  -2   84.74    4.34
   9 -10   2   30.16    3.78
   9 -10   2   26.93    3.09
  -9 -10  -2   34.50    3.40
  -9  10  -2   30.20    2.92
 -10 -10  -2   43.44    3.93
  10 -10   2   35.31    4.18
 -10  10  -2   38.49    3.10
 -11 -10  -2   40.33    3.94
  11 -10   2   29.63    4.01
 -11  10  -2   28.71    3.02
  12 -10   2   42.09    4.87
 -12 -10  -2   46.46    4.39
 -12  10  -2   30.20    3.27
 -13 -10  -2    8.07    2.29
  13 -10   2    9.73    2.60
 -14 -10  -2   31.38    4.06
  14 -10   2   34.91    4.94
  15 -10   2    7.93    2.71
 -15 -10  -2   14.80    3.10
  16 -10   2   16.17    3.71
 -16 -10  -2   22.48    3.88
 -17 -10  -2    5.79    3.09
 -17 -11   2    2.61    4.02
  17  11  -2   -2.19    2.17
  16 -11  -2    3.58    2.63
 -16 -11   2    9.57    3.05
  16  11  -2    8.47    3.13
 -15 -11   2    0.27    2.02
  15 -11  -2   -1.30    1.85
  15  11  -2   -1.13    1.90
 -14 -11   2   23.14    3.88
  14 -11  -2   20.68    4.04
  14  11  -2   12.17    3.15
 -13 -11   2    3.58    2.13
  13 -11  -2   -0.48    1.72
  13  11  -2    0.46    1.70
  12 -11  -2   49.51    5.68
 -12 -11   2   41.31    4.53
  12  11  -2   35.58    4.59
  11 -11  -2    1.99    1.33
 -11 -11   2   -1.40    1.36
  11 -11  -2   -0.66    1.25
  11  11  -2    0.93    1.57
  10 -11  -2   15.25    3.15
  10 -11  -2   18.08    2.77
 -10 -11   2   19.74    2.99
  10  11  -2   23.09    3.37
   9 -11  -2    5.03    1.60
  -9 -11   2    1.46    1.48
   9 -11  -2    3.44    1.74
   9  11  -2    1.45    1.14
   8 -11  -2   19.52    3.03
   8 -11  -2   25.80    2.95
  -8 -11   2   25.36    3.24
  -8  11   2   26.99    2.20
   8  11  -2   25.53    3.16
   7 -11  -2    1.10    1.04
  -7 -11   2   -0.46    1.03
   7 -11  -2    1.16    1.11
   7  11  -2    0.09    0.83
  -7  11   2    0.12    0.84
  -6 -11   2   69.46    4.39
   6 -11  -2   58.16    4.08
   6 -11  -2   65.05    4.04
   6  11  -2   68.04    3.94
  -6  11   2   65.77    3.40
  -5 -11   2   21.95    2.82
   5 -11  -2   26.55    2.89
   5 -11  -2   25.18    2.92
  -5  11   2   29.20    2.25
   5  11  -2   24.27    2.52
   4 -11  -2   30.54    2.94
  -4 -11   2   31.07    3.23
   4 -11  -2   33.48    3.15
   4  11  -2   31.73    2.35
  -4  11   2   27.32    2.29
   3 -11  -2   13.31    1.85
  -3 -11   2   12.77    2.15
   3 -11  -2   12.85    2.02
   3  11  -2   13.84    1.62
  -3  11   2   12.97    1.82
  -2 -11   2   54.88    3.76
   2 -11  -2   58.10    3.10
   2 -11  -2   58.67    3.64
  -2  11   2   55.18    3.47
   2  11  -2   58.48    4.25
   2  11  -2   53.70    2.59
  -1 -11   2   27.15    1.40
  -1 -11   2   23.22    2.77
   1 -11  -2   21.96    2.60
   1 -11  -2   22.24    1.80
  -1  11   2   22.84    2.64
   1  11  -2   24.66    1.48
   1  11  -2   23.86    3.11
   0 -11  -2   31.52    1.91
   0 -11   2   35.22    3.39
   0 -11   2   35.88    1.97
   0 -11  -2   32.40    3.05
   0  11  -2   34.09    1.52
   0  11   2   33.47    3.32
   0  11  -2   33.44    3.52
   1 -11   2   21.60    2.62
  -1 -11  -2   13.25    2.06
  -1 -11  -2   15.30    1.14
   1 -11   2   16.58    1.70
  -1  11  -2   19.40    2.64
  -1  11  -2   16.38    0.91
   2 -11   2   16.38    1.90
  -2 -11  -2   11.42    1.90
   2 -11   2   12.74    2.08
  -2  11  -2   11.43    2.06
   3 -11   2   10.27    1.70
   3 -11   2   12.99    2.10
  -3 -11  -2   12.31    2.00
   3  11   2    9.38    1.14
  -3  11  -2   10.77    1.91
   4 -11   2    8.78    1.65
   4 -11   2   10.86    1.97
  -4 -11  -2   15.82    2.19
   4  11   2   11.41    1.46
  -4  11  -2   11.22    1.93
   5 -11   2    9.06    1.83
  -5 -11  -2    9.84    1.89
   5 -11   2   10.37    1.93
  -5  11  -2   11.45    1.93
   5  11   2    8.26    1.48
  -6 -11  -2   14.23    2.19
   6 -11   2   14.94    2.22
   6 -11   2   13.13    2.19
  -6  11  -2   12.97    2.00
   7 -11   2   13.24    2.20
   7 -11   2    9.59    1.96
  -7 -11  -2   10.95    2.07
  -7  11  -2    8.98    1.74
  -8 -11  -2   29.80    3.23
   8 -11   2   36.83    3.77
   8 -11   2   38.99    4.19
  -8  11  -2   37.02    2.98
  -9 -11  -2   39.74    3.85
   9 -11   2   34.00    4.06
   9 -11   2   36.39    3.65
  -9  11  -2   31.12    3.05
 -10 -11  -2   19.67    2.84
  10 -11   2   12.99    2.68
 -10  11  -2   18.61    2.57
  11 -11   2   24.18    3.72
 -11 -11  -2   18.47    2.97
 -11  11  -2   21.75    2.77
  12 -11   2    5.17    2.20
 -12 -11  -2    7.60    2.20
  13 -11   2    6.70    2.50
 -13 -11  -2    8.05    2.35
  14 -11   2    2.05    1.93
 -14 -11  -2    4.65    2.17
 -15 -11  -2    9.36    2.63
  15 -11   2   11.64    3.14
  16 -11   2    3.53    2.54
 -16 -11  -2    4.17    2.49
  17  12  -2    3.76    3.00
 -16 -12   2    2.90    2.75
  16 -12  -2   -0.24    3.38
  16  12  -2   -0.76    2.35
 -15 -12   2    4.75    2.72
  15 -12  -2    7.32    2.96
  15  12  -2    1.56    2.51
  14 -12  -2   -1.09    1.93
 -14 -12   2    1.08    2.15
  14  12  -2   -1.34    1.84
  13 -12  -2    5.53    2.63
 -13 -12   2    9.61    2.78
  13  12  -2    8.58    2.95
 -12 -12   2    2.64    1.82
  12 -12  -2    1.33    1.66
  12  12  -2    0.09    1.51
 -11 -12   2   10.68    2.63
  11 -12  -2   12.12    2.98
  11  12  -2   12.13    2.76
  10 -12  -2    1.12    1.61
 -10 -12   2    0.97    1.49
  10 -12  -2    0.28    1.24
  10  12  -2    3.86    1.92
   9 -12  -2   14.44    2.57
   9 -12  -2   11.66    2.70
  -9 -12   2   12.02    2.50
   9  12  -2   12.13    2.45
   8 -12  -2   11.19    2.20
  -8 -12   2    4.33    1.84
   8 -12  -2    4.25    1.80
   8  12  -2    6.73    1.82
   7 -12  -2    8.57    2.05
   7 -12  -2   10.67    2.14
  -7 -12   2    7.47    2.01
  -7  12   2   13.28    2.76
   7  12  -2    6.05    1.66
   6 -12  -2    1.82    1.20
   6 -12  -2    6.17    1.54
  -6 -12   2    5.89    1.75
   6  12  -2    3.70    1.30
  -6  12   2    3.14    1.18
  -5 -12   2    7.86    1.85
   5 -12  -2    8.52    1.81
   5 -12  -2    7.90    1.78
   5  12  -2    7.60    1.55
  -5  12   2    9.71    1.67
   4 -12  -2    1.29    1.03
  -4 -12   2    1.25    1.13
   4 -12  -2    0.21    0.88
   4  12  -2    0.83    0.87
  -4  12   2    1.34    0.91
  -3 -12   2    4.52    1.52
   3 -12  -2    5.06    1.28
   3 -12  -2    8.93    1.75
  -3  12   2    4.57    1.39
   3  12  -2    5.34    1.10
   2 -12  -2    1.81    1.05
   2 -12  -2    1.35    0.78
  -2 -12   2    0.85    1.04
  -2  12   2    4.24    1.21
   2  12  -2    1.57    1.32
   2  12  -2    3.26    0.79
   1 -12  -2    1.84    1.03
  -1 -12   2    1.13    1.02
   1 -12  -2   -0.05    0.54
   1  12  -2   -0.10    1.07
  -1  12   2    1.33    0.98
   0 -12  -2    3.34    0.82
   0 -12   2    3.52    0.83
   0 -12   2    4.05    1.48
   0 -12  -2    2.05    1.11
   0  12   2    5.28    1.54
   0  12  -2    5.19    1.63
   1 -12   2    0.17    0.58
  -1 -12  -2    0.24    0.73
   1 -12   2    1.33    1.07
  -1 -12  -2    1.94    1.15
  -1  12  -2    1.28    1.06
   2 -12   2   16.15    1.92
  -2 -12  -2   15.32    2.24
   2 -12   2   14.13    2.29
  -2  12  -2   16.95    2.50
  -3 -12  -2    9.92    1.92
   3 -12   2    8.92    1.61
   3 -12   2   10.37    1.95
  -3  12  -2    9.13    1.94
   4 -12   2   12.88    2.24
  -4 -12  -2    8.89    1.84
   4 -12   2   16.63    2.24
  -4  12  -2   11.82    2.08
   5 -12   2    0.89    1.09
  -5 -12  -2    1.01    1.10
   5 -12   2    0.62    0.99
   5  12   2    0.40    0.75
  -5  12  -2   -0.16    0.88
   6 -12   2    0.54    1.00
  -6 -12  -2    1.65    1.17
   6 -12   2   -0.68    1.02
   6  12   2    0.76    0.91
  -6  12  -2    1.27    1.11
  -7 -12  -2    5.76    1.68
   7 -12   2    6.14    1.71
   7 -12   2    4.59    1.67
   7  12   2    2.97    1.31
  -7  12  -2    5.34    1.57
  -8 -12  -2    1.61    1.53
   8 -12   2    7.43    1.98
   8 -12   2   10.50    2.37
   8  12   2    6.66    1.87
  -8  12  -2   11.16    2.04
  -9 -12  -2    3.09    1.63
   9 -12   2    4.74    2.16
   9 -12   2    4.47    1.76
  -9  12  -2    4.93    1.58
  10 -12   2    2.57    1.81
 -10 -12  -2    2.71    1.77
 -11 -12  -2    5.91    2.13
  11 -12   2    3.34    1.86
  12 -12   2   10.01    2.70
 -12 -12  -2    8.30    2.30
 -13 -12  -2    4.95    2.09
  13 -12   2    4.44    2.22
 -14 -12  -2    2.73    2.30
  14 -12   2    6.57    2.61
 -15 -12  -2   -0.42    2.09
  15 -12   2    0.77    2.12
  15 -13  -2   -1.44    2.11
 -15 -13   2   -0.40    2.24
  14 -13  -2    0.61    1.99
 -14 -13   2    0.09    2.18
 -13 -13   2    1.05    2.14
  13 -13  -2   -0.58    1.63
 -12 -13   2   -1.04    1.67
  12 -13  -2    4.56    2.35
  12  13  -2    1.71    3.23
 -11 -13   2    2.93    1.83
  11 -13  -2    1.53    1.59
  11  13  -2   -2.22    2.19
  10 -13  -2    3.52    1.89
 -10 -13   2    3.76    2.03
  10 -13  -2    3.94    1.73
  10  13  -2   -1.36    1.84
   9 -13  -2    0.37    1.18
   9 -13  -2    0.20    1.37
  -9 -13   2   -0.57    1.47
   9  13  -2    0.06    1.99
   8 -13  -2   -0.10    1.12
  -8 -13   2    1.85    1.53
   8 -13  -2   -1.65    1.05
   7 -13  -2   -0.24    1.09
   7 -13  -2    1.13    1.28
  -7 -13   2   -0.80    1.17
   6 -13  -2    6.83    1.85
   6 -13  -2    7.41    1.83
  -6 -13   2    8.78    2.13
   5 -13  -2   -1.02    1.02
   5 -13  -2    0.04    0.98
  -5 -13   2    0.68    1.19
  -5  13   2   -0.67    0.85
   4 -13  -2    3.15    1.19
   4 -13  -2    2.63    1.25
  -4 -13   2    1.60    1.36
  -4  13   2    2.41    1.12
   3 -13  -2    0.32    0.76
   3 -13  -2    1.75    1.12
  -3 -13   2    0.50    1.13
   3  13  -2    0.98    1.33
  -3  13   2   -0.17    0.97
   2 -13  -2    4.41    1.11
   2 -13  -2    4.63    1.47
  -2 -13   2    3.37    1.48
   2  13  -2    2.17    1.56
  -2  13   2    4.07    1.42
   1 -13  -2    2.42    0.88
   1 -13  -2    0.92    0.99
  -1 -13   2    2.10    1.31
   1  13  -2    0.56    1.23
  -1  13   2    1.91    1.23
   0 -13   2    1.95    1.33
   0 -13  -2    1.94    1.19
   0  13  -2   -0.97    1.05
   0  13   2    1.80    1.33
  -1 -13  -2   -0.07    0.90
   1 -13   2   -0.31    0.62
   1 -13   2    0.38    0.99
  -1  13  -2    0.98    1.17
   1  13   2   -0.11    0.98
  -2 -13  -2    1.27    1.11
   2 -13   2   -0.18    0.66
   2 -13   2    0.58    1.00
  -2  13  -2    0.96    1.22
   3 -13   2    0.50    0.89
   3 -13   2    1.73    1.24
  -3 -13  -2    0.61    1.11
  -3  13  -2    0.41    1.16
   4 -13   2    6.31    1.58
  -4 -13  -2    9.81    2.05
   4 -13   2    4.24    1.52
  -4  13  -2    4.96    1.58
  -5 -13  -2    1.91    1.27
   5 -13   2    0.78    0.95
   5 -13   2   -1.03    0.80
  -5  13  -2    1.54    1.29
   6 -13   2    3.67    1.48
  -6 -13  -2    4.48    1.60
   6 -13   2    2.71    1.56
  -6  13  -2    5.44    1.66
   7 -13   2    0.42    1.13
   7 -13   2   -0.42    1.09
  -7 -13  -2    0.78    1.28
  -7  13  -2    1.63    1.26
   8 -13   2   -0.60    1.10
  -8 -13  -2   -0.30    1.28
   8 -13   2   -0.16    1.33
  -8  13  -2   -0.90    1.21
   9 -13   2   -0.16    1.17
  -9 -13  -2    0.47    1.34
  10 -13   2    0.56    1.36
 -10 -13  -2   -0.16    1.58
  11 -13   2    0.31    1.56
 -11 -13  -2    2.37    1.73
  12 -13   2    0.74    1.66
 -12 -13  -2    1.17    1.78
  13 -13   2    0.94    1.67
 -13 -13  -2   -0.25    1.82
 -14 -13  -2   -0.34    2.08
  14 -13   2   -0.99    1.91
  15 -13   2    0.52    2.66
 -14 -14   2    0.54    2.10
  14 -14  -2    1.81    2.37
 -13 -14   2    2.21    2.23
  13 -14  -2    1.13    2.27
  12 -14  -2   -2.11    1.69
 -12 -14   2   -1.52    1.94
  11 -14  -2    7.15    2.72
 -11 -14   2    2.18    2.16
 -10 -14   2    3.01    2.10
  10 -14  -2    0.00    1.56
   9 -14  -2   -0.77    1.28
   9 -14  -2    0.81    1.29
  -9 -14   2    2.87    1.86
   8 -14  -2    2.27    1.69
   8 -14  -2    1.02    1.59
  -8 -14   2    6.06    2.09
   7 -14  -2    5.95    1.96
  -7 -14   2    6.12    2.02
   7 -14  -2    7.33    2.10
   6 -14  -2    0.85    1.22
  -6 -14   2    2.20    1.47
   6 -14  -2   -0.61    1.00
   5 -14  -2    2.04    1.43
  -5 -14   2    0.48    1.40
   5 -14  -2    2.42    1.27
   4 -14  -2   -0.85    0.83
  -4 -14   2   -0.91    1.17
   4 -14  -2    0.87    1.15
  -4  14   2    1.03    1.19
   4  14  -2    0.73    1.45
  -3 -14   2    0.61    1.28
   3 -14  -2    0.52    1.15
   3 -14  -2    1.94    1.04
  -3  14   2    1.78    1.24
   3  14  -2   -0.17    1.51
   2 -14  -2   -0.04    1.00
  -2 -14   2   -0.03    1.24
  -2  14   2    0.44    1.18
   2  14  -2    0.03    1.37
  -1 -14   2   18.28    2.95
   1 -14  -2   15.35    2.50
  -1  14   2   20.78    2.93
   1  14  -2   16.93    3.01
   0 -14   2    3.03    1.57
   0 -14  -2    1.46    1.17
   0  14  -2    0.80    1.33
   0  14   2    2.03    1.44
  -1 -14  -2    3.00    1.51
   1 -14   2    6.46    1.80
  -1  14  -2    5.52    1.94
   1  14   2    5.07    1.78
   2 -14   2   20.59    3.00
  -2 -14  -2   11.13    2.30
  -2  14  -2   11.84    2.52
   2  14   2   15.06    2.83
  -3 -14  -2    1.07    1.23
   3 -14   2   -0.06    1.09
   3 -14   2    1.33    1.13
  -3  14  -2    3.69    1.61
  -4 -14  -2    0.11    1.21
   4 -14   2    1.03    1.20
   4 -14   2   -0.86    0.92
  -4  14  -2    0.81    1.29
  -5 -14  -2    4.66    1.72
   5 -14   2    0.08    1.14
   5 -14   2    0.65    1.16
  -5  14  -2    4.34    1.75
  -6 -14  -2    2.84    1.52
   6 -14   2    2.11    1.64
   6 -14   2    4.30    1.60
  -6  14  -2    2.60    1.45
  -7 -14  -2    9.39    2.23
   7 -14   2    8.25    2.11
   7 -14   2    4.47    1.91
  -7  14  -2   10.85    2.97
   8 -14   2    0.45    1.41
  -8 -14  -2    1.31    1.49
   9 -14   2    0.88    1.61
  -9 -14  -2    3.14    1.90
 -10 -14  -2    4.51    2.17
  10 -14   2    1.13    1.85
  11 -14   2   -0.15    1.76
 -11 -14  -2    2.08    1.96
  12 -14   2    0.01    1.97
 -12 -14  -2    1.21    2.16
 -13 -14  -2    5.39    2.57
  13 -14   2    2.74    2.37
  14 -14   2   -0.96    2.18
  13 -15  -2    0.38    2.46
 -13 -15   2    2.01    2.44
  12 -15  -2    8.72    3.17
 -12 -15   2   12.92    3.40
 -11 -15   2    0.84    2.07
  11 -15  -2   -1.95    1.93
 -10 -15   2    7.49    2.49
  10 -15  -2   10.16    2.97
   9 -15  -2    6.50    2.20
  -9 -15   2    5.22    2.30
   9 -15  -2    7.67    2.25
  -8 -15   2   24.70    3.80
   8 -15  -2   21.06    3.32
   8 -15  -2   24.68    3.67
   7 -15  -2    6.69    2.21
   7 -15  -2    7.42    2.14
  -7 -15   2    8.38    2.42
   6 -15  -2   16.88    2.85
   6 -15  -2   22.44    3.12
  -6 -15   2   16.95    3.18
  -5 -15   2    1.18    1.51
   5 -15  -2   -0.08    1.15
  -4 -15   2   29.30    3.88
   4 -15  -2   32.71    3.78
   4  15  -2   36.37    4.88
   3 -15  -2    6.46    1.92
  -3 -15   2    3.58    1.75
   3  15  -2    6.09    2.28
   2 -15  -2   39.45    4.21
  -2 -15   2   37.48    4.13
   2  15  -2   37.96    4.67
  -2  15   2   31.60    3.64
   1 -15  -2    3.97    1.62
  -1 -15   2   -0.55    1.24
  -1  15   2    3.59    1.63
   1  15  -2    1.06    1.58
   0 -15   2   35.44    4.06
   0 -15  -2   26.73    3.40
   0  15  -2   24.48    3.62
   0  15   2   31.95    3.94
  -1 -15  -2    6.34    1.94
   1 -15   2   12.23    2.62
  -1  15  -2    9.42    2.47
   1  15   2    9.34    2.40
  -2 -15  -2   29.64    3.59
   2 -15   2   32.83    3.88
  -2  15  -2   25.15    3.56
   2  15   2   25.91    3.80
   3 -15   2   15.17    2.87
  -3 -15  -2   16.16    2.81
  -3  15  -2   21.66    3.25
  -4 -15  -2   13.49    2.55
   4 -15   2   16.01    2.80
  -4  15  -2   16.90    2.87
  -5 -15  -2    7.33    2.12
   5 -15   2   12.21    2.55
  -5  15  -2    8.00    2.12
   6 -15   2   18.22    2.86
  -6 -15  -2   21.81    3.24
   6 -15   2   17.79    3.11
  -7 -15  -2   14.46    2.88
   7 -15   2   16.99    3.02
   7 -15   2   11.45    2.55
  -8 -15  -2   10.22    2.51
   8 -15   2    6.53    2.31
  -9 -15  -2    5.60    2.30
   9 -15   2    4.20    2.17
  10 -15   2    3.83    2.09
 -10 -15  -2    5.05    2.31
 -11 -15  -2    9.38    2.60
  11 -15   2    7.64    2.82
  12 -15   2    1.65    2.37
 -12 -15  -2    8.00    2.81
  13 -15   2    7.36    2.99
  13 -16  -2   24.41    5.07
 -12 -16   2    1.92    3.04
  12 -16  -2    0.07    2.12
  11 -16  -2   44.09    5.52
 -11 -16   2   42.57    5.41
 -10 -16   2    3.46    2.18
  10 -16  -2    1.80    2.08
   9 -16  -2   30.28    4.36
  -9 -16   2   37.72    4.84
   8 -16  -2    9.91    2.69
  -8 -16   2   10.69    2.96
  -7 -16   2   42.07    4.85
   7 -16  -2   32.51    4.05
  -6 -16   2    5.26    2.12
   6 -16  -2   10.19    2.36
   5 -16  -2   32.26    3.91
  -5 -16   2   49.97    5.25
   5  16  -2   36.84    5.23
  -4 -16   2    6.25    2.29
   4 -16  -2    2.27    1.52
   4  16  -2    2.86    1.95
   3 -16  -2   26.59    3.66
  -3 -16   2   31.64    4.07
   3  16  -2   36.79    4.84
   2 -16  -2   16.77    2.84
  -2 -16   2   16.03    3.04
   2  16  -2   16.15    3.42
  -1 -16   2   41.42    4.58
   1 -16  -2   44.98    4.60
   1  16  -2   45.35    5.16
   0 -16   2    9.37    2.52
   0 -16  -2   12.03    2.50
   0  16   2    5.80    2.24
   0  16  -2   10.60    2.62
  -1 -16  -2   33.34    3.94
   1 -16   2   32.79    4.12
  -1  16  -2   32.39    4.13
   1  16   2   26.48    3.87
  -2 -16  -2   18.30    3.00
   2 -16   2   13.55    2.75
  -2  16  -2   16.46    2.97
   2  16   2   13.00    3.06
   3 -16   2   37.45    4.29
  -3 -16  -2   41.26    4.40
   3  16   2   29.09    4.30
  -3  16  -2   45.73    4.73
  -4 -16  -2   29.48    3.85
   4 -16   2   22.23    3.57
   5 -16   2   33.69    4.23
  -5 -16  -2   37.65    4.35
  -6 -16  -2   21.22    3.29
   6 -16   2   23.99    3.60
  -7 -16  -2   14.53    3.05
  -8 -16  -2   25.85    3.86
   9 -16   2   12.09    3.55
  -9 -16  -2   15.85    3.20
 -10 -16  -2   19.24    3.49
  10 -16   2   16.51    3.61
 -11 -16  -2   22.73    3.98
  11 -16   2   19.35    3.94
  12 -16   2   16.34    4.05
 -10 -17   2   47.19    5.64
  -9 -17   2    4.95    2.70
  -8 -17   2   38.14    5.10
   8 -17  -2   59.85    8.48
   7 -17  -2   11.61    2.87
  -7 -17   2    8.74    2.82
   7  17  -2   16.51    3.94
  -6 -17   2   75.23    6.65
   6 -17  -2   64.86    5.91
   6  17  -2   62.73    7.07
  -5 -17   2   11.06    3.00
   5 -17  -2   13.09    2.82
   5  17  -2    5.90    2.99
   4 -17  -2   61.42    5.54
  -4 -17   2   53.52    5.55
   4  17  -2   49.92    6.07
   3 -17  -2   12.89    2.74
  -3 -17   2   13.25    3.17
   3  17  -2    8.93    3.10
  -2 -17   2   36.75    4.52
   2 -17  -2   34.35    4.16
   2  17  -2   50.74    5.89
  -1 -17   2   23.67    3.77
   1 -17  -2   20.90    3.41
   1  17  -2   15.90    3.45
   0 -17  -2   41.80    4.54
   0 -17   2   40.59    4.79
   0  17  -2   51.05    5.39
  -1 -17  -2   18.81    3.20
   1 -17   2   20.96    3.51
  -1  17  -2   27.77    4.08
  -2 -17  -2   32.40    4.14
   2 -17   2   42.64    4.78
  -2  17  -2   36.72    5.88
   2  17   2   47.06    5.36
   3 -17   2   32.59    4.21
  -3 -17  -2   35.07    4.34
   3  17   2   32.49    4.70
   4 -17   2   47.61    5.05
  -4 -17  -2   36.45    4.36
   4  17   2   48.61    5.86
   5 -17   2   23.29    3.75
  -5 -17  -2   29.78    3.99
  -6 -17  -2   36.42    4.50
  -7 -17  -2   30.05    4.21
  -8 -17  -2   15.75    3.35
  -9 -17  -2   22.73    4.07
  -8 -18   2    2.95    2.60
   8  18  -2    1.16    2.74
  -7 -18   2   29.55    4.52
   7 -18  -2   35.11    4.52
   7  18  -2   23.25    4.84
  -6 -18   2    4.95    2.53
   6 -18  -2    6.62    2.49
   6  18  -2    6.11    3.01
   5 -18  -2   38.65    4.52
  -5 -18   2   29.96    4.30
   5  18  -2   32.61    5.31
   4 -18  -2    4.15    2.29
  -4 -18   2    4.01    2.25
   4  18  -2   11.67    3.56
  -3 -18   2   35.65    4.72
   3 -18  -2   46.90    4.91
   3  18  -2   45.61    5.68
  -2 -18   2   15.19    3.20
   2 -18  -2   15.64    3.19
   2  18  -2   26.62    4.59
   1 -18  -2   30.50    3.96
  -1 -18   2   31.40    4.29
   1  18  -2   24.24    4.13
   0 -18  -2   33.02    4.21
   0 -18   2   28.64    4.17
   0  18  -2   32.92    6.39
  -1 -18  -2   36.28    4.46
   1 -18   2   34.08    4.51
  -2 -18  -2   10.93    2.73
   2 -18   2   10.19    2.86
   3 -18   2   29.35    4.39
  -3 -18  -2   25.13    3.80
  -4 -18  -2    3.84    2.16
   4 -18   2   13.89    3.18
   4  18   2   15.10    3.83
  -5 -18  -2   29.68    4.19
   5  18   2   31.93    5.21
  -6 -18  -2   15.55    3.15
   6  18   2   13.09    3.68
  -7 -18  -2   23.70    3.95
   7  19  -2    1.17    3.02
  -6 -19   2   22.21    4.28
   6 -19  -2   11.31    3.28
   6  19  -2   12.05    4.16
   5 -19  -2    5.12    2.43
  -5 -19   2    2.45    2.47
   5  19  -2    3.55    3.12
   4 -19  -2   33.15    4.41
  -4 -19   2   30.09    4.46
   4  19  -2   26.48    4.83
  -3 -19   2    1.55    2.14
   3 -19  -2    1.29    1.86
   3  19  -2    4.18    2.93
   2 -19  -2   15.87    3.25
  -2 -19   2   11.41    3.17
  -1 -19   2    5.26    2.42
   1 -19  -2    8.12    2.65
   0 -19   2   17.97    3.60
   0 -19  -2   11.15    3.02
   1 -19   2   -0.43    1.94
  -1 -19  -2    3.21    1.99
   2 -19   2    4.95    2.35
  -2 -19  -2    6.49    2.53
   3 -19   2    4.30    2.66
  -3 -19  -2    8.40    2.81
  -4 -19  -2   13.07    3.12
  -5 -19  -2   -0.55    2.96
   7  19   2    7.54    3.56
   5 -20  -2   10.41    4.03
   5  20  -2    9.52    5.51
   4 -20  -2    1.05    2.72
   3 -20  -2   13.14    3.48
  -2 -20   2   -0.10    2.20
   2 -20  -2    0.75    2.25
   1 -20  -2    3.41    2.55
  -1 -20   2    3.57    2.55
   0 -20   2    2.71    2.53
   1 -20   2    8.80    2.88
   2 -20   2   12.50    3.37
  21   0  -3   -2.45    2.45
  20   0  -3   -3.17    1.88
 -20   0   3   -0.51    2.44
  19   0  -3   -1.75    1.76
 -19   0   3    0.15    2.19
 -18   0   3    0.67    1.99
  18   0  -3   -0.77    1.77
  17   0  -3   -0.02    1.55
 -17   0   3   -0.83    1.75
  16   0  -3   -0.36    1.27
 -16   0   3   -1.55    1.25
  15   0  -3   -0.44    1.15
 -15   0   3   -2.04    1.07
  14   0  -3   -0.62    1.04
 -14   0   3    0.17    1.21
 -13   0   3    0.80    1.10
  13   0  -3   -0.03    0.89
 -12   0   3    0.21    1.02
  12   0  -3    0.08    0.90
 -11   0   3   -0.05    0.79
  11   0  -3    0.20    0.78
 -10   0   3   -0.59    0.63
  10   0  -3   -0.86    0.58
 -10   0   3   -0.43    0.71
   9   0  -3   -0.38    0.59
  -9   0   3   -0.10    0.59
   8   0  -3   -0.03    0.51
  -8   0   3   -0.01    0.52
   7   0  -3   -0.10    0.46
  -7   0   3    0.12    0.51
  -6   0   3   -0.05    0.38
   6   0  -3   -0.55    0.37
   5   0  -3   -0.42    0.25
   5   0  -3   -0.58    0.34
   5   0  -3   -0.63    0.33
  -5   0   3   -0.10    0.38
  -4   0   3   -0.20    0.32
   4   0  -3    0.05    0.40
   4   0  -3   -0.32    0.26
  -4   0   3   -0.43    0.25
  -3   0   3   -0.50    0.27
  -3   0   3   -0.56    0.25
   3   0  -3   -0.15    0.27
   3   0  -3   -0.86    0.20
  -2   0   3   -0.49    0.20
   2   0  -3   -0.72    0.21
  -2   0   3   -0.69    0.21
   2   0  -3   -0.55    0.24
   2   0  -3   -0.70    0.24
  -1   0   3   -0.42    0.21
  -1   0   3   -0.36    0.20
   1   0  -3   -0.48    0.20
   1   0  -3   -0.27    0.18
   1   0  -3   -0.16    0.23
  -1   0   3   -0.54    0.16
   1   0  -3   -0.73    0.16
  -1   0   3   -0.50    0.21
   0   0  -3    0.27    0.15
   0   0  -3   -0.10    0.15
   0   0   3    0.07    0.14
   0   0  -3   -0.12    0.17
   0   0  -3    0.12    0.16
   0   0   3    0.38    0.19
   0   0   3   -0.13    0.08
   0   0   3   -0.01    0.11
  -1   0  -3   -0.31    0.22
  -1   0  -3   -0.23    0.21
  -1   0  -3   -0.44    0.18
   1   0   3   -0.52    0.11
  -1   0  -3   -0.22    0.15
   1   0   3   -0.56    0.17
   1   0   3   -0.55    0.10
   1   0   3   -0.58    0.11
  -2   0  -3   -0.31    0.26
  -2   0  -3   -0.48    0.23
   2   0   3   -0.61    0.13
   2   0   3   -0.69    0.18
   2   0   3   -0.53    0.13
  -2   0  -3   -0.61    0.16
   2   0   3   -0.59    0.11
   3   0   3   -0.09    0.26
   3   0   3   -0.34    0.17
  -3   0  -3    0.23    0.34
  -3   0  -3   -0.33    0.20
  -3   0  -3   -0.04    0.29
  -4   0  -3   -0.43    0.23
  -4   0  -3   -0.09    0.31
  -5   0  -3    0.45    0.45
  -5   0  -3   -0.18    0.32
  -6   0  -3    0.46    0.44
  -6   0  -3   -0.50    0.38
  -7   0  -3   -0.20    0.46
  -7   0  -3   -0.43    0.46
  -8   0  -3   -0.19    0.50
  -8   0  -3    0.30    0.62
  -8   0  -3   -0.19    0.48
  -9   0  -3    0.19    0.71
  -9   0  -3    0.20    0.65
  -9   0  -3   -0.14    0.64
 -10   0  -3    0.05    0.70
 -10   0  -3    0.15    0.63
 -10   0  -3    0.90    0.82
 -11   0  -3    0.37    0.85
 -11   0  -3   -0.63    0.82
 -11   0  -3   -0.98    0.69
 -12   0  -3   -0.27    0.90
 -12   0  -3    0.36    0.96
 -13   0  -3   -0.20    0.94
 -13   0  -3    1.34    1.09
 -14   0  -3   -0.23    1.15
 -15   0  -3    1.82    1.32
  16   0   3    0.23    1.32
 -16   0  -3    0.68    1.47
 -17   0  -3    0.08    1.65
  17   0   3    0.08    1.51
  18   0   3    1.49    1.72
 -18   0  -3    2.46    2.00
 -19   0  -3   -3.05    1.65
  19   0   3    0.42    1.86
  20   0   3    0.92    2.12
 -20   0  -3   -0.53    2.14
 -21  -1   3   -1.32    2.89
  21   1  -3   -1.62    2.52
 -20  -1   3    9.10    3.21
  20  -1  -3    4.68    2.76
 -20   1   3    6.58    4.33
  20   1  -3    0.81    2.51
 -19  -1   3    0.52    2.18
  19  -1  -3   -0.55    1.91
  19   1  -3   -1.33    1.93
 -19   1   3    0.81    2.33
  18  -1  -3    4.05    2.40
 -18  -1   3    5.28    2.44
  18   1  -3    7.11    2.49
 -18   1   3    8.16    2.56
  17  -1  -3   -0.20    1.57
 -17  -1   3    2.76    2.03
  17   1  -3   -0.70    1.41
 -17   1   3    3.71    1.97
 -16  -1   3    5.93    2.15
  16  -1  -3    6.44    2.17
  16   1  -3    6.25    2.11
 -16   1   3    7.13    2.16
 -15  -1   3    1.70    1.56
  15  -1  -3    0.57    1.30
 -15   1   3    1.20    1.54
  15   1  -3    2.04    1.50
  14  -1  -3   32.95    4.02
 -14  -1   3   31.22    3.39
  14   1  -3   31.78    3.75
 -14   1   3   35.83    3.62
  13  -1  -3    1.17    1.34
 -13  -1   3    1.33    1.21
  13   1  -3    2.94    1.39
 -13   1   3    1.66    1.28
  12  -1  -3    1.91    1.22
 -12  -1   3    3.88    1.36
 -12   1   3    1.54    1.08
  12   1  -3    3.11    1.30
 -11  -1   3    0.76    0.97
  11  -1  -3    1.77    0.97
 -11   1   3    0.46    0.81
  11   1  -3    0.51    0.84
 -10  -1   3   16.33    2.00
  10  -1  -3   14.03    2.16
  10   1  -3   15.81    2.17
 -10   1   3   15.16    1.97
  -9  -1   3    0.72    0.70
   9  -1  -3   -0.54    0.58
  -9   1   3   -0.11    0.68
  -9   1   3   -0.02    0.68
   9   1  -3    0.59    0.69
   8  -1  -3   44.49    2.93
  -8  -1   3   47.75    2.72
  -8   1   3   44.99    2.69
   8   1  -3   46.03    2.82
  -8   1   3   49.36    2.74
   7  -1  -3    0.49    0.59
  -7  -1   3   -0.24    0.46
  -7   1   3    0.40    0.51
   7   1  -3    0.35    0.54
  -7   1   3   -0.26    0.41
   6  -1  -3   64.71    2.93
   6  -1  -3   70.67    3.32
  -6  -1   3   61.73    2.87
  -6   1   3   64.98    2.91
  -6   1   3   64.73    2.94
   6   1  -3   66.10    3.05
   5  -1  -3    0.23    0.30
  -5  -1   3    1.17    0.54
   5  -1  -3    0.34    0.50
   5   1  -3    0.91    0.48
  -5   1   3    0.65    0.43
   5   1  -3    0.01    0.33
  -5   1   3    0.03    0.40
   4  -1  -3   61.54    2.69
  -4  -1   3   59.03    2.45
   4  -1  -3   59.85    2.16
  -4  -1   3   60.41    2.44
  -4   1   3   64.23    2.90
   4   1  -3   60.36    2.49
   4   1  -3   60.17    2.37
  -4   1   3   58.92    2.46
  -3  -1   3   36.10    1.65
   3  -1  -3   35.85    1.63
   3  -1  -3   34.78    1.77
  -3  -1   3   37.19    1.64
   3  -1  -3   33.89    1.30
  -3   1   3   37.15    1.64
   3   1  -3   35.26    1.59
  -3   1   3   36.97    1.76
   3   1  -3   36.29    1.62
   2  -1  -3    3.20    0.55
  -2  -1   3    2.86    0.46
   2  -1  -3    3.67    0.49
  -2  -1   3    2.80    0.57
  -2  -1   3    3.31    0.49
   2  -1  -3    2.09    0.43
   2   1  -3    3.06    0.55
  -2   1   3    4.06    0.52
   2   1  -3    3.31    0.48
  -2   1   3    3.81    0.50
   2   1  -3    3.41    0.49
  -1  -1   3   97.45    2.98
  -1  -1   3   91.77    3.12
   1  -1  -3   98.36    2.77
   1  -1  -3  100.20    3.09
   1  -1  -3   92.35    2.98
  -1  -1   3   93.74    2.92
   1  -1  -3   95.70    2.58
  -1   1   3   96.17    2.74
  -1   1   3   92.94    2.60
   1   1  -3   92.77    2.95
  -1   1   3   97.13    2.75
   1   1  -3   93.97    2.92
   1   1  -3   91.92    3.12
   1   1  -3   96.18    3.16
  -1   1   3   90.09    2.95
   0  -1  -3   15.42    0.87
   0  -1  -3   14.97    0.71
   0  -1   3   16.57    0.95
   0  -1  -3   14.73    0.56
   0  -1  -3   15.34    0.83
   0  -1   3   14.89    0.83
   0  -1   3   14.83    0.82
   0  -1  -3   15.05    0.55
   0   1   3   16.15    0.73
   0   1   3   15.60    0.87
   0   1  -3   16.07    0.85
   0   1  -3   15.06    0.91
   0   1   3   14.33    0.83
   0   1  -3   14.53    0.83
   0   1   3   14.74    0.52
   0   1   3   14.87    0.53
   1  -1   3    8.75    0.61
  -1  -1  -3    9.30    0.67
  -1  -1  -3    8.69    0.65
   1  -1   3    9.68    0.74
   1  -1   3    7.85    0.63
  -1  -1  -3    9.18    0.67
  -1   1  -3    9.11    0.65
  -1   1  -3    8.61    0.71
   1   1   3    9.12    0.65
   1   1   3    7.61    0.60
   1   1   3    8.33    0.63
  -1   1  -3    6.54    0.71
   2  -1   3    1.14    0.43
   2  -1   3    0.55    0.29
  -2  -1  -3    0.91    0.39
  -2  -1  -3    0.79    0.40
   2  -1   3    1.20    0.41
   2   1   3    1.44    0.43
  -2   1  -3    1.63    0.45
  -2   1  -3    1.47    0.47
   2   1   3    0.83    0.39
   2   1   3    0.66    0.34
  -2   1  -3    1.53    0.39
   3  -1   3    5.75    0.82
   3  -1   3    5.78    0.77
  -3  -1  -3    5.57    0.80
   3  -1   3    6.45    0.64
   3   1   3    6.23    0.78
  -3   1  -3    5.10    0.63
  -3   1  -3    5.47    0.73
  -3   1  -3    6.47    0.83
  -4  -1  -3   29.00    1.77
   4  -1   3   28.83    1.39
  -4   1  -3   30.52    1.53
  -4   1  -3   28.60    1.65
  -5  -1  -3    0.51    0.49
  -5   1  -3    0.46    0.44
  -5   1  -3    0.61    0.41
  -6  -1  -3    5.84    1.10
  -6  -1  -3    5.65    0.84
  -6   1  -3    4.49    0.85
  -6   1  -3    5.75    1.01
  -7  -1  -3    5.64    0.93
  -7  -1  -3    5.89    1.14
  -7   1  -3    8.70    1.18
  -7   1  -3    6.05    1.12
  -8  -1  -3    0.14    0.67
  -8  -1  -3    0.91    0.54
  -8  -1  -3   -0.02    0.50
  -8   1  -3    0.56    0.64
  -8   1  -3    0.57    0.66
  -9  -1  -3   19.31    1.86
  -9  -1  -3   17.14    1.80
  -9  -1  -3   18.15    2.19
  -9   1  -3   14.09    1.71
  -9   1  -3   14.37    1.94
 -10  -1  -3   23.15    2.58
 -10  -1  -3   23.35    2.23
 -10  -1  -3   25.92    2.04
 -10   1  -3   20.51    2.18
 -10   1  -3   23.62    2.42
 -10   1  -3   21.12    2.40
 -11  -1  -3   35.20    2.54
 -11  -1  -3   30.29    3.04
 -11  -1  -3   32.49    2.56
 -11   1  -3   29.47    2.73
 -11   1  -3   33.07    2.76
 -12  -1  -3   21.39    2.43
 -12   1  -3   22.66    2.71
 -12   1  -3   23.69    2.56
 -13  -1  -3   13.20    2.06
 -13   1  -3   10.80    2.12
 -13   1  -3    9.88    1.92
 -14  -1  -3   12.34    2.12
 -14   1  -3   10.94    2.21
 -14   1  -3    7.48    1.81
 -15  -1  -3    5.87    1.80
 -15   1  -3    5.15    1.66
 -16  -1  -3    6.47    2.03
  16  -1   3   10.85    2.85
 -16   1  -3    7.53    2.07
  16   1   3    8.10    2.29
  17  -1   3    4.31    2.05
 -17  -1  -3    1.62    1.80
  17   1   3    3.08    1.78
 -17   1  -3    3.57    2.00
 -18  -1  -3    6.24    2.34
  18  -1   3    3.47    1.99
 -18   1  -3    1.39    2.01
  18   1   3    3.36    2.00
  19  -1   3    3.47    2.34
 -19  -1  -3   12.09    3.00
 -19   1  -3    7.75    2.88
  19   1   3    7.92    2.67
 -20  -1  -3    7.27    2.96
  20  -1   3    6.43    2.80
  20   1   3    5.06    2.56
 -20   1  -3    6.19    2.66
 -21  -2   3    5.55    3.27
 -20  -2   3    0.73    2.73
  20  -2  -3    0.25    2.18
  20   2  -3    5.35    3.71
  19  -2  -3   12.44    3.39
 -19  -2   3   20.29    3.89
  19   2  -3   10.93    3.08
 -19   2   3   11.25    3.11
 -18  -2   3    5.93    2.48
  18  -2  -3    6.25    2.58
  18   2  -3    6.30    2.45
 -18   2   3    7.95    2.63
 -17  -2   3   16.52    3.05
  17  -2  -3   12.39    2.94
 -17   2   3   14.85    3.02
  17   2  -3   16.45    3.17
  16  -2  -3    0.56    1.64
 -16  -2   3    3.93    1.92
 -16   2   3    3.70    1.77
  16   2  -3    0.24    1.31
 -15  -2   3   24.28    3.22
  15  -2  -3   18.84    3.24
 -15   2   3   31.25    3.50
  15   2  -3   27.23    3.57
  14  -2  -3    0.83    1.38
 -14  -2   3    1.29    1.43
  14   2  -3    1.60    1.30
 -14   2   3   -0.89    1.14
 -13  -2   3   15.43    2.47
  13  -2  -3   20.05    3.11
 -13   2   3   16.52    2.42
  13   2  -3   18.68    2.73
 -12  -2   3   11.56    2.02
  12  -2  -3    7.78    1.92
  12   2  -3   10.70    1.99
 -12   2   3    5.58    1.46
  11  -2  -3   40.43    3.89
 -11  -2   3   35.70    3.27
 -11   2   3   47.43    3.20
  11   2  -3   41.34    3.15
  10  -2  -3    5.12    1.38
 -10  -2   3    6.87    1.45
  10   2  -3    5.44    1.34
 -10   2   3    7.99    1.46
  -9  -2   3  131.01    5.47
   9  -2  -3  141.90    6.17
  -9   2   3  130.97    5.45
   9   2  -3  137.65    5.59
  -8  -2   3   19.16    1.97
   8  -2  -3   20.59    2.34
  -8   2   3   17.62    1.90
   8   2  -3   17.71    1.96
   7  -2  -3  185.43    6.92
  -7  -2   3  180.22    6.34
  -7   2   3  192.59    6.47
   7   2  -3  187.86    6.39
  -7   2   3  178.54    6.90
   6  -2  -3   11.23    1.14
   6  -2  -3   13.97    1.73
  -6  -2   3   12.88    1.44
  -6   2   3   10.92    1.34
   6   2  -3   12.91    1.38
  -6   2   3    9.79    1.25
  -6   2   3    9.75    1.02
  -5  -2   3  181.17    5.80
   5  -2  -3  172.17    5.27
   5  -2  -3  181.34    6.21
  -5   2   3  171.40    5.70
  -5   2   3  178.62    5.84
   5   2  -3  179.10    5.66
  -5   2   3  180.57    5.28
  -4  -2   3    2.32    0.49
   4  -2  -3    2.71    0.69
  -4  -2   3    1.81    0.55
   4  -2  -3    1.81    0.37
   4   2  -3    2.10    0.52
   4   2  -3    2.09    0.49
  -4   2   3    2.60    0.42
  -4   2   3    2.34    0.58
  -4   2   3    2.74    0.60
   3  -2  -3  223.48    6.75
  -3  -2   3  218.20    6.21
  -3  -2   3  219.80    6.51
   3  -2  -3  223.52    5.84
   3  -2  -3  219.86    6.38
   3   2  -3  219.00    6.23
  -3   2   3  219.23    6.46
   3   2  -3  225.07    6.89
  -3   2   3  214.33    6.37
   3   2  -3  227.66    6.47
  -2  -2   3   37.41    1.69
   2  -2  -3   38.00    1.53
   2  -2  -3   36.81    1.57
   2  -2  -3   34.63    1.69
  -2  -2   3   35.85    1.44
  -2  -2   3   38.38    1.83
  -2   2   3   35.75    1.52
  -2   2   3   36.85    1.56
   2   2  -3   36.27    1.81
   2   2  -3   38.14    1.67
   2   2  -3   36.75    1.45
  -2   2   3   37.03    1.73
   1  -2  -3  179.26    5.26
  -1  -2   3  180.01    5.00
  -1  -2   3  178.73    5.30
   1  -2  -3  183.23    5.02
  -1  -2   3  176.29    5.36
   1  -2  -3  180.38    4.96
  -1   2   3  179.28    4.94
   1   2  -3  182.76    5.30
  -1   2   3  173.36    5.22
  -1   2   3  170.46    4.93
  -1   2   3  183.62    5.02
   1   2  -3  184.41    5.00
  -1   2   3  182.66    4.60
   1   2  -3  173.21    5.36
   0  -2  -3   21.78    0.92
   0  -2   3   22.18    1.19
   0  -2  -3   23.81    1.13
   0  -2  -3   21.11    0.85
   0  -2  -3   21.26    0.96
   0  -2   3   22.78    1.05
   0  -2   3   21.67    1.19
   0   2   3   23.50    0.84
   0   2  -3   23.07    1.35
   0   2  -3   23.14    1.06
   0   2   3   21.87    0.94
   0   2  -3   21.82    1.17
   0   2   3   22.26    0.99
   0   2   3   22.08    0.78
   0   2  -3   21.89    1.19
   0   2   3   21.65    1.08
   1  -2   3  214.29    6.48
  -1  -2  -3  218.78    6.15
   1  -2   3  223.99    6.30
  -1  -2  -3  223.48    5.61
   1  -2   3  219.24    6.19
  -1  -2  -3  223.92    6.09
  -1  -2  -3  218.30    6.04
   1  -2   3  222.18    6.30
   1   2   3  220.86    6.09
  -1   2  -3  217.77    6.27
   1   2   3  211.61    6.14
   1   2   3  218.56    6.06
  -1   2  -3  221.45    6.33
  -2  -2  -3    9.87    0.71
  -2  -2  -3   11.00    0.81
   2  -2   3   12.07    1.17
   2  -2   3    9.55    0.90
   2  -2   3   12.43    0.91
  -2  -2  -3   10.28    0.49
  -2  -2  -3   10.66    1.02
   2   2   3   10.99    0.80
   2   2   3   12.55    0.94
  -2   2  -3   10.51    0.96
   2   2   3   11.41    0.76
  -2   2  -3   10.69    1.05
  -2   2  -3   12.10    0.88
   3  -2   3  223.57    6.56
  -3  -2  -3  216.49    6.66
  -3  -2  -3  213.36    5.92
   3  -2   3  217.65    6.35
   3  -2   3  223.05    6.72
  -3   2  -3  228.00    6.55
   3   2   3  218.37    6.27
   3   2   3  216.66    6.64
  -3   2  -3  224.90    6.51
  -3   2  -3  220.39    6.64
   3   2   3  215.83    6.51
   4  -2   3   90.19    3.29
  -4  -2  -3  100.24    3.79
  -4  -2  -3   96.43    3.09
  -4   2  -3   98.71    3.63
  -4   2  -3   97.72    3.50
  -4   2  -3   98.68    3.60
  -5  -2  -3  158.45    4.96
   5  -2   3  166.92    5.16
  -5  -2  -3  162.22    5.70
  -5   2  -3  156.67    5.44
  -5   2  -3  168.08    5.41
  -6  -2  -3   83.91    3.83
   6  -2   3   87.74    3.33
  -6  -2  -3   83.98    3.23
  -6   2  -3   88.95    3.66
  -6   2  -3   86.14    3.54
  -7  -2  -3   80.72    3.28
  -7  -2  -3   75.94    3.77
  -7   2  -3   77.86    3.61
  -7   2  -3   79.26    3.53
  -8  -2  -3   17.62    2.07
  -8  -2  -3   21.17    1.88
  -8   2  -3   16.69    1.83
  -8   2  -3   17.43    1.92
  -9  -2  -3   42.38    2.56
  -9  -2  -3   50.09    3.20
  -9   2  -3   42.59    2.81
  -9   2  -3   44.25    2.90
 -10  -2  -3    4.67    1.15
 -10   2  -3    4.96    1.31
 -10   2  -3    4.79    1.31
 -11  -2  -3   39.59    2.78
 -11  -2  -3   37.08    2.62
 -11   2  -3   42.74    2.97
 -11   2  -3   35.06    2.86
 -12  -2  -3   20.45    2.38
 -12   2  -3   17.15    2.35
 -12   2  -3   20.02    2.37
 -13  -2  -3   95.90    4.94
 -13   2  -3   89.09    5.11
 -13   2  -3   94.30    5.10
 -14  -2  -3    3.87    1.50
 -14   2  -3    2.57    1.50
 -14   2  -3    3.55    1.55
 -15  -2  -3   24.34    3.05
 -15   2  -3   21.49    2.94
 -15   2  -3   25.91    3.15
 -16  -2  -3   11.36    2.43
  16  -2   3    6.30    2.20
  16   2   3    9.02    2.23
 -16   2  -3    6.01    2.04
 -17  -2  -3   10.36    2.55
  17  -2   3   15.11    3.19
  17   2   3   16.50    3.10
 -17   2  -3   17.31    3.12
  18  -2   3    9.34    2.77
 -18  -2  -3    5.01    2.19
  18   2   3    9.27    2.59
 -18   2  -3   15.68    3.01
 -19  -2  -3   14.87    3.29
  19  -2   3   19.14    3.77
  19   2   3   16.05    3.31
 -19   2  -3   20.66    3.46
 -20  -2  -3    5.58    2.78
  20  -2   3    4.25    2.53
 -20   2  -3    1.98    2.55
  20  -3  -3   17.20    4.14
 -20  -3   3   21.24    4.11
 -19  -3   3    4.43    2.57
  19  -3  -3    3.98    2.60
 -18  -3   3   27.91    4.18
  18  -3  -3   27.80    4.58
  18   3  -3   21.90    3.67
 -18   3   3   24.66    3.88
  17  -3  -3   10.32    2.82
 -17  -3   3   10.98    2.74
  17   3  -3   12.11    2.91
 -17   3   3    7.65    2.45
 -16  -3   3   31.14    3.88
  16  -3  -3   33.92    4.55
 -16   3   3   36.85    4.05
  16   3  -3   31.20    3.99
  15  -3  -3    9.78    2.50
 -15  -3   3    7.74    2.08
  15   3  -3    6.62    2.02
 -15   3   3   11.02    2.33
  14  -3  -3   70.60    5.27
 -14  -3   3   80.27    5.00
 -14   3   3   73.38    4.74
  14   3  -3   73.61    4.76
  13  -3  -3   10.44    2.38
 -13  -3   3   13.50    2.36
  13   3  -3   13.30    2.29
 -13   3   3   11.24    2.07
 -12  -3   3   93.62    5.16
  12  -3  -3   97.41    5.76
  12   3  -3  107.78    5.34
 -12   3   3  111.48    5.34
  11  -3  -3   18.42    2.67
 -11  -3   3   16.02    2.24
  11   3  -3   22.37    2.58
 -11   3   3   19.10    2.31
  10  -3  -3  121.17    5.92
 -10  -3   3  112.26    5.21
 -10   3   3  122.24    5.34
  10   3  -3  116.55    5.21
   9  -3  -3    7.32    1.61
  -9  -3   3    7.61    1.41
   9   3  -3    9.10    1.53
  -9   3   3    7.26    1.38
  -9   3   3    7.72    1.19
   8  -3  -3  148.49    6.37
  -8  -3   3  151.30    5.85
  -8   3   3  160.53    5.98
  -8   3   3  157.66    5.33
   8   3  -3  148.67    5.65
   7  -3  -3   42.58    2.89
  -7  -3   3   44.18    2.56
  -7   3   3   42.12    2.52
  -7   3   3   43.11    2.13
   7   3  -3   45.95    2.43
   6  -3  -3   43.47    2.00
   6  -3  -3   47.10    2.79
  -6  -3   3   42.66    2.37
  -6   3   3   42.02    1.93
   6   3  -3   40.96    2.14
   5  -3  -3    0.04    0.27
   5  -3  -3   -0.28    0.30
   5  -3  -3    0.02    0.46
  -5  -3   3   -0.12    0.35
   5   3  -3   -0.19    0.25
  -5   3   3   -0.11    0.27
  -4  -3   3   67.36    2.48
  -4  -3   3   65.71    2.86
   4  -3  -3   68.01    2.31
   4  -3  -3   71.39    3.19
   4  -3  -3   73.20    2.83
   4   3  -3   72.62    2.55
  -4   3   3   72.26    2.91
  -4   3   3   74.47    2.32
   3  -3  -3    8.49    1.11
   3  -3  -3    7.33    0.51
   3  -3  -3    9.06    0.96
  -3  -3   3    6.15    0.84
  -3  -3   3    8.46    0.65
   3   3  -3    8.10    0.98
  -3   3   3    9.10    0.97
   3   3  -3    6.75    0.98
  -3   3   3    8.64    0.48
   3   3  -3    6.77    0.66
  -2  -3   3  236.46    6.47
   2  -3  -3  239.60    7.07
  -2  -3   3  248.85    7.14
   2  -3  -3  246.24    6.81
   2  -3  -3  246.12    6.62
  -2   3   3  237.50    6.78
   2   3  -3  231.91    7.13
  -2   3   3  230.87    7.00
   2   3  -3  234.44    6.45
   1  -3  -3    5.34    0.72
   1  -3  -3    5.69    0.62
   1  -3  -3    5.66    0.46
  -1  -3   3    5.83    0.56
  -1  -3   3    5.87    0.78
  -1  -3   3    5.17    0.76
  -1   3   3    5.20    0.48
  -1   3   3    6.31    0.75
   1   3  -3    5.28    0.52
  -1   3   3    5.95    0.65
   1   3  -3    6.17    0.80
   1   3  -3    6.87    0.83
   0  -3  -3  855.56   21.58
   0  -3   3  849.32   22.38
   0  -3  -3  842.38   21.35
   0  -3   3  850.09   22.12
   0  -3  -3  849.50   21.76
   0  -3   3  857.85   21.64
   0  -3   3  859.02   21.93
   0   3   3  826.80   21.40
   0   3  -3  840.17   22.36
   0   3  -3  826.00   22.07
   0   3  -3  836.62   21.88
   0   3   3  869.22   21.75
  -1  -3  -3    5.86    0.57
  -1  -3  -3    5.48    0.60
   1  -3   3    5.35    0.69
   1  -3   3    4.91    0.76
   1  -3   3    3.50    0.70
  -1  -3  -3    5.85    0.54
   1   3   3    5.97    0.40
   1   3   3    4.91    0.55
   1   3   3    5.25    0.60
  -1   3  -3    7.22    0.94
   1   3   3    6.48    0.74
  -1   3  -3    4.70    0.82
  -1   3  -3    4.92    0.64
  -2  -3  -3  167.64    4.84
   2  -3   3  165.48    5.17
  -2  -3  -3  170.13    4.66
   2  -3   3  160.32    5.45
   2  -3   3  173.95    5.33
   2   3   3  174.16    4.43
  -2   3  -3  172.21    5.38
   2   3   3  170.17    5.00
  -2   3  -3  172.65    5.15
  -2   3  -3  171.38    5.48
   2   3   3  162.95    5.18
   2   3   3  166.39    4.86
   3  -3   3   12.20    1.44
   3  -3   3   14.23    1.13
  -3  -3  -3   14.41    0.81
   3  -3   3   11.38    1.13
  -3   3  -3   15.34    1.24
  -3   3  -3   15.19    1.21
   3   3   3   13.11    1.03
  -3   3  -3   15.19    1.11
   3   3   3   13.38    0.89
  -4  -3  -3  208.84    5.88
   4  -3   3  204.97    6.32
  -4   3  -3  206.27    6.39
  -4   3  -3  197.88    6.50
   4   3   3  206.94    6.04
  -4   3  -3  207.61    6.52
   5  -3   3   73.43    2.97
  -5  -3  -3   72.00    2.69
  -5   3  -3   71.65    3.13
   5   3   3   71.68    2.80
  -5   3  -3   72.69    3.15
   6  -3   3  281.79    8.46
  -6  -3  -3  282.86    8.24
  -6   3  -3  276.03    8.72
  -6   3  -3  284.39    8.78
   7  -3   3    5.49    0.96
  -7  -3  -3    3.93    0.83
  -7   3  -3    3.82    0.98
  -7   3  -3    4.58    0.99
  -8  -3  -3   40.39    2.40
  -8   3  -3   48.56    2.83
  -8   3  -3   47.17    2.86
  -9  -3  -3   10.80    1.50
  -9   3  -3   13.43    1.83
  -9   3  -3    8.91    1.56
 -10  -3  -3  122.50    5.04
 -10   3  -3  109.35    5.20
 -10   3  -3  121.62    5.47
 -11  -3  -3   22.05    2.36
 -11   3  -3   19.12    2.38
 -12  -3  -3   38.25    3.33
 -12   3  -3   43.34    3.32
 -13  -3  -3   17.37    2.34
 -13   3  -3   18.41    2.55
 -13   3  -3   15.48    2.31
 -14  -3  -3   71.90    4.52
 -14   3  -3   78.30    4.88
 -14   3  -3   76.67    4.81
 -15  -3  -3    5.87    1.83
 -15   3  -3    2.76    1.64
 -15   3  -3    8.35    2.11
  15   3   3    6.52    1.95
  16  -3   3   44.12    5.03
 -16  -3  -3   52.19    4.67
 -16   3  -3   39.51    4.18
 -16   3  -3   43.91    4.32
  16   3   3   45.09    4.54
 -17  -3  -3   15.44    2.96
  17  -3   3   13.82    3.07
  17   3   3   14.43    2.91
 -17   3  -3   17.64    3.17
 -18  -3  -3   16.52    3.08
  18  -3   3   24.75    4.15
 -18   3  -3   29.24    4.12
  18   3   3   26.46    3.84
 -19  -3  -3   16.24    3.31
  19  -3   3   24.75    4.22
 -19   3  -3   18.88    3.49
 -20   3  -3   26.52    4.27
 -20  -4   3    1.79    2.77
 -19  -4   3   47.04    5.41
  19  -4  -3   40.51    5.55
 -18  -4   3    3.92    2.43
  18  -4  -3   -0.80    1.99
  17  -4  -3   51.19    5.80
 -17  -4   3   57.01    5.50
 -17   4   3   66.81    5.17
  17   4  -3   55.63    5.28
  16  -4  -3   10.98    2.93
 -16  -4   3   14.87    3.02
  16   4  -3    8.91    2.41
 -16   4   3   17.17    2.97
 -15  -4   3   66.46    4.90
  15  -4  -3   64.40    5.16
 -15   4   3   60.13    4.57
  15   4  -3   62.74    4.57
  14  -4  -3   14.60    3.04
 -14  -4   3   14.24    2.57
  14   4  -3   11.72    2.28
 -14   4   3   14.25    2.45
 -13  -4   3   95.46    5.38
  13  -4  -3   88.75    5.78
 -13   4   3   98.44    5.32
  13   4  -3   93.90    5.11
  12  -4  -3    5.21    1.62
 -12  -4   3    5.75    1.65
  12   4  -3    7.65    1.69
 -12   4   3   11.07    1.89
  11  -4  -3  122.21    6.49
 -11  -4   3  131.49    5.98
  11   4  -3  127.61    5.66
 -11   4   3  142.28    6.06
 -10  -4   3    0.74    0.89
  10  -4  -3    2.14    1.21
 -10   4   3    1.47    0.81
 -10   4   3   -0.08    0.78
  10   4  -3    1.12    0.81
   9  -4  -3   90.32    4.99
  -9  -4   3  101.11    4.65
  -9   4   3  101.04    4.65
  -9   4   3   97.19    3.94
   9   4  -3   95.48    4.23
  -8  -4   3   28.83    2.54
   8  -4  -3   24.47    2.74
  -8   4   3   29.53    2.26
  -8   4   3   28.95    1.80
   8   4  -3   29.76    2.01
   7  -4  -3  215.33    7.95
  -7  -4   3  206.39    7.25
   7  -4  -3  208.24    7.11
  -7   4   3  218.81    6.58
   7   4  -3  216.83    6.82
  -6  -4   3    1.44    0.70
   6  -4  -3    0.45    0.54
   6  -4  -3    1.38    0.51
   6  -4  -3    2.86    0.74
   6   4  -3    1.52    0.50
  -6   4   3    1.15    0.47
  -5  -4   3   85.16    3.55
   5  -4  -3   82.31    2.88
   5  -4  -3   84.87    3.85
   5  -4  -3   79.84    3.33
  -5   4   3   80.66    2.76
   5   4  -3   81.03    2.91
   4  -4  -3    0.88    0.61
   4  -4  -3    0.99    0.35
  -4  -4   3    0.73    0.52
   4  -4  -3    0.68    0.44
  -4  -4   3    1.34    0.36
   4   4  -3    0.74    0.32
  -4   4   3    1.12    0.31
   4   4  -3    0.15    0.43
  -3  -4   3  207.85    6.63
   3  -4  -3  216.99    6.76
   3  -4  -3  203.19    5.76
  -3  -4   3  209.34    5.71
   3  -4  -3  211.97    6.39
   3   4  -3  210.26    6.73
  -3   4   3  207.77    5.65
   3   4  -3  204.18    5.69
  -2  -4   3    8.69    0.60
   2  -4  -3    9.82    0.66
   2  -4  -3    9.02    1.04
  -2  -4   3    6.82    1.00
   2  -4  -3    8.58    0.96
  -2   4   3   11.17    1.19
   2   4  -3    7.47    0.97
   2   4  -3    9.06    1.10
  -2   4   3    9.22    0.65
   2   4  -3    8.75    0.57
  -1  -4   3  713.83   18.76
   1  -4  -3  715.34   17.87
   1  -4  -3  686.17   18.65
  -1  -4   3  709.31   18.17
   1  -4  -3  706.41   18.58
  -1  -4   3  711.68   19.05
  -1   4   3  719.54   18.67
   1   4  -3  708.42   18.95
   1   4  -3  721.10   18.79
   0  -4  -3   83.38    2.83
   0  -4   3   81.05    3.23
   0  -4   3   77.29    2.90
   0  -4  -3   78.18    2.79
   0  -4   3   80.60    2.68
   0  -4  -3   82.04    2.33
   0   4  -3   76.71    3.37
   0   4  -3   78.07    2.88
   0   4   3   81.69    2.39
   0   4  -3   80.86    3.19
   0   4   3   82.79    2.80
   1  -4   3  194.42    5.80
   1  -4   3  199.13    6.84
   1  -4   3  195.08    6.19
  -1  -4  -3  187.26    5.59
  -1  -4  -3  193.39    5.52
   1   4   3  193.90    5.39
   1   4   3  186.76    5.49
  -1   4  -3  197.61    5.76
  -1   4  -3  193.47    6.18
  -1   4  -3  200.23    6.37
  -2  -4  -3   32.76    1.35
   2  -4   3   30.66    1.59
   2  -4   3   30.95    1.79
  -2  -4  -3   30.44    1.40
   2   4   3   28.81    1.40
  -2   4  -3   29.19    1.83
   2   4   3   28.57    1.31
  -2   4  -3   29.12    1.52
   2   4   3   30.94    1.84
  -2   4  -3   31.09    1.87
  -3  -4  -3  193.77    5.65
   3  -4   3  194.97    6.05
   3  -4   3  193.58    6.26
   3   4   3  201.13    5.62
  -3   4  -3  187.26    6.33
   3   4   3  205.27    6.00
  -3   4  -3  193.00    5.95
  -3   4  -3  198.90    6.42
  -4  -4  -3    5.79    0.73
   4  -4   3    8.14    1.13
  -4   4  -3    7.21    1.07
  -4   4  -3    7.34    0.98
  -4   4  -3    8.30    1.18
   4   4   3    6.44    0.78
  -5  -4  -3  234.57    6.74
   5  -4   3  222.98    7.17
  -5   4  -3  222.45    7.41
  -5   4  -3  226.05    7.31
   5   4   3  225.22    6.66
  -6  -4  -3    0.53    0.48
   6  -4   3    0.05    0.46
  -6   4  -3   -0.41    0.40
  -6   4  -3   -0.33    0.58
  -7  -4  -3  207.11    6.60
   7  -4   3  199.95    6.79
  -7   4  -3  204.16    7.02
  -7   4  -3  204.41    7.22
  -8  -4  -3   16.85    1.73
   8  -4   3   21.32    2.03
  -8   4  -3   20.17    2.08
  -8   4  -3   19.45    2.28
   9  -4   3  184.50    6.63
  -9  -4  -3  181.29    6.59
  -9   4  -3  185.73    7.16
  -9   4  -3  189.79    6.97
 -10  -4  -3   16.23    1.98
 -10   4  -3   17.68    2.46
 -10   4  -3   21.36    2.37
 -11  -4  -3  105.99    4.99
 -11   4  -3  109.86    5.29
 -12  -4  -3    8.99    1.81
 -12   4  -3   10.84    2.03
 -13  -4  -3  112.26    5.54
 -13   4  -3  102.16    5.49
 -13   4  -3  108.50    5.66
 -14  -4  -3    2.14    1.33
 -14   4  -3    7.91    1.95
 -14   4  -3    3.33    1.53
 -15  -4  -3   80.84    5.01
 -15   4  -3   69.00    4.80
 -15   4  -3   74.67    5.15
  15   4   3   82.30    5.09
  16  -4   3    9.28    2.72
 -16  -4  -3    8.98    2.34
 -16   4  -3   10.46    2.55
 -16   4  -3    5.80    2.09
  16   4   3    8.42    2.20
  17  -4   3   47.08    5.54
 -17  -4  -3   41.26    4.39
  17   4   3   36.45    4.23
 -17   4  -3   29.75    3.84
 -18  -4  -3   13.91    2.99
  18  -4   3   16.00    3.57
 -18   4  -3   17.13    3.40
 -19  -4  -3   31.26    4.34
  19  -4   3   42.81    5.67
 -19   4  -3   28.68    4.29
 -20   4  -3    9.55    3.12
 -20  -5   3   15.60    4.02
  19  -5  -3    1.84    2.34
 -19  -5   3    1.81    2.47
  18  -5  -3   29.75    4.77
 -18  -5   3   21.49    3.80
  17  -5  -3    2.67    2.30
 -17  -5   3   -0.09    1.99
  16  -5  -3   65.80    6.53
 -16  -5   3   52.77    5.31
 -16   5   3   67.69    5.05
 -15  -5   3    2.87    1.91
  15  -5  -3    3.36    2.02
  15   5  -3    4.53    1.82
 -15   5   3    3.70    1.80
 -14  -5   3   56.43    4.53
  14  -5  -3   64.18    5.14
 -14   5   3   64.24    4.47
  14   5  -3   56.10    4.05
 -13  -5   3    0.37    1.34
  13  -5  -3   -0.12    1.25
  13   5  -3   -0.08    0.95
 -13   5   3    0.94    1.26
 -12  -5   3  109.76    5.79
  12  -5  -3  116.96    6.49
  12   5  -3  120.07    5.49
 -12   5   3  110.60    5.66
 -11  -5   3    2.50    1.20
  11  -5  -3    4.35    1.61
 -11   5   3    5.52    1.49
  11   5  -3    4.45    1.22
 -11   5   3    3.51    1.03
 -10  -5   3  184.58    7.22
  10  -5  -3  165.47    7.69
  10   5  -3  170.51    6.48
 -10   5   3  183.86    7.15
 -10   5   3  172.42    6.15
   9  -5  -3    0.33    0.76
  -9  -5   3    0.36    0.84
  -9   5   3    0.15    0.76
  -9   5   3   -0.18    0.58
   9   5  -3    0.40    0.58
  -8  -5   3  164.70    6.46
   8  -5  -3  168.74    7.11
   8  -5  -3  168.36    6.23
   8   5  -3  169.25    5.74
  -8   5   3  169.58    5.62
   7  -5  -3   13.34    1.62
  -7  -5   3    9.38    1.45
   7  -5  -3    8.33    1.63
   7  -5  -3   11.34    1.40
  -7   5   3   10.56    1.14
   7   5  -3   11.14    1.19
   6  -5  -3  243.00    7.34
   6  -5  -3  265.11    8.82
   6  -5  -3  249.69    7.98
  -6  -5   3  247.51    8.16
  -6   5   3  237.03    7.11
   6   5  -3  250.93    7.18
   5  -5  -3   12.40    1.42
  -5  -5   3   10.08    1.37
   5  -5  -3   13.04    1.03
   5  -5  -3   13.57    1.76
   5   5  -3   12.99    0.88
  -5   5   3   12.45    0.90
   4  -5  -3  137.55    4.86
  -4  -5   3  130.74    5.02
   4  -5  -3  141.86    5.28
   4  -5  -3  140.97    4.32
   4   5  -3  136.23    3.93
   4   5  -3  138.14    5.21
  -4   5   3  135.76    4.11
   3  -5  -3    2.78    0.75
  -3  -5   3    3.28    0.78
   3  -5  -3    2.74    0.68
  -3  -5   3    2.21    0.33
   3   5  -3    3.82    0.82
  -3   5   3    2.69    0.47
   3   5  -3    2.83    0.34
  -2  -5   3  204.95    5.66
   2  -5  -3  211.39    6.60
   2  -5  -3  211.76    5.61
   2  -5  -3  207.41    6.49
  -2  -5   3  206.86    6.82
   2   5  -3  213.35    6.62
  -2   5   3  209.92    6.07
   1  -5  -3   90.34    3.32
  -1  -5   3   92.76    2.88
   1  -5  -3   91.44    3.38
  -1  -5   3   94.72    3.40
  -1  -5   3   86.61    3.67
   1   5  -3   91.24    3.38
  -1   5   3   92.09    3.34
   0  -5  -3  294.24    8.27
   0  -5   3  294.55    8.98
   0  -5   3  283.74    8.07
   0  -5   3  300.41    8.44
   0  -5  -3  293.98    8.46
   0   5  -3  298.10    9.28
   0   5   3  301.45    8.28
   0   5  -3  293.03    8.38
   0   5  -3  285.07    8.90
   0   5   3  299.76    7.60
   1  -5   3    0.56    0.50
  -1  -5  -3    1.00    0.46
   1  -5   3    0.61    0.41
  -1  -5  -3    0.64    0.35
  -1   5  -3    0.50    0.53
   1   5   3    0.50    0.26
  -1   5  -3    0.29    0.34
  -1   5  -3    1.10    0.59
   1   5   3    1.08    0.36
   2  -5   3  171.94    5.33
  -2  -5  -3  173.08    5.25
   2  -5   3  164.01    5.74
  -2  -5  -3  168.44    4.83
  -2   5  -3  162.54    5.16
   2   5   3  170.26    4.87
  -2   5  -3  161.36    5.79
   2   5   3  173.29    5.01
  -2   5  -3  165.62    5.88
   3  -5   3   11.77    1.20
  -3  -5  -3   14.83    1.10
   3  -5   3   12.77    1.44
   3   5   3   15.15    1.11
  -3   5  -3   16.35    1.64
   3   5   3   13.52    0.87
  -3   5  -3   16.04    1.13
  -3   5  -3   14.01    1.61
   4  -5   3  233.40    7.53
  -4  -5  -3  231.61    6.95
  -4   5  -3  233.00    7.62
  -4   5  -3  246.71    7.19
   4   5   3  231.53    6.63
  -4   5  -3  235.78    7.77
   5  -5   3    0.16    0.50
  -5  -5  -3   -0.40    0.33
  -5   5  -3    0.35    0.52
  -5   5  -3   -0.22    0.53
   5   5   3    0.00    0.32
  -6  -5  -3  221.54    6.88
   6  -5   3  214.06    7.26
   6   5   3  214.21    6.55
  -6   5  -3  231.97    7.45
  -6   5  -3  213.08    7.57
   7  -5   3    2.33    0.78
  -7  -5  -3    3.68    0.88
  -7   5  -3    4.34    1.02
  -7   5  -3    4.26    1.17
  -8  -5  -3  169.34    6.07
   8  -5   3  163.29    6.20
  -8   5  -3  182.03    6.48
   9  -5   3   13.00    1.72
  -9  -5  -3   14.62    1.80
  -9   5  -3   13.12    1.78
 -10  -5  -3  108.03    4.86
  10  -5   3  104.83    4.78
 -10   5  -3  110.46    5.07
 -11  -5  -3   33.85    3.01
 -11   5  -3   32.83    3.09
 -12  -5  -3   72.19    4.28
 -12   5  -3   82.11    4.56
 -13  -5  -3   14.05    2.29
 -13   5  -3   13.20    2.30
 -14  -5  -3  109.78    5.85
 -14   5  -3  103.09    5.72
 -14   5  -3  111.81    6.07
  14   5   3  103.54    5.55
 -15  -5  -3   11.82    2.39
 -15   5  -3    9.86    2.30
 -15   5  -3    7.37    2.13
  15   5   3   11.06    2.26
 -16  -5  -3   48.42    4.61
  16  -5   3   52.09    5.52
 -16   5  -3   32.40    3.98
 -16   5  -3   44.17    4.31
 -17  -5  -3    8.20    2.42
  17  -5   3    6.07    2.43
 -17   5  -3   10.63    2.53
 -17   5  -3    6.73    2.40
  18  -5   3   35.34    5.11
 -18  -5  -3   38.95    4.60
 -18   5  -3   38.40    4.56
 -19  -5  -3   12.15    3.15
  19  -5   3   10.68    3.36
 -19   5  -3    3.62    2.79
  19  -6  -3   17.33    4.08
 -19  -6   3   20.72    4.28
 -18  -6   3    3.08    2.84
  18  -6  -3    3.15    2.62
  17  -6  -3   44.40    5.54
 -17  -6   3   34.79    4.64
  16  -6  -3    5.67    2.40
 -16  -6   3    8.82    2.78
  15  -6  -3   39.70    5.00
 -15  -6   3   35.61    4.28
 -15   6   3   40.38    4.28
  14  -6  -3    5.78    2.16
 -14  -6   3    3.57    1.81
  14   6  -3    7.11    1.94
 -14   6   3    5.53    1.93
 -13  -6   3   23.83    3.21
  13  -6  -3   26.35    3.85
 -13   6   3   26.82    3.16
  13   6  -3   29.47    3.04
  12  -6  -3    2.11    1.41
 -12  -6   3    1.95    1.31
 -12   6   3    1.00    1.20
 -12   6   3    1.25    0.94
  12   6  -3    1.41    0.98
  11  -6  -3   35.67    3.94
 -11  -6   3   31.90    3.33
  11   6  -3   42.11    2.79
 -11   6   3   42.53    2.65
 -11   6   3   47.60    3.45
 -10  -6   3    7.07    1.66
  10  -6  -3    2.68    1.28
 -10   6   3    7.91    1.26
 -10   6   3    7.79    1.68
  10   6  -3    9.35    1.39
   9  -6  -3  101.11    4.63
   9  -6  -3   93.42    5.30
  -9  -6   3   88.23    4.71
   9   6  -3  101.85    4.01
  -9   6   3  100.38    3.99
  -8  -6   3   12.64    1.87
   8  -6  -3   11.52    1.65
   8  -6  -3   10.88    1.92
   8   6  -3   12.10    1.33
  -8   6   3   10.89    1.25
   7  -6  -3  195.84    7.64
  -7  -6   3  184.70    7.01
   7  -6  -3  196.64    6.84
  -7   6   3  185.00    5.91
   7   6  -3  194.01    5.82
   6  -6  -3    0.86    0.50
  -6  -6   3    0.75    0.68
   6  -6  -3    0.04    0.51
   6  -6  -3    0.12    0.70
  -6   6   3    0.43    0.36
   6   6  -3   -0.03    0.27
   5  -6  -3  192.62    7.01
   5  -6  -3  182.27    6.43
   5  -6  -3  186.57    5.85
  -5  -6   3  192.25    6.76
   5   6  -3  184.47    5.16
   5   6  -3  188.55    6.91
  -5   6   3  191.89    5.61
  -4  -6   3    3.48    0.92
   4  -6  -3    3.09    0.77
   4  -6  -3    2.95    0.86
   4   6  -3    3.47    0.87
  -4   6   3    2.18    0.50
  -3  -6   3  116.89    4.58
   3  -6  -3  113.80    3.27
   3  -6  -3  107.77    4.21
   3  -6  -3  104.82    4.31
   3  -6  -3  110.69    3.39
   3   6  -3  112.13    4.34
  -3   6   3  112.04    3.74
  -2  -6   3   28.46    2.01
   2  -6  -3   31.10    1.87
  -2  -6   3   27.36    1.13
   2  -6  -3   27.88    1.77
   2   6  -3   29.54    1.79
  -2   6   3   29.05    1.62
   1  -6  -3   79.09    3.32
  -1  -6   3   84.83    2.71
   1  -6  -3   85.14    3.22
  -1  -6   3   83.31    3.69
  -1  -6   3   82.80    3.20
  -1   6   3   78.54    3.17
   1   6  -3   85.61    3.24
   0  -6   3   40.09    2.43
   0  -6  -3   44.49    1.99
   0  -6   3   43.56    2.06
   0  -6  -3   43.78    2.20
   0   6  -3   44.29    2.02
   0   6   3   42.32    1.95
   0   6  -3   44.56    2.73
   1  -6   3   74.18    2.94
   1  -6   3   76.45    3.53
  -1  -6  -3   77.89    2.73
  -1  -6  -3   84.48    3.25
   1   6   3   75.34    2.70
  -1   6  -3   79.85    3.72
  -1   6  -3   76.49    2.88
   1   6   3   80.54    2.48
  -2  -6  -3    8.98    0.70
   2  -6   3    9.19    1.29
  -2  -6  -3   11.90    1.27
   2  -6   3    9.38    1.06
   2   6   3    9.37    0.86
  -2   6  -3    8.31    0.92
   2   6   3    9.56    0.73
  -2   6  -3    6.17    1.15
  -3  -6  -3  169.47    4.76
   3  -6   3  170.43    6.07
  -3  -6  -3  175.93    5.54
   3  -6   3  167.41    5.46
   3   6   3  163.58    4.81
  -3   6  -3  165.26    5.27
   3   6   3  163.62    5.26
  -3   6  -3  172.65    6.11
  -4  -6  -3    7.73    1.05
   4  -6   3   10.18    1.42
  -4   6  -3    9.18    1.35
  -4   6  -3    7.95    1.01
   4   6   3    7.75    0.76
   5  -6   3  167.77    6.08
  -5  -6  -3  170.45    5.60
   5   6   3  163.86    4.95
  -5   6  -3  161.95    6.01
  -6  -6  -3   10.32    1.33
   6  -6   3   12.96    1.65
  -6   6  -3   10.65    1.54
   6   6   3   10.93    1.10
  -7  -6  -3   87.53    3.83
   7  -6   3   90.12    4.15
  -7   6  -3   93.73    4.19
   8  -6   3    4.63    1.15
  -8  -6  -3    4.83    1.17
  -8   6  -3    6.33    1.29
  -9  -6  -3   53.11    3.15
   9  -6   3   58.40    3.39
  -9   6  -3   56.88    3.36
  10  -6   3    6.84    1.47
 -10  -6  -3    8.54    1.57
 -10   6  -3    8.77    1.65
 -11  -6  -3   74.73    4.22
 -11   6  -3   79.26    4.41
 -12  -6  -3   10.24    2.04
 -12   6  -3   13.55    2.13
 -13  -6  -3   80.42    4.84
 -13   6  -3   78.23    4.75
  13   6   3   83.03    4.51
 -14  -6  -3   21.55    2.96
  14   6   3   19.00    2.64
 -14   6  -3   23.20    3.04
  15  -6   3   46.37    5.31
 -15  -6  -3   40.41    4.20
 -15   6  -3   41.38    4.08
 -15   6  -3   40.57    4.24
 -16  -6  -3   19.71    3.25
  16  -6   3   21.12    3.84
 -16   6  -3   14.20    2.85
 -16   6  -3   10.38    2.72
  17  -6   3   22.90    3.99
 -17  -6  -3   19.74    3.39
 -17   6  -3   19.10    3.23
 -17   6  -3   24.50    3.74
 -18  -6  -3    7.95    2.60
  18  -6   3   10.79    3.15
 -18   6  -3   11.98    3.15
 -19  -7   3    2.48    2.94
 -18  -7   3   10.90    3.20
  18  -7  -3   20.25    4.44
  17  -7  -3    8.76    2.77
 -17  -7   3    3.49    2.42
  16  -7  -3   23.58    4.18
 -16  -7   3   22.06    3.65
  15  -7  -3    2.96    2.06
 -15  -7   3    4.55    2.24
 -14  -7   3   24.31    3.55
  14  -7  -3   27.28    4.11
  13  -7  -3   -1.45    0.98
 -13  -7   3   -1.59    1.24
 -13   7   3   -0.40    0.98
 -13   7   3   -1.35    1.22
 -12  -7   3   17.24    2.72
  12  -7  -3   14.08    2.82
 -12   7   3   13.59    1.78
  12   7  -3   16.17    2.20
 -12   7   3   17.35    2.51
  11  -7  -3    7.70    2.15
 -11  -7   3   11.30    2.18
  11   7  -3   11.22    1.59
 -11   7   3   11.78    2.15
 -11   7   3    9.96    1.50
  10  -7  -3   33.74    3.81
 -10  -7   3   38.93    3.55
  10  -7  -3   37.65    2.89
 -10   7   3   31.87    2.25
  10   7  -3   35.41    2.23
  -9  -7   3   -0.15    0.80
   9  -7  -3   -0.39    0.72
   9  -7  -3    0.05    0.70
   9   7  -3    0.40    0.48
  -9   7   3    0.06    0.60
   8  -7  -3   40.24    2.77
   8  -7  -3   37.30    3.69
  -8  -7   3   39.43    2.95
  -8   7   3   39.08    2.13
   8   7  -3   41.78    1.95
   7  -7  -3    6.02    1.30
  -7  -7   3    4.85    1.24
   7  -7  -3    3.96    1.35
  -7   7   3    5.15    0.85
   7   7  -3    4.83    0.64
  -6  -7   3   72.23    3.85
   6  -7  -3   77.39    3.68
   6  -7  -3   71.91    3.14
   6  -7  -3   72.89    4.07
  -6   7   3   74.53    2.87
   6   7  -3   70.25    3.94
  -5  -7   3    4.69    1.19
   5  -7  -3    0.78    0.67
   5  -7  -3    1.67    0.74
   5  -7  -3    2.63    0.54
  -5   7   3    1.82    0.56
   5   7  -3    2.03    0.81
   4  -7  -3  123.66    5.00
   4  -7  -3  119.44    4.71
   4  -7  -3  110.95    3.56
  -4  -7   3  116.11    4.96
   4   7  -3  118.68    4.81
  -4   7   3  116.23    3.99
  -3  -7   3   22.15    2.20
   3  -7  -3   20.14    1.92
   3  -7  -3   21.71    0.91
   3  -7  -3   22.24    1.77
  -3   7   3   24.72    1.52
   3   7  -3   21.08    1.73
   2  -7  -3  182.07    6.18
   2  -7  -3  177.25    6.00
  -2  -7   3  175.34    4.87
  -2  -7   3  174.87    6.49
  -2   7   3  175.31    5.80
   2   7  -3  180.53    5.98
   1  -7  -3    5.62    1.03
  -1  -7   3    6.03    0.66
  -1  -7   3    5.63    1.15
   1  -7  -3    5.48    0.92
   1   7  -3    6.21    0.91
   1   7  -3    7.71    1.51
   0  -7   3  128.58    4.34
   0  -7   3  127.41    5.13
   0  -7  -3  128.27    4.74
   0  -7  -3  129.47    4.28
   0   7  -3  124.77    4.27
   0   7  -3  121.73    5.32
  -1  -7  -3   46.77    1.98
  -1  -7  -3   47.18    2.49
   1  -7   3   49.50    2.26
   1  -7   3   51.90    2.92
   1   7   3   47.08    1.67
  -1   7  -3   48.28    2.11
  -1   7  -3   52.25    3.05
   1   7   3   48.49    2.02
  -2  -7  -3   81.70    3.54
   2  -7   3   88.53    3.33
   2  -7   3   84.27    3.97
  -2  -7  -3   85.04    2.79
   2   7   3   87.47    2.86
  -2   7  -3   85.03    3.09
   2   7   3   85.41    2.91
  -2   7  -3   92.23    4.16
   3  -7   3    3.01    0.92
  -3  -7  -3    1.40    0.64
  -3  -7  -3    2.40    0.38
   3  -7   3    2.10    0.63
   3   7   3    2.25    0.42
  -3   7  -3    2.47    0.58
  -3   7  -3    2.79    0.87
   3   7   3    2.10    0.58
  -4  -7  -3  116.70    4.45
   4  -7   3  110.69    4.80
  -4   7  -3  116.76    4.12
   4   7   3  116.09    3.45
  -4   7  -3  116.94    4.87
   5  -7   3    0.36    0.60
  -5  -7  -3    0.72    0.64
  -5   7  -3    0.69    0.70
   5   7   3    0.65    0.34
  -6  -7  -3   52.38    2.79
   6  -7   3   51.53    3.04
   6   7   3   51.02    2.07
  -6   7  -3   51.72    3.04
   7  -7   3    6.09    1.28
  -7  -7  -3    4.76    1.08
   7   7   3    4.51    0.76
  -7   7  -3    2.70    1.03
   8  -7   3   54.47    3.32
  -8  -7  -3   53.55    3.10
  -8   7  -3   57.66    3.32
   9  -7   3    2.55    1.07
  -9  -7  -3    4.08    1.20
  -9   7  -3    2.02    0.96
 -10  -7  -3   47.57    3.18
  10  -7   3   38.68    2.99
 -10   7  -3   38.91    3.00
 -11  -7  -3    6.88    1.66
 -11   7  -3    5.06    1.47
 -12  -7  -3   25.11    2.97
 -12   7  -3   27.45    3.01
  12   7   3   28.04    2.68
 -13  -7  -3    2.32    1.44
 -13   7  -3    3.05    1.54
 -14  -7  -3    9.23    2.24
 -14   7  -3    8.60    2.12
  15  -7   3    7.43    2.49
 -15  -7  -3    5.31    2.07
 -15   7  -3    6.98    2.35
 -15   7  -3    2.34    1.72
 -16  -7  -3    9.09    2.51
  16  -7   3   10.08    2.80
 -16   7  -3    6.44    2.25
 -16   7  -3   10.75    2.55
  17  -7   3    2.78    2.25
 -17  -7  -3    0.98    2.17
 -17   7  -3    3.71    2.68
  18  -7   3    9.06    3.04
 -18  -7  -3    4.21    2.75
  18  -8  -3   -1.93    2.01
 -18  -8   3    1.70    2.58
  17  -8  -3   -0.47    2.00
 -17  -8   3    2.22    2.27
  16  -8  -3    0.18    1.85
 -16  -8   3    2.45    2.11
 -15  -8   3    3.34    2.11
  15  -8  -3    0.57    1.74
  14  -8  -3   -1.56    1.42
 -14  -8   3    0.90    1.71
 -13  -8   3    3.60    1.82
  13  -8  -3    5.86    2.18
 -12  -8   3    0.73    1.33
  12  -8  -3    1.46    1.33
 -12   8   3    1.33    1.34
 -11  -8   3   10.42    2.13
  11  -8  -3    8.23    2.08
 -11   8   3   12.63    1.66
  10  -8  -3   -0.57    1.02
  10  -8  -3    0.45    0.84
 -10  -8   3    1.15    1.22
 -10   8   3    0.24    0.72
   9  -8  -3   22.65    2.55
   9  -8  -3   23.22    3.27
  -9  -8   3   24.39    2.85
  -9   8   3   21.85    1.80
   9   8  -3   22.06    1.39
   8  -8  -3    3.69    1.33
   8  -8  -3    3.92    1.21
  -8  -8   3    3.42    1.30
   8   8  -3    4.94    1.46
  -8   8   3    3.32    0.80
   7  -8  -3    2.67    0.98
  -7  -8   3    3.06    1.16
   7  -8  -3    2.61    1.14
  -7   8   3    2.55    0.68
   7   8  -3    3.20    1.20
   6  -8  -3   -0.08    0.66
  -6  -8   3    1.21    0.91
   6  -8  -3    0.16    0.70
   6   8  -3   -0.48    0.59
  -6   8   3    0.14    0.50
  -5  -8   3   22.45    2.42
   5  -8  -3   22.87    1.33
   5  -8  -3   20.80    2.21
   5  -8  -3   23.18    2.57
   5   8  -3   22.44    2.37
  -5   8   3   24.35    1.59
   4  -8  -3    3.31    0.46
  -4  -8   3    3.98    1.17
   4  -8  -3    4.23    0.57
   4  -8  -3    4.62    1.13
   4  -8  -3    4.73    1.12
  -4   8   3    3.39    0.75
   4   8  -3    2.30    0.88
   3  -8  -3  104.31    4.50
   3  -8  -3  112.27    4.65
  -3  -8   3  107.09    4.87
   3   8  -3  109.88    4.40
  -3   8   3  107.21    4.10
   2  -8  -3    8.62    1.34
  -2  -8   3    7.82    0.59
   2  -8  -3    8.20    1.20
  -2  -8   3    8.58    1.49
   2   8  -3    8.42    1.19
  -2   8   3    7.65    1.15
   1  -8  -3   85.55    3.58
  -1  -8   3   94.58    3.07
  -1  -8   3   90.67    4.35
   1  -8  -3   91.30    4.02
  -1   8   3   90.91    3.98
   1   8  -3   98.74    4.83
   1   8  -3   93.39    3.57
   0  -8  -3   22.50    1.49
   0  -8   3   22.93    1.49
   0  -8   3   17.92    2.12
   0  -8   3   22.61    1.35
   0  -8  -3   19.88    1.99
   0   8  -3   24.65    1.49
   0   8  -3   23.30    2.56
   1  -8   3    8.13    1.47
  -1  -8  -3   10.65    1.00
  -1  -8  -3    6.61    1.21
   1  -8   3   10.47    1.13
  -1   8  -3    8.06    0.94
   1   8   3    7.76    0.62
   1   8   3    8.98    0.58
  -1   8  -3    7.46    1.49
  -2  -8  -3    8.65    1.32
   2  -8   3    9.68    1.62
  -2  -8  -3    7.73    0.74
   2  -8   3    9.31    1.12
  -2   8  -3    8.55    0.94
  -2   8  -3    7.95    1.48
   2   8   3    8.90    0.86
   3  -8   3   23.74    1.60
  -3  -8  -3   23.84    1.89
   3  -8   3   23.52    2.42
  -3   8  -3   22.47    1.40
   3   8   3   20.64    1.38
  -3   8  -3   22.30    2.33
   4  -8   3    6.87    1.37
  -4  -8  -3    5.09    1.12
  -4   8  -3    8.61    1.48
   5  -8   3   10.25    1.68
  -5  -8  -3    9.38    1.46
  -5   8  -3   11.02    1.66
   6  -8   3    9.78    1.69
  -6  -8  -3    6.90    1.30
  -6   8  -3    9.44    1.57
   6   8   3    9.44    0.74
  -7  -8  -3   10.48    1.59
   7  -8   3   11.75    1.86
   7   8   3   11.24    1.01
  -7   8  -3    9.86    1.66
   8  -8   3    2.53    1.11
  -8  -8  -3    5.29    1.32
  -8   8  -3    3.46    1.15
   9  -8   3    5.77    1.49
  -9  -8  -3    4.63    1.25
  -9   8  -3    2.31    1.10
 -10  -8  -3    9.03    1.72
  10  -8   3    7.99    1.81
 -10   8  -3    7.43    1.59
  10   8   3    7.08    1.74
 -11  -8  -3    7.69    1.74
 -11   8  -3    3.09    1.28
 -12  -8  -3    1.35    1.30
 -12   8  -3    0.28    1.21
 -13  -8  -3    0.97    1.31
 -13   8  -3    1.10    1.29
  14  -8   3    0.14    1.27
 -14  -8  -3    1.53    1.63
 -14   8  -3   -0.81    1.36
  15  -8   3    4.66    2.14
 -15  -8  -3    3.68    2.07
 -15   8  -3    4.16    2.00
 -16  -8  -3    1.58    1.98
  16  -8   3    1.47    1.79
  17  -8   3    3.79    2.27
 -17  -8  -3   10.59    2.91
 -18  -8  -3    1.10    2.78
 -18  -9   3    0.82    2.53
  18   9  -3    0.88    2.28
  17  -9  -3    0.14    2.15
 -17  -9   3    3.72    2.53
  17   9  -3    2.25    2.19
  16  -9  -3    0.63    2.03
 -16  -9   3    3.34    2.31
  15  -9  -3   -0.35    1.95
 -15  -9   3   -0.18    1.94
 -14  -9   3    3.43    1.99
  14  -9  -3    0.36    1.73
 -13  -9   3    4.85    1.96
  13  -9  -3    3.57    1.92
 -12  -9   3    4.80    1.94
  12  -9  -3    4.29    1.97
 -11  -9   3    1.06    1.31
  11  -9  -3    0.59    1.23
  11  -9  -3    1.25    1.13
  10  -9  -3    5.37    1.53
  10  -9  -3    3.94    1.67
 -10  -9   3    5.85    1.82
  10   9  -3    6.79    2.04
 -10   9   3    3.25    1.02
   9  -9  -3    0.38    0.88
   9  -9  -3    1.69    1.34
  -9  -9   3    1.09    1.19
  -9   9   3    1.20    0.76
   9   9  -3    0.98    1.08
   8  -9  -3    0.33    0.97
  -8  -9   3    2.28    1.15
   8  -9  -3    2.03    1.00
   8   9  -3   -0.17    0.90
  -8   9   3    0.34    0.67
   7  -9  -3   -0.05    0.87
  -7  -9   3   -0.22    0.87
   7  -9  -3    0.56    0.76
   7   9  -3    0.57    0.78
  -7   9   3    0.00    0.56
  -6  -9   3    3.92    1.35
   6  -9  -3    3.66    0.75
   6  -9  -3    3.72    1.16
   6  -9  -3    2.16    1.13
  -6   9   3    3.98    0.88
   6   9  -3    2.50    1.06
   5  -9  -3    0.03    0.65
  -5  -9   3    1.73    1.02
   5  -9  -3    1.71    0.46
   5  -9  -3    1.35    0.49
   5  -9  -3    4.56    1.15
   5   9  -3    2.01    0.95
  -5   9   3    1.23    0.64
   4  -9  -3    0.85    0.70
   4  -9  -3    0.27    0.62
  -4  -9   3   -0.60    0.58
   4   9  -3    1.18    0.71
  -4   9   3    0.77    0.59
   3  -9  -3    6.59    1.25
  -3  -9   3   12.86    1.95
   3  -9  -3    9.61    1.50
  -3   9   3    9.65    1.34
   3   9  -3   10.22    1.45
   2  -9  -3    4.85    1.16
   2  -9  -3    5.74    1.09
  -2  -9   3    6.42    1.34
  -2  -9   3    4.44    0.49
  -2   9   3    5.43    1.16
   2   9  -3    4.26    0.90
  -1  -9   3   24.45    1.31
   1  -9  -3   25.88    2.41
  -1  -9   3   21.52    2.47
   1  -9  -3   27.56    1.83
   1   9  -3   21.44    1.57
   1   9  -3   26.17    2.98
  -1   9   3   27.29    2.17
   0  -9   3    1.77    0.55
   0  -9  -3    2.49    0.63
   0  -9  -3    2.91    0.91
   0  -9   3    2.31    0.97
   0   9  -3    2.22    0.58
   0   9  -3    2.43    1.01
   1  -9   3   -0.38    0.40
  -1  -9  -3   -0.23    0.35
   1  -9   3   -0.47    0.63
  -1  -9  -3   -0.33    0.51
  -1   9  -3   -0.06    0.30
  -1   9  -3   -0.99    0.53
  -2  -9  -3    0.22    0.63
   2  -9   3    0.36    0.50
  -2  -9  -3   -0.04    0.31
   2  -9   3   -0.01    0.68
  -2   9  -3    0.54    0.41
  -2   9  -3    0.62    0.76
   2   9   3    0.40    0.33
   2   9   3    0.52    0.41
   3  -9   3   13.05    1.98
   3  -9   3    9.73    1.22
  -3  -9  -3   12.38    1.68
   3   9   3   10.09    1.10
  -3   9  -3    9.62    1.03
  -3   9  -3   10.31    1.71
  -4  -9  -3   -0.19    0.59
   4  -9   3   -0.10    0.67
  -4   9  -3   -0.69    0.63
   5  -9   3    4.15    1.22
  -5  -9  -3    3.93    1.16
  -5   9  -3    4.00    1.22
   6  -9   3    3.19    1.19
  -6  -9  -3    0.06    0.71
  -6   9  -3    1.19    0.92
   7  -9   3   14.47    2.08
  -7  -9  -3   13.83    1.91
  -7   9  -3   11.39    1.77
   8  -9   3    0.18    0.83
  -8  -9  -3    0.82    0.93
  -8   9  -3    1.12    0.96
   9  -9   3    2.07    1.12
  -9  -9  -3    1.72    1.03
  -9   9  -3    0.34    0.99
 -10  -9  -3    0.86    1.00
 -10   9  -3    0.73    1.02
 -11  -9  -3   -1.60    0.92
 -11   9  -3   -0.14    1.14
 -12  -9  -3    1.00    1.31
 -12   9  -3    0.75    1.26
 -13  -9  -3    0.35    1.37
  13  -9   3   -0.80    1.35
 -13   9  -3   -1.81    1.14
  14  -9   3    0.11    1.44
 -14  -9  -3    0.64    1.42
 -14   9  -3    1.62    1.68
 -15  -9  -3   -0.90    1.72
  15  -9   3    0.99    1.63
 -16  -9  -3    2.13    2.02
  16  -9   3    1.32    2.03
 -17  -9  -3    0.51    2.14
  17  -9   3    2.01    2.21
  18  10  -3    0.00    4.06
 -17 -10   3    3.70    2.94
  17 -10  -3    0.53    2.45
  17  10  -3   -0.44    2.40
  16 -10  -3   -2.07    1.88
 -16 -10   3   -0.15    2.17
  16  10  -3   -1.43    2.00
  15 -10  -3    9.23    3.19
 -15 -10   3   14.49    3.17
  15  10  -3    6.47    2.75
  14 -10  -3    2.79    2.05
 -14 -10   3    4.75    2.44
  14  10  -3    6.83    2.64
 -13 -10   3   14.76    3.13
  13 -10  -3    8.03    2.54
  13  10  -3   10.59    2.95
 -12 -10   3    1.20    1.57
  12 -10  -3    0.87    1.44
  12  10  -3   -0.20    1.51
  11 -10  -3   12.82    2.40
  11 -10  -3   18.02    3.30
 -11 -10   3   17.32    2.85
  11  10  -3   17.14    3.11
  10 -10  -3   -0.60    1.10
 -10 -10   3   -1.45    1.00
  10 -10  -3    0.89    1.02
  10  10  -3   -1.29    0.98
  -9 -10   3   16.06    2.58
   9 -10  -3   19.22    3.06
   9 -10  -3   18.45    2.56
   9  10  -3   20.01    2.92
  -9  10   3   18.43    2.66
  -8 -10   3    0.61    1.13
   8 -10  -3    1.99    1.36
   8 -10  -3    3.50    1.30
   8  10  -3    2.21    1.20
  -8  10   3    1.66    0.82
  -7 -10   3   13.85    2.35
   7 -10  -3   14.10    2.16
   7 -10  -3   13.10    2.32
   7  10  -3   20.59    2.68
  -7  10   3   16.34    1.66
   6 -10  -3   -0.43    0.76
   6 -10  -3   -0.11    0.45
  -6 -10   3   -0.92    0.80
   6 -10  -3   -0.18    0.79
   6  10  -3    0.33    0.82
  -6  10   3   -0.10    0.60
   5 -10  -3   13.25    2.01
  -5 -10   3   15.02    2.29
   5 -10  -3   12.65    1.91
  -5  10   3   11.89    1.46
   5  10  -3   13.64    1.92
   4 -10  -3    0.91    0.82
   4 -10  -3    0.97    0.84
  -4 -10   3    1.95    1.07
   4  10  -3    1.51    0.78
  -4  10   3    0.23    0.66
  -3 -10   3   30.85    3.15
   3 -10  -3   35.18    2.66
   3 -10  -3   39.58    2.61
   3  10  -3   37.32    2.40
  -3  10   3   36.26    2.42
   2 -10  -3    8.74    1.37
  -2 -10   3    6.79    1.60
   2 -10  -3    9.41    1.67
   2  10  -3    8.21    1.21
   2  10  -3    6.32    1.62
  -2  10   3    8.32    1.44
  -1 -10   3   40.68    3.13
   1 -10  -3   42.67    2.44
   1 -10  -3   53.04    3.17
  -1 -10   3   41.99    1.91
  -1 -10   3   48.68    2.04
   1  10  -3   49.44    2.37
  -1  10   3   52.94    3.18
   1  10  -3   42.73    3.47
   0 -10  -3   10.94    1.29
   0 -10   3   10.13    1.22
   0 -10   3    9.97    1.76
   0 -10  -3   10.03    1.60
   0  10  -3   12.50    1.21
   0  10  -3    8.90    1.90
   1 -10   3   35.17    1.89
  -1 -10  -3   36.80    1.82
  -1 -10  -3   31.01    2.86
   1 -10   3   33.37    3.21
  -1  10  -3   37.31    1.79
  -1  10  -3   33.72    3.36
  -2 -10  -3   22.44    2.39
   2 -10   3   24.81    1.59
   2 -10   3   23.18    2.68
  -2 -10  -3   23.24    1.18
   2  10   3   23.72    1.30
  -2  10  -3   21.52    2.66
  -2  10  -3   24.37    1.38
   2  10   3   24.17    1.20
  -3 -10  -3   24.81    2.53
   3 -10   3   22.36    1.62
   3 -10   3   22.66    2.61
   3  10   3   20.58    1.54
  -3  10  -3   26.40    2.81
   3  10   3   23.81    1.46
  -4 -10  -3   26.96    2.65
   4 -10   3   26.65    2.93
  -4  10  -3   21.39    2.57
  -5 -10  -3   34.32    2.63
   5 -10   3   31.07    3.18
  -5  10  -3   26.96    2.78
   6 -10   3   45.01    3.39
  -6 -10  -3   50.27    3.30
  -6  10  -3   47.81    3.29
   7 -10   3   59.67    3.87
  -7 -10  -3   52.40    3.47
  -7  10  -3   57.55    3.61
   8 -10   3    1.45    1.09
  -8 -10  -3    1.42    0.99
  -8  10  -3    0.36    1.01
   9 -10   3   13.66    2.23
  -9 -10  -3   11.16    1.99
  -9  10  -3   15.80    2.23
 -10 -10  -3   -0.84    1.05
 -10  10  -3    0.61    1.16
 -11 -10  -3    4.55    1.64
  11 -10   3    4.32    1.90
 -11  10  -3    4.97    1.60
  12 -10   3    0.72    1.56
 -12 -10  -3    1.41    1.49
 -12  10  -3    2.76    1.62
  13 -10   3    5.54    2.14
 -13 -10  -3    4.32    1.83
 -13  10  -3    2.23    1.78
 -14 -10  -3   -0.39    1.72
  14 -10   3    4.18    2.23
 -15 -10  -3    5.24    2.56
  15 -10   3   13.70    3.41
  16 -10   3    7.78    2.91
 -16 -10  -3    3.94    2.42
 -17 -11   3    3.32    3.04
  17  11  -3   -0.97    2.45
  16 -11  -3   25.33    4.69
 -16 -11   3   23.47    4.30
  16  11  -3   19.46    4.37
 -15 -11   3    0.32    2.16
  15 -11  -3    1.81    2.23
  15  11  -3    0.01    2.19
 -14 -11   3   17.51    3.47
  14 -11  -3   24.20    4.25
  14  11  -3   17.59    3.87
 -13 -11   3    8.32    2.61
  13 -11  -3    4.77    2.47
  13  11  -3    7.20    2.72
 -12 -11   3   58.63    5.45
  12 -11  -3   47.06    5.31
  12  11  -3   58.26    5.89
  11 -11  -3    6.14    1.87
  11 -11  -3    1.95    1.60
 -11 -11   3    2.06    1.68
  11  11  -3    2.75    1.64
 -10 -11   3   47.63    4.55
  10 -11  -3   35.81    4.42
  10 -11  -3   33.00    3.63
  10  11  -3   26.34    3.60
   9 -11  -3    1.76    1.19
  -9 -11   3    0.54    1.22
   9 -11  -3    1.95    1.39
   9  11  -3    0.48    1.15
   8 -11  -3   67.36    4.79
  -8 -11   3   75.61    4.86
   8 -11  -3   70.12    4.35
   8  11  -3   81.08    4.89
   7 -11  -3   -0.54    0.77
  -7 -11   3   -0.17    1.08
   7 -11  -3   -0.45    0.81
   7  11  -3   -0.67    0.84
  -7  11   3   -0.11    0.70
   6 -11  -3   22.49    2.86
  -6 -11   3   24.81    3.11
   6 -11  -3   24.89    2.87
  -6  11   3   28.13    2.08
   6  11  -3   26.80    2.88
   5 -11  -3    1.03    0.86
  -5 -11   3    0.52    0.95
   5 -11  -3    0.11    0.82
   5  11  -3    0.09    0.76
  -5  11   3   -0.21    0.65
  -4 -11   3   64.53    4.16
   4 -11  -3   66.54    3.77
   4 -11  -3   61.75    3.74
  -4  11   3   56.78    3.18
   4  11  -3   59.04    3.36
   3 -11  -3    0.38    0.82
   3 -11  -3   -0.65    0.57
  -3 -11   3    0.92    1.01
   3  11  -3    0.40    0.68
  -3  11   3   -0.31    0.68
  -2 -11   3   78.31    4.66
   2 -11  -3   84.70    3.94
   2 -11  -3   79.47    4.32
  -2  11   3   88.44    4.35
   2  11  -3   84.40    3.56
   2  11  -3   88.88    5.31
  -1 -11   3    2.09    0.55
   1 -11  -3    0.96    0.86
  -1 -11   3    0.11    0.86
   1 -11  -3    2.07    0.74
   1  11  -3    1.57    0.64
  -1  11   3    1.02    0.91
   1  11  -3    0.66    1.14
   0 -11  -3   57.46    2.67
   0 -11  -3   58.76    3.55
   0 -11   3   52.93    2.55
   0 -11   3   56.41    3.79
   0  11  -3   53.70    2.33
   0  11  -3   48.52    3.81
   0  11   3   56.82    3.64
   1 -11   3    1.15    0.68
  -1 -11  -3    0.41    0.46
  -1 -11  -3    1.19    0.92
   1 -11   3    0.28    0.88
  -1  11  -3    0.48    0.44
  -1  11  -3    0.57    0.87
  -2 -11  -3  126.53    3.75
   2 -11   3  122.54    5.14
   2 -11   3  123.15    5.94
  -2 -11  -3  121.14    5.56
  -2  11  -3  126.04    4.01
  -2  11  -3  136.00    6.23
  -3 -11  -3   -0.33    0.73
   3 -11   3    0.25    0.89
   3  11   3    0.17    0.51
  -3  11  -3    0.57    0.97
  -4 -11  -3   62.13    3.77
   4 -11   3   65.32    4.12
   4  11   3   60.51    3.03
  -4  11  -3   67.69    4.09
  -5 -11  -3    2.74    1.16
   5 -11   3    2.77    1.27
  -5  11  -3    3.40    1.25
   6 -11   3   94.55    5.13
  -6 -11  -3   88.77    4.75
  -6  11  -3   88.63    4.78
   7 -11   3    1.19    1.08
  -7 -11  -3    1.17    1.07
  -7  11  -3    1.07    1.11
  -8 -11  -3   39.73    3.61
   8 -11   3   41.27    3.91
  -8  11  -3   36.93    3.09
  -9 -11  -3    3.66    1.56
   9 -11   3    6.00    2.05
   9 -11   3    2.88    1.93
  -9  11  -3    2.57    1.34
  10 -11   3   32.44    4.26
 -10 -11  -3   39.23    3.80
 -10  11  -3   37.32    3.58
  11 -11   3    1.55    1.48
 -11 -11  -3    0.16    1.38
 -11  11  -3    1.25    1.36
  12 -11   3   30.46    4.41
 -12 -11  -3   28.15    3.60
 -13 -11  -3    2.72    1.88
  13 -11   3    2.07    1.72
 -14 -11  -3   35.09    4.36
 -15 -11  -3    1.77    2.01
  15 -11   3    7.97    2.84
  16 -11   3   31.84    5.06
 -16 -11  -3   23.65    3.93
  16 -12  -3    0.25    3.65
 -16 -12   3   -1.37    2.57
  16  12  -3   -0.64    2.36
 -15 -12   3   18.21    3.91
  15 -12  -3   22.74    4.38
  15  12  -3   26.85    4.57
  14 -12  -3    4.22    2.40
 -14 -12   3   10.61    3.21
  14  12  -3   10.00    3.11
 -13 -12   3   48.63    5.32
  13 -12  -3   37.70    5.08
  13  12  -3   46.08    5.70
 -12 -12   3    8.88    2.52
  12 -12  -3    3.20    2.03
  12  12  -3    5.80    2.54
  11 -12  -3   47.12    5.29
  11 -12  -3   59.75    4.49
 -11 -12   3   62.59    5.68
  11  12  -3   56.10    5.47
  10 -12  -3    0.52    1.39
  10 -12  -3    1.41    1.65
 -10 -12   3    0.20    1.42
  10  12  -3    0.62    1.46
   9 -12  -3   66.76    5.13
   9 -12  -3   80.74    4.95
  -9 -12   3   77.72    5.25
   9  12  -3   69.13    4.91
   8 -12  -3   -0.49    1.01
  -8 -12   3    0.28    1.35
   8 -12  -3   -0.86    0.99
   8  12  -3    0.13    1.13
   7 -12  -3  112.14    5.81
   7 -12  -3  116.46    6.23
  -7 -12   3  118.03    6.36
   7  12  -3  121.03    5.95
   6 -12  -3    4.46    1.56
   6 -12  -3    8.82    1.89
  -6 -12   3    7.35    1.90
   6  12  -3    4.59    1.38
  -6  12   3    6.18    1.32
  -5 -12   3   82.22    5.06
   5 -12  -3   79.80    4.64
   5 -12  -3   90.26    4.93
   5  12  -3   86.08    4.44
  -5  12   3   89.84    4.11
   4 -12  -3    3.86    1.31
  -4 -12   3    4.00    1.44
   4 -12  -3    3.87    1.22
   4  12  -3    4.40    1.19
  -4  12   3    3.45    1.18
   3 -12  -3   86.21    4.23
   3 -12  -3   81.80    4.57
  -3 -12   3   77.40    4.85
   3  12  -3   89.28    5.60
  -3  12   3   85.15    4.32
   3  12  -3   79.99    3.75
   2 -12  -3    1.47    0.82
   2 -12  -3    0.84    0.87
  -2 -12   3    0.54    1.04
   2  12  -3   -0.21    1.14
  -2  12   3    1.33    1.00
   2  12  -3    1.38    0.69
   1 -12  -3   91.12    4.73
  -1 -12   3   89.73    5.04
   1 -12  -3   80.57    3.73
   1  12  -3   79.94    5.22
  -1  12   3   86.36    4.67
   1  12  -3   83.80    3.28
   0 -12  -3    3.39    1.19
   0 -12   3    2.50    0.76
   0 -12   3    2.49    1.34
   0 -12  -3    1.92    0.72
   0  12  -3    1.65    1.32
   0  12   3    1.11    1.01
  -1 -12  -3   75.58    3.06
  -1 -12  -3   69.33    4.15
   1 -12   3   68.22    4.44
   1 -12   3   70.02    3.39
  -1  12  -3   71.54    4.67
   2 -12   3   -0.48    0.62
   2 -12   3    0.47    0.91
  -2 -12  -3   -0.60    0.83
  -2  12  -3    0.46    1.01
   3 -12   3   92.37    4.64
  -3 -12  -3  101.03    5.12
   3 -12   3  104.59    5.49
  -3  12  -3   99.15    5.44
   4 -12   3    4.39    1.35
   4 -12   3    2.95    1.38
  -4 -12  -3    0.79    1.18
  -4  12  -3    4.09    1.53
  -5 -12  -3   75.73    4.44
   5 -12   3   81.45    4.92
   5 -12   3   71.07    4.45
  -5  12  -3   84.84    4.74
  -6 -12  -3    2.88    1.33
   6 -12   3    4.69    1.50
   6 -12   3    3.63    1.40
   6  12   3    1.74    1.07
  -6  12  -3    4.85    1.56
   7 -12   3   50.44    4.02
   7 -12   3   50.02    4.44
  -7 -12  -3   39.24    3.81
  -7  12  -3   44.07    3.47
   8 -12   3    4.84    1.79
  -8 -12  -3    6.91    1.92
   8 -12   3    6.87    1.94
  -8  12  -3    3.89    1.47
   9 -12   3   69.83    5.14
  -9 -12  -3   64.58    4.54
  -9  12  -3   65.00    4.25
  10 -12   3    1.95    1.56
 -10 -12  -3    1.94    1.53
 -10  12  -3    0.97    1.39
  11 -12   3   68.82    5.48
 -11 -12  -3   53.39    4.83
  12 -12   3    4.07    2.02
 -12 -12  -3    4.96    2.14
 -13 -12  -3   28.48    3.85
  13 -12   3   26.92    4.35
  14 -12   3    3.59    2.34
 -14 -12  -3    2.10    2.15
 -15 -12  -3   24.11    3.98
  15 -12   3   25.21    4.45
  15 -13  -3   -1.48    2.23
 -15 -13   3    0.74    2.48
 -14 -13   3   40.67    5.17
  14 -13  -3   27.76    4.81
  13 -13  -3   -2.54    1.53
 -13 -13   3    0.35    2.18
  13  13  -3   -1.69    2.89
  12 -13  -3   87.91    6.70
 -12 -13   3   64.65    6.18
  12  13  -3   67.81    6.63
 -11 -13   3    3.47    1.98
  11 -13  -3    0.95    1.65
  11  13  -3   -1.39    1.44
  10 -13  -3   60.99    4.64
  10 -13  -3   61.61    5.97
 -10 -13   3   63.61    5.71
  10  13  -3   65.13    5.07
   9 -13  -3    4.73    2.02
   9 -13  -3    2.12    1.40
  -9 -13   3    0.31    1.46
   9  13  -3    4.23    1.70
   8 -13  -3   62.14    4.43
  -8 -13   3   60.50    4.84
   8 -13  -3   62.87    4.88
   8  13  -3   61.36    4.67
   7 -13  -3    5.73    1.70
  -7 -13   3    2.89    1.72
   7 -13  -3    3.49    1.69
   7  13  -3    5.18    2.23
   6 -13  -3   73.68    4.67
   6 -13  -3   81.03    4.89
  -6 -13   3   80.91    5.26
   5 -13  -3    3.25    1.23
   5 -13  -3    2.25    1.22
  -5 -13   3    3.47    1.50
  -4 -13   3  100.89    5.88
   4 -13  -3  103.10    5.53
   4 -13  -3  110.14    5.26
  -4  13   3  111.16    5.05
  -3 -13   3    5.40    1.77
   3 -13  -3    6.48    1.43
   3 -13  -3    2.89    1.27
  -3  13   3    3.85    1.31
   3  13  -3    3.32    1.75
   2 -13  -3  121.44    5.96
   2 -13  -3  115.47    5.00
  -2 -13   3  122.15    6.38
   2  13  -3  131.98    7.15
  -2  13   3  117.44    5.67
   1 -13  -3    6.02    1.23
  -1 -13   3    4.03    1.66
   1 -13  -3    6.22    1.61
   1  13  -3    8.33    2.27
  -1  13   3    5.15    1.57
   0 -13  -3   93.39    5.10
   0 -13   3   94.08    5.45
   0  13  -3   95.25    5.82
   0  13   3   94.18    5.35
   1 -13   3    4.42    1.10
  -1 -13  -3    5.80    1.60
   1 -13   3    2.73    1.40
  -1  13  -3    2.00    1.42
   1  13   3    3.58    1.54
   2 -13   3  128.89    6.50
   2 -13   3  125.39    5.31
  -2 -13  -3  122.69    6.04
  -2  13  -3  131.92    6.66
   3 -13   3    4.63    1.31
   3 -13   3    3.75    1.51
  -3 -13  -3    2.73    1.32
  -3  13  -3    3.75    1.58
  -4 -13  -3  120.91    6.05
   4 -13   3  122.96    6.33
   4 -13   3  123.98    5.83
  -4  13  -3  120.64    6.21
   5 -13   3   -0.23    0.91
   5 -13   3   -0.47    0.97
  -5 -13  -3    1.13    1.24
  -5  13  -3    2.62    1.28
  -6 -13  -3   92.57    5.31
   6 -13   3  104.59    5.76
   6 -13   3   98.59    5.66
  -6  13  -3  101.19    5.49
   7 -13   3    0.28    1.12
  -7 -13  -3    2.69    1.46
   7 -13   3    0.66    1.22
  -7  13  -3    2.40    1.39
  -8 -13  -3   97.81    5.67
   8 -13   3  101.71    6.24
  -8  13  -3  100.96    5.52
  -9 -13  -3    0.00    1.21
   9 -13   3    0.49    1.32
  -9  13  -3    0.93    1.50
  10 -13   3   54.52    5.53
 -10 -13  -3   49.17    4.72
  11 -13   3    1.62    1.72
 -11 -13  -3    1.68    1.80
  12 -13   3   43.93    5.46
 -12 -13  -3   40.37    4.44
 -13 -13  -3    9.08    2.55
  13 -13   3    5.57    2.46
 -14 -13  -3   23.43    3.94
  14 -13   3   31.81    4.97
  15 -13   3    5.50    4.25
  14 -14  -3    6.05    3.06
 -14 -14   3    2.55    2.65
 -13 -14   3   36.91    4.98
  13 -14  -3   34.32    5.15
  12 -14  -3   -2.49    1.73
 -12 -14   3    0.02    2.23
 -11 -14   3   47.71    5.42
  11 -14  -3   34.67    4.85
  10 -14  -3    2.40    1.67
 -10 -14   3    4.04    2.10
  10 -14  -3    0.04    1.72
   9 -14  -3   53.21    4.93
   9 -14  -3   51.11    5.30
  -9 -14   3   48.40    5.21
   8 -14  -3    0.05    1.40
   8 -14  -3    1.73    1.43
  -8 -14   3   -0.50    1.57
   7 -14  -3   49.45    4.65
   7 -14  -3   60.64    4.43
  -7 -14   3   54.69    5.22
  -6 -14   3   -0.52    1.21
   6 -14  -3    0.69    1.11
   6 -14  -3    1.17    1.17
   5 -14  -3   71.89    4.81
  -5 -14   3   81.46    5.44
   5 -14  -3   71.79    4.51
   4 -14  -3    2.13    1.24
   4 -14  -3    1.30    1.20
  -4 -14   3    1.90    1.55
   4  14  -3   -0.01    1.47
   3 -14  -3   60.84    4.40
   3 -14  -3   72.55    4.00
  -3 -14   3   66.23    4.90
   3  14  -3   74.48    5.56
  -3  14   3   69.17    4.22
  -2 -14   3    2.83    1.49
   2 -14  -3    1.93    1.27
  -2  14   3    1.45    1.24
   2  14  -3    0.77    1.46
  -1 -14   3  120.72    6.48
   1 -14  -3  118.93    5.99
   1  14  -3   99.36    6.37
  -1  14   3  103.58    5.78
   0 -14   3    1.18    1.30
   0 -14  -3   -0.31    1.04
   0  14   3    1.56    1.29
   0  14  -3   -0.34    1.16
   1 -14   3   83.04    5.31
  -1 -14  -3   82.67    4.99
  -1  14  -3   85.44    5.57
   1  14   3   79.33    5.27
  -2 -14  -3   -0.29    1.04
   2 -14   3    2.61    1.41
  -2  14  -3    0.52    1.38
   3 -14   3  130.22    6.67
  -3 -14  -3  115.03    6.06
   3 -14   3  114.68    5.63
  -3  14  -3  111.08    6.28
   4 -14   3    0.92    1.19
   4 -14   3   -1.18    0.94
  -4 -14  -3    1.50    1.34
  -4  14  -3   -0.03    1.27
   5 -14   3   83.25    4.90
   5 -14   3   82.28    5.26
  -5 -14  -3   77.95    4.96
  -5  14  -3   80.32    5.00
   6 -14   3    3.01    1.48
   6 -14   3    2.07    1.58
  -6 -14  -3    0.02    1.29
  -6  14  -3    0.03    1.35
   7 -14   3   56.41    4.55
  -7 -14  -3   70.94    4.78
   7 -14   3   63.33    4.79
  -7  14  -3   66.47    4.50
   8 -14   3    4.73    1.85
  -8 -14  -3    1.02    1.52
   9 -14   3   83.31    5.95
  -9 -14  -3   88.31    5.64
 -10 -14  -3   -0.48    1.48
  10 -14   3    0.14    1.49
 -11 -14  -3   55.56    5.34
  11 -14   3   44.80    5.30
 -12 -14  -3    1.93    2.08
  12 -14   3    5.63    2.27
 -13 -14  -3   31.42    4.41
  13 -14   3   30.64    4.80
  14 -14   3    6.83    3.23
 -13 -15   3   -2.74    2.20
  13 -15  -3    2.74    2.58
 -12 -15   3   38.03    5.08
  12 -15  -3   26.72    4.48
  11 -15  -3   -1.42    1.79
 -11 -15   3   -0.39    2.00
  10 -15  -3   27.41    4.12
 -10 -15   3   24.08    4.04
  -9 -15   3    1.36    1.85
   9 -15  -3    1.72    1.73
   9 -15  -3    3.75    1.83
   8 -15  -3   34.24    4.07
   8 -15  -3   27.50    3.84
  -8 -15   3   43.29    4.93
   7 -15  -3    3.92    1.82
  -7 -15   3    8.89    2.37
   7 -15  -3    1.55    1.64
   6 -15  -3   29.53    3.53
  -6 -15   3   31.60    4.17
   6 -15  -3   40.75    4.23
   5 -15  -3    1.88    1.49
  -5 -15   3    2.28    1.71
   5  15  -3   -0.84    1.52
   4 -15  -3   45.40    4.34
  -4 -15   3   42.58    4.70
   4  15  -3   48.42    5.55
   3 -15  -3    0.71    1.25
  -3 -15   3   -0.77    1.17
   3  15  -3    0.95    1.75
   2 -15  -3   56.16    4.24
  -2 -15   3   49.53    4.85
   2  15  -3   48.04    5.27
   1 -15  -3    1.29    1.21
  -1 -15   3    0.74    1.40
  -1  15   3    0.05    1.32
   1  15  -3    2.50    1.85
   0 -15  -3   47.04    4.44
   0 -15   3   42.35    4.52
   0  15   3   52.46    4.32
   0  15  -3   54.29    5.20
  -1 -15  -3    1.01    1.30
   1 -15   3   -0.55    1.17
  -1  15  -3    0.43    1.59
   1  15   3    0.43    1.42
  -2 -15  -3   40.45    4.17
   2 -15   3   40.25    4.47
   2  15   3   41.90    4.67
  -2  15  -3   47.42    4.81
  -3 -15  -3    4.19    1.73
   3 -15   3    3.20    1.73
  -3  15  -3    1.94    1.57
  -4 -15  -3   64.52    4.65
   4 -15   3   64.00    4.82
  -4  15  -3   57.20    4.54
   5 -15   3    1.24    1.47
  -5 -15  -3    0.93    1.43
  -5  15  -3   -0.42    1.25
  -6 -15  -3   35.67    4.03
   6 -15   3   45.39    4.68
   6 -15   3   35.11    3.94
  -6  15  -3   35.40    4.25
   7 -15   3    5.09    2.07
  -7 -15  -3    3.34    1.92
  -8 -15  -3   43.48    4.63
   8 -15   3   35.63    4.41
  -9 -15  -3    6.13    2.29
   9 -15   3    3.83    2.19
 -10 -15  -3   33.53    4.10
  10 -15   3   29.21    4.34
  11 -15   3    1.86    2.14
 -11 -15  -3    4.50    2.37
 -12 -15  -3   19.90    3.75
  12 -15   3    7.98    2.89
  13 -15   3    1.03    2.28
  13 -16  -3    8.10    3.46
 -12 -16   3    0.72    2.56
  12 -16  -3    1.57    2.25
  11 -16  -3    6.17    2.70
 -11 -16   3    9.57    3.10
  10 -16  -3   -0.14    1.91
 -10 -16   3    0.89    2.09
   9 -16  -3   24.99    3.82
  -9 -16   3   16.50    3.55
   9 -16  -3   23.77    3.88
   8 -16  -3    2.15    1.79
  -8 -16   3   -2.08    1.58
  -7 -16   3    9.74    2.85
   7 -16  -3   12.22    2.74
  -6 -16   3    2.27    1.82
   6 -16  -3    2.19    1.65
   6  16  -3   -0.76    1.97
   5 -16  -3   23.03    3.36
  -5 -16   3   24.01    3.77
   5  16  -3   23.08    4.06
   4 -16  -3   -0.21    1.34
  -4 -16   3   -0.69    1.52
   4  16  -3   -0.31    1.61
  -3 -16   3   25.20    3.77
   3 -16  -3   29.21    3.59
   3  16  -3   25.78    4.23
  -2 -16   3    0.16    1.43
   2 -16  -3    0.25    1.15
   2  16  -3    2.33    1.95
  -1 -16   3   12.50    2.78
   1 -16  -3   16.90    2.87
   1  16  -3    8.68    2.74
   0 -16   3    2.61    1.83
   0 -16  -3   -0.07    1.23
   0  16  -3    0.13    1.60
   0  16   3    0.64    2.13
   1 -16   3   28.16    3.88
  -1 -16  -3   24.28    3.44
  -1  16  -3   29.06    4.01
   1  16   3   28.78    3.94
  -2 -16  -3   -0.45    1.20
   2 -16   3    0.81    1.36
   2  16   3   -1.96    1.49
  -2  16  -3    0.82    1.62
  -3 -16  -3   14.92    2.73
   3 -16   3   12.95    2.86
   3  16   3   18.00    3.46
  -3  16  -3   19.21    3.23
  -4 -16  -3    0.52    1.46
   4 -16   3    1.03    1.66
  -4  16  -3    0.98    1.71
   5 -16   3   16.39    3.11
  -5 -16  -3   14.26    2.79
  -6 -16  -3   -0.69    1.48
  -7 -16  -3   17.85    3.26
  -8 -16  -3    0.27    1.99
  -9 -16  -3    7.95    2.62
  10 -16   3   -0.02    1.97
 -10 -16  -3    1.79    2.01
  11 -16   3    4.48    2.67
 -11 -16  -3   10.64    3.94
  12 -16   3    3.83    2.69
 -10 -17   3    3.46    2.70
  -9 -17   3    2.65    2.60
  -8 -17   3    1.34    2.17
   8 -17  -3    0.94    1.80
  -7 -17   3    1.39    2.17
   7 -17  -3    0.84    1.72
   7  17  -3   -0.67    2.05
  -6 -17   3    1.95    2.03
   6 -17  -3    1.63    1.75
   6  17  -3   -1.23    2.16
   5 -17  -3    2.99    1.64
  -5 -17   3   -0.45    1.70
   5  17  -3   -0.35    1.94
   4 -17  -3    1.06    1.78
  -4 -17   3    4.27    2.14
   4  17  -3    1.57    2.33
   3 -17  -3    0.44    1.44
  -3 -17   3    1.54    1.84
   3  17  -3    0.26    1.89
  -2 -17   3    3.96    2.17
   2 -17  -3   -0.83    1.43
   2  17  -3   -0.76    1.86
   1 -17  -3   -1.43    1.21
  -1 -17   3    3.12    1.96
   1  17  -3    4.82    2.25
   0 -17   3    3.30    2.01
   0 -17  -3    3.86    1.81
   0  17  -3    2.19    2.31
   1 -17   3    1.00    1.62
  -1 -17  -3    0.44    1.37
  -1  17  -3   -1.27    1.86
   2 -17   3    3.69    2.01
  -2 -17  -3    1.10    1.49
   2  17   3    0.80    3.13
  -2  17  -3    3.04    2.21
  -3 -17  -3    1.24    1.50
   3 -17   3    0.21    1.61
   3  17   3    1.22    2.08
   4 -17   3    1.74    2.02
  -4 -17  -3    6.87    2.14
   4  17   3    8.31    2.78
  -5 -17  -3    1.62    1.71
  -6 -17  -3    5.56    2.28
  -7 -17  -3    2.21    1.89
  -8 -17  -3    1.56    2.05
  -9 -17  -3   -1.85    1.86
  -8 -18   3    2.01    2.35
   8  18  -3   -2.45    2.27
   7 -18  -3    0.42    1.94
  -7 -18   3   -0.09    2.03
   7  18  -3   -0.77    2.54
   6 -18  -3   -0.67    1.86
  -6 -18   3    1.21    2.19
   6  18  -3    1.35    2.63
   5 -18  -3    1.70    1.78
  -5 -18   3    2.18    2.23
   5  18  -3    0.52    2.30
  -4 -18   3   -1.13    1.75
   4 -18  -3    0.95    1.81
   4  18  -3   -1.17    2.07
   3 -18  -3    1.91    1.84
  -3 -18   3    1.42    1.98
   3  18  -3    2.85    2.55
  -2 -18   3    0.74    1.80
   2 -18  -3   -0.67    1.44
   2  18  -3   -0.39    2.03
   1 -18  -3    2.15    1.75
  -1 -18   3    1.93    2.05
   1  18  -3   -2.11    1.92
   0 -18   3   -1.03    1.58
   0 -18  -3   -2.01    1.44
   0  18  -3   -0.40    1.90
  -1 -18  -3    0.59    1.56
   1 -18   3    1.25    1.78
   2 -18   3   -0.42    1.96
  -2 -18  -3    2.34    1.75
   3 -18   3    1.57    2.03
  -3 -18  -3    3.11    2.03
  -4 -18  -3    0.60    1.68
  -5 -18  -3    1.10    1.86
   5  18   3    2.54    2.53
  -6 -18  -3    1.25    1.95
  -7 -18  -3    4.15    2.39
   6 -19  -3   10.73    3.15
  -6 -19   3   18.52    3.84
   6  19  -3   14.97    4.12
   5 -19  -3   -0.55    1.79
  -5 -19   3    1.61    2.46
   5  19  -3   -0.88    2.83
  -4 -19   3   18.29    3.70
   4 -19  -3   15.06    3.31
   4  19  -3   16.38    4.22
  -3 -19   3    1.66    2.21
   3 -19  -3    1.61    1.95
   3  19  -3    0.01    2.60
   2 -19  -3   16.23    3.25
  -2 -19   3   16.12    3.53
   2  19  -3   14.75    3.77
  -1 -19   3    0.64    2.16
   1 -19  -3    0.87    2.03
   0 -19  -3   15.37    3.18
   0 -19   3   20.81    4.06
   1 -19   3    1.93    2.22
  -1 -19  -3   -0.23    1.82
   2 -19   3   23.87    4.11
  -2 -19  -3   18.94    3.46
  -3 -19  -3    1.51    1.95
  -4 -19  -3   14.92    3.25
   4  20  -3    3.56    4.90
  -3 -20   3   37.76    6.62
  -2 -20   3    1.00    2.39
  -1 -20   3   39.17    5.27
   0 -20   3    0.25    2.19
   1 -20   3   30.85    4.88
  21   0  -4    6.65    3.20
  20   0  -4   15.29    3.69
 -20   0   4   18.49    5.63
 -19   0   4   51.09    5.37
  19   0  -4   36.87    5.12
  18   0  -4   27.26    4.29
 -18   0   4   30.48    4.18
 -17   0   4   26.99    3.81
  17   0  -4   29.16    4.14
  16   0  -4   18.37    3.26
 -16   0   4   25.89    3.52
 -15   0   4   45.54    4.31
  15   0  -4   41.74    4.50
 -14   0   4   62.86    4.36
  14   0  -4   61.58    4.66
 -13   0   4   77.00    4.63
  13   0  -4   71.31    4.79
  12   0  -4  223.78    9.09
 -12   0   4  223.82    8.59
  11   0  -4  161.76    7.18
 -11   0   4  176.14    6.97
 -10   0   4   73.99    3.92
  10   0  -4   66.36    4.04
  -9   0   4  173.77    6.46
   9   0  -4  162.87    6.70
  -8   0   4   52.79    2.96
   8   0  -4   53.67    3.15
  -7   0   4   47.01    2.59
   7   0  -4   47.77    2.81
   6   0  -4   53.20    2.78
  -6   0   4   49.25    2.53
   5   0  -4  271.32    7.88
  -5   0   4  258.77    7.91
   5   0  -4  264.81    8.20
   4   0  -4   28.80    1.53
   4   0  -4   27.96    1.68
  -4   0   4   28.52    1.64
  -3   0   4  309.35    8.62
  -3   0   4  305.69    8.42
   3   0  -4  306.03    8.37
   3   0  -4  291.97    8.81
   3   0  -4  295.73    8.61
   2   0  -4   44.45    1.99
   2   0  -4   41.39    1.85
  -2   0   4   41.13    1.68
   2   0  -4   43.29    1.69
  -2   0   4   41.81    1.96
  -2   0   4   45.64    1.89
  -1   0   4  353.21    9.72
  -1   0   4  351.65    9.32
   1   0  -4  356.52    9.45
   1   0  -4  347.92    9.60
  -1   0   4  348.36    9.46
   1   0  -4  355.97    9.32
  -1   0   4  356.54    9.60
   1   0  -4  355.14    9.74
   0   0  -4  130.62    4.16
   0   0   4  129.97    4.00
   0   0  -4  131.59    3.99
   0   0  -4  137.37    3.79
   0   0   4  137.80    3.76
   0   0  -4  134.63    4.10
   1   0   4   26.19    1.29
   1   0   4   24.74    0.91
  -1   0  -4   22.96    1.27
  -1   0  -4   25.08    1.27
  -1   0  -4   24.69    1.26
  -1   0  -4   26.97    1.01
  -2   0  -4   10.18    0.63
   2   0   4   10.89    1.06
  -2   0  -4   12.25    0.96
  -2   0  -4   12.15    0.94
   2   0   4   11.32    0.89
   2   0   4   10.98    0.58
   3   0   4  573.62   15.35
  -3   0  -4  574.43   15.44
  -3   0  -4  558.85   15.40
  -3   0  -4  585.92   14.85
  -4   0  -4   28.48    1.71
  -4   0  -4   30.43    1.77
  -4   0  -4   27.42    1.37
  -5   0  -4  351.66    9.59
  -5   0  -4  331.32   10.15
  -6   0  -4   89.49    3.92
  -6   0  -4   92.44    3.45
  -7   0  -4  244.68    7.76
  -7   0  -4  263.22    8.52
  -8   0  -4    1.47    0.86
  -8   0  -4    1.00    0.63
  -9   0  -4  287.21    9.23
  -9   0  -4  291.58    9.23
  -9   0  -4  288.16    9.86
 -10   0  -4    7.75    1.39
 -10   0  -4    5.95    1.21
 -10   0  -4   11.36    1.82
 -11   0  -4   34.65    2.62
 -11   0  -4   31.52    4.29
 -11   0  -4   28.10    2.97
 -12   0  -4    5.54    1.58
 -12   0  -4    5.49    1.44
 -13   0  -4   96.16    5.45
 -13   0  -4   94.30    4.90
 -14   0  -4    9.90    2.05
 -15   0  -4   72.38    4.70
 -16   0  -4   -0.24    1.46
 -17   0  -4   56.09    4.86
  17   0   4   39.73    4.91
  18   0   4   -1.09    1.55
 -18   0  -4   -0.93    1.73
  19   0   4   54.69    5.97
 -19   0  -4   70.55    5.58
 -20   0  -4   -2.16    2.03
  20   0   4   -0.96    1.99
  21   1  -4   11.31    3.83
  20  -1  -4    7.51    3.06
 -20  -1   4   13.39    3.70
  20   1  -4   10.99    3.19
 -19  -1   4   43.09    5.07
  19  -1  -4   14.46    3.37
 -19   1   4   30.34    4.36
  19   1  -4   24.19    4.14
  18  -1  -4   31.54    4.72
 -18  -1   4   35.76    4.41
  18   1  -4   33.98    4.66
 -18   1   4   32.04    4.29
 -17  -1   4   22.27    3.54
  17  -1  -4   17.64    3.29
 -17   1   4   12.19    2.76
  17   1  -4   15.82    3.13
 -16  -1   4   25.83    3.46
  16  -1  -4   25.03    3.83
  16   1  -4   17.05    2.96
 -16   1   4   23.38    3.23
 -15  -1   4   43.79    4.29
  15  -1  -4   38.58    4.50
 -15   1   4   38.07    4.02
  15   1  -4   43.82    4.56
 -14  -1   4   92.20    5.27
  14  -1  -4   69.97    5.13
 -14   1   4   84.55    5.02
  14   1  -4   74.79    5.07
 -13  -1   4   48.19    3.72
  13  -1  -4   43.98    4.50
  13   1  -4   47.46    3.82
 -13   1   4   49.78    3.73
 -12  -1   4   58.59    3.88
  12  -1  -4   51.52    4.03
  12   1  -4   65.59    4.23
 -12   1   4   65.43    3.96
 -11  -1   4   54.16    3.52
  11  -1  -4   56.47    3.92
  11   1  -4   51.21    3.63
 -11   1   4   60.63    3.62
  10  -1  -4  127.72    6.03
 -10  -1   4  140.64    5.76
  10   1  -4  125.56    5.79
 -10   1   4  131.87    5.59
  -9  -1   4   38.81    2.62
   9  -1  -4   33.77    2.75
  -9   1   4   38.68    2.61
   9   1  -4   34.12    2.66
   8  -1  -4  157.39    6.40
  -8  -1   4  158.01    5.98
   8   1  -4  166.16    6.27
  -8   1   4  168.28    6.08
   7  -1  -4   26.06    2.51
  -7  -1   4   28.41    1.98
  -7   1   4   28.24    2.06
   7   1  -4   26.41    1.99
  -7   1   4   25.62    1.89
   6  -1  -4  145.80    4.82
  -6  -1   4  147.79    5.24
   6  -1  -4  148.87    5.60
  -6   1   4  148.71    5.24
   6   1  -4  155.11    5.41
  -5  -1   4   51.85    2.43
   5  -1  -4   53.02    2.67
   5  -1  -4   51.30    2.07
   5   1  -4   49.09    2.28
  -5   1   4   50.22    2.40
   5   1  -4   55.86    2.54
  -4  -1   4  400.36   11.31
   4  -1  -4  419.37   11.69
   4  -1  -4  426.40   11.36
   4  -1  -4  400.01   10.77
  -4  -1   4  406.57   11.31
   4   1  -4  406.84   11.36
  -4   1   4  401.02   11.27
   4   1  -4  407.35   11.22
   3  -1  -4   82.63    3.15
  -3  -1   4   81.66    2.94
   3  -1  -4   80.73    2.86
   3  -1  -4   82.88    3.13
  -3  -1   4   79.79    2.91
   3   1  -4   84.43    2.97
   3   1  -4   77.85    3.22
   3   1  -4   76.71    2.84
  -3   1   4   83.86    3.10
  -3   1   4   82.12    2.86
  -2  -1   4  230.92    6.68
  -2  -1   4  231.34    7.00
   2  -1  -4  236.94    6.28
   2  -1  -4  248.36    6.56
  -2  -1   4  235.86    6.69
   2  -1  -4  228.99    6.82
   2  -1  -4  234.73    6.87
   2   1  -4  238.54    7.05
   2   1  -4  234.22    6.70
  -2   1   4  236.93    6.51
   2   1  -4  228.37    6.63
  -2   1   4  235.41    6.83
   1  -1  -4    7.47    0.81
  -1  -1   4    4.71    0.69
   1  -1  -4    7.54    0.49
  -1  -1   4    6.98    0.70
  -1  -1   4    7.39    0.73
   1  -1  -4    7.44    0.77
   1  -1  -4    6.74    0.50
  -1  -1   4    6.50    0.77
  -1   1   4    7.48    0.52
  -1   1   4    6.74    0.49
   1   1  -4    7.06    0.83
  -1   1   4    7.39    0.77
  -1   1   4    6.60    0.48
   1   1  -4    7.53    0.72
   1   1  -4    6.10    0.81
   1   1  -4    6.52    0.68
   0  -1  -4   21.16    1.15
   0  -1   4   23.75    1.17
   0  -1   4   20.64    1.23
   0  -1   4   21.27    1.24
   0  -1  -4   22.37    0.81
   0  -1  -4   21.94    1.00
   0  -1  -4   20.78    1.16
   0  -1   4   24.15    1.13
   0   1  -4   23.23    1.17
   0   1   4   21.55    1.16
   0   1   4   23.03    0.73
   0   1  -4   21.38    1.25
   0   1   4   22.04    1.18
   0   1   4   21.10    0.99
   0   1  -4   22.34    1.11
   0   1   4   22.07    0.77
   1  -1   4  214.73    5.88
   1  -1   4  208.80    6.20
   1  -1   4  207.59    6.07
  -1  -1  -4  210.93    5.97
  -1  -1  -4  211.85    6.07
  -1  -1  -4  213.29    6.08
  -1   1  -4  214.72    6.22
   1   1   4  211.75    6.05
   1   1   4  214.37    5.98
  -1   1  -4  208.59    5.92
  -1   1  -4  201.62    6.18
  -1   1  -4  213.98    6.11
   1   1   4  210.25    6.09
   2  -1   4  339.86    9.10
  -2  -1  -4  334.32    9.44
   2  -1   4  351.02    9.59
  -2  -1  -4  343.84    9.41
  -2  -1  -4  336.48    9.47
  -2   1  -4  334.66    9.55
   2   1   4  352.25    9.52
  -2   1  -4  330.43    9.52
   2   1   4  345.76    9.40
   2   1   4  340.41    9.47
  -2   1  -4  352.73    9.25
   3  -1   4   75.79    2.52
  -3  -1  -4   74.05    2.97
   3  -1   4   73.19    2.95
  -3  -1  -4   78.48    2.93
   3  -1   4   80.04    3.22
  -3   1  -4   76.91    2.94
   3   1   4   73.71    2.79
  -3   1  -4   74.13    2.93
   3   1   4   72.92    2.88
  -3   1  -4   74.83    2.65
   3   1   4   72.42    2.92
  -4  -1  -4  265.83    8.06
   4  -1   4  260.37    7.34
  -4   1  -4  257.80    7.92
  -4   1  -4  254.48    7.87
  -4   1  -4  275.21    7.59
   5  -1   4   91.49    3.24
  -5  -1  -4   87.10    3.80
  -5   1  -4   99.88    3.84
  -5   1  -4   97.67    3.49
  -6  -1  -4  293.12    8.33
  -6  -1  -4  295.84    9.27
  -6   1  -4  281.23    8.99
  -6   1  -4  282.07    8.60
  -7  -1  -4   34.08    2.01
  -7  -1  -4   38.72    2.55
  -7  -1  -4   36.30    2.00
  -7   1  -4   38.01    2.20
  -7   1  -4   36.97    2.43
  -8  -1  -4  197.77    6.56
  -8  -1  -4  200.04    7.27
  -8  -1  -4  192.78    6.41
  -8   1  -4  186.31    6.65
  -8   1  -4  199.98    7.20
  -9  -1  -4    6.12    1.43
  -9  -1  -4    4.27    1.03
  -9  -1  -4    8.28    1.27
  -9   1  -4    4.99    1.20
  -9   1  -4    4.60    1.24
 -10  -1  -4  149.47    5.48
 -10  -1  -4  136.86    5.46
 -10  -1  -4  133.81    6.06
 -10   1  -4  129.35    5.53
 -10   1  -4  134.55    5.98
 -11  -1  -4   46.90    3.56
 -11  -1  -4   56.43    3.38
 -11  -1  -4   47.04    3.08
 -11   1  -4   59.31    3.76
 -11   1  -4   54.76    3.34
 -12  -1  -4  115.99    5.22
 -12  -1  -4  109.31    5.74
 -12   1  -4  107.84    5.60
 -12   1  -4  108.71    5.27
 -13  -1  -4   10.01    1.85
 -13   1  -4   14.01    2.31
 -13   1  -4    9.19    1.79
 -14  -1  -4   64.08    4.12
 -14   1  -4   62.26    4.15
 -14   1  -4   57.87    4.40
 -15  -1  -4    5.76    1.76
 -15   1  -4    9.09    2.08
 -16  -1  -4   81.58    5.16
 -16   1  -4   74.97    5.10
 -17  -1  -4   -1.56    1.54
  17  -1   4   -0.66    1.55
  17   1   4    1.31    1.47
 -17   1  -4   -0.58    1.48
  18  -1   4   41.39    5.08
 -18  -1  -4   42.76    4.37
 -18   1  -4   38.57    4.24
  18   1   4   30.36    4.29
 -19  -1  -4    1.63    2.04
  19  -1   4    2.46    2.29
 -19   1  -4   -0.05    2.10
  19   1   4   -0.72    1.92
 -20  -1  -4   35.63    5.74
  20  -1   4   23.22    4.22
 -20   1  -4   28.68    4.15
  20   1   4   34.72    4.76
 -21  -2   4    7.69    3.63
  20  -2  -4   19.62    4.20
 -20  -2   4   19.46    4.08
  20   2  -4   23.42    5.87
  19  -2  -4    8.78    3.06
 -19  -2   4    8.25    3.06
  19   2  -4   12.10    3.14
 -18  -2   4    5.52    2.61
  18  -2  -4    9.57    2.80
 -18   2   4    5.10    2.51
  18   2  -4    8.61    2.71
  17  -2  -4   15.79    3.25
 -17  -2   4   14.68    2.98
  17   2  -4   19.31    3.50
 -17   2   4   13.34    2.91
  16  -2  -4   10.43    2.73
 -16  -2   4   10.15    2.56
 -16   2   4   10.87    2.61
  16   2  -4    9.15    2.45
 -15  -2   4   34.03    3.80
  15  -2  -4   30.00    4.03
  15   2  -4   34.13    4.01
 -15   2   4   22.40    3.07
 -14  -2   4   18.54    2.73
  14  -2  -4   14.14    2.84
  14   2  -4   16.67    2.71
 -14   2   4   16.62    2.57
 -13  -2   4   38.00    3.70
  13  -2  -4   37.89    4.25
 -13   2   4   37.38    3.46
  13   2  -4   34.22    3.65
 -12  -2   4   36.30    3.42
  12  -2  -4   35.03    3.82
 -12   2   4   29.06    3.05
  12   2  -4   27.75    3.17
  11  -2  -4   73.21    4.65
 -11  -2   4   74.42    4.31
  11   2  -4   84.99    4.56
 -11   2   4   84.37    4.40
  10  -2  -4   34.83    3.55
 -10  -2   4   34.88    2.68
 -10   2   4   35.76    2.70
  10   2  -4   28.73    2.96
  -9  -2   4   56.36    3.25
   9  -2  -4   58.11    3.72
  -9   2   4   57.57    3.28
   9   2  -4   58.95    3.36
   8  -2  -4   48.64    3.21
  -8  -2   4   47.98    2.86
   8   2  -4   53.53    2.95
  -8   2   4   53.01    2.94
  -7  -2   4   61.24    3.02
   7  -2  -4   58.02    3.29
  -7   2   4   55.51    2.90
   7   2  -4   55.84    2.90
   6  -2  -4   78.96    2.97
  -6  -2   4   87.05    3.57
   6  -2  -4   77.43    3.74
   6   2  -4   83.34    3.42
  -6   2   4   78.48    3.42
   5  -2  -4   19.73    1.09
  -5  -2   4   18.29    1.29
   5  -2  -4   17.01    1.81
  -5  -2   4   19.78    1.45
  -5   2   4   18.24    1.40
   5   2  -4   17.14    1.29
  -5   2   4   16.46    1.73
  -4  -2   4   99.79    3.37
   4  -2  -4   91.35    3.74
   4  -2  -4   92.18    2.89
   4   2  -4   94.52    3.43
  -4   2   4   94.84    3.44
   4   2  -4  100.95    3.42
  -4   2   4   91.43    3.44
   4   2  -4   92.95    3.89
   3  -2  -4    1.75    0.25
  -3  -2   4    3.37    0.65
   3  -2  -4    2.09    0.55
  -3  -2   4    2.55    0.50
   3  -2  -4    2.05    0.52
   3   2  -4    1.35    0.49
   3   2  -4    1.26    0.39
   3   2  -4    2.61    0.57
  -3   2   4    1.74    0.46
  -3   2   4    2.11    0.48
  -3   2   4    0.81    0.45
   2  -2  -4  258.24    7.61
  -2  -2   4  252.33    7.48
   2  -2  -4  249.44    7.35
  -2  -2   4  258.91    7.23
   2  -2  -4  265.53    7.20
  -2  -2   4  258.50    7.72
   2   2  -4  263.98    7.25
  -2   2   4  264.88    7.20
  -2   2   4  272.38    7.40
   2   2  -4  253.12    7.74
  -2   2   4  249.70    7.52
  -2   2   4  271.09    7.19
   2   2  -4  259.72    7.45
   1  -2  -4  222.89    5.90
  -1  -2   4  231.31    6.39
   1  -2  -4  215.33    6.18
   1  -2  -4  228.17    6.15
   1  -2  -4  233.03    6.41
  -1  -2   4  226.85    6.62
  -1  -2   4  235.02    6.77
   1  -2  -4  231.41    6.64
   1   2  -4  217.90    6.34
   1   2  -4  221.44    6.57
  -1   2   4  231.19    6.60
  -1   2   4  225.77    6.10
   1   2  -4  224.63    6.77
   1   2  -4  234.31    6.94
  -1   2   4  223.59    5.88
  -1   2   4  233.69    6.41
   0  -2  -4   46.29    1.50
   0  -2   4   50.30    1.93
   0  -2  -4   46.67    1.94
   0  -2  -4   48.91    1.71
   0  -2  -4   49.44    1.53
   0  -2  -4   49.67    1.86
   0  -2   4   48.23    2.01
   0  -2   4   49.79    2.11
   0   2  -4   47.09    2.06
   0   2  -4   47.24    2.01
   0   2   4   46.89    1.94
   0   2   4   48.19    1.40
   0   2  -4   49.22    1.90
   0   2   4   50.78    1.45
   0   2   4   48.45    1.86
   0   2   4   49.10    1.68
   1  -2   4   68.45    2.80
   1  -2   4   69.62    2.58
   1  -2   4   68.82    2.55
  -1  -2  -4   71.13    2.51
  -1  -2  -4   70.63    2.52
  -1  -2  -4   70.86    2.47
   1  -2   4   72.88    2.74
   1   2   4   73.40    2.54
   1   2   4   67.91    2.46
  -1   2  -4   72.12    2.65
   1   2   4   70.51    2.46
  -1   2  -4   69.79    2.67
   2  -2   4   23.04    1.49
   2  -2   4   25.03    1.45
  -2  -2  -4   23.94    1.42
   2  -2   4   26.47    1.35
  -2  -2  -4   25.70    1.32
  -2  -2  -4   25.19    1.33
   2   2   4   26.16    1.43
   2   2   4   25.61    1.36
  -2   2  -4   26.54    1.43
  -2   2  -4   27.67    1.60
  -2   2  -4   24.73    1.43
   2   2   4   25.39    1.31
   3  -2   4  129.98    4.70
   3  -2   4  130.29    4.12
  -3  -2  -4  132.76    4.33
  -3  -2  -4  124.14    4.42
  -3   2  -4  121.72    4.29
   3   2   4  126.26    4.28
  -3   2  -4  127.58    4.23
  -3   2  -4  132.98    4.49
   3   2   4  130.27    4.14
  -4  -2  -4   88.11    3.65
   4  -2   4   92.33    3.24
  -4  -2  -4   90.35    2.92
   4   2   4   94.04    3.36
  -4   2  -4   90.89    3.40
  -4   2  -4   89.67    3.56
  -4   2  -4   94.64    3.57
  -5  -2  -4   85.29    2.97
  -5  -2  -4   82.67    3.63
   5  -2   4   85.41    3.13
  -5   2  -4   84.08    3.32
  -5   2  -4   80.27    3.48
  -6  -2  -4   11.92    1.55
   6  -2   4   12.50    1.24
  -6  -2  -4   11.81    1.13
  -6   2  -4   10.58    1.37
  -6   2  -4   13.69    1.45
  -7  -2  -4   37.53    2.56
  -7  -2  -4   35.35    1.99
  -7   2  -4   36.37    2.27
  -7   2  -4   36.36    2.37
  -8  -2  -4   15.37    1.56
  -8  -2  -4   15.74    1.99
  -8   2  -4   16.87    1.97
  -8   2  -4   16.40    1.78
  -9  -2  -4   66.73    3.21
  -9  -2  -4   64.28    3.76
  -9   2  -4   57.13    3.29
  -9   2  -4   57.21    3.45
 -10  -2  -4   15.05    2.19
 -10  -2  -4   18.58    1.90
 -10  -2  -4   13.98    1.76
 -10   2  -4   13.95    1.94
 -10   2  -4   16.23    2.09
 -11  -2  -4  101.68    4.59
 -11  -2  -4  102.57    4.67
 -11   2  -4  100.25    5.18
 -12  -2  -4   10.65    1.77
 -12   2  -4    5.49    1.51
 -12   2  -4    5.96    1.53
 -13  -2  -4   83.37    4.53
 -13   2  -4   78.68    4.62
 -13   2  -4   90.25    5.08
 -14  -2  -4    0.57    1.17
 -14   2  -4   -0.79    1.13
 -14   2  -4   -1.00    1.10
 -15  -2  -4   40.62    3.80
 -15   2  -4   37.13    3.98
 -15   2  -4   37.71    3.78
 -16  -2  -4   -0.44    1.34
 -16   2  -4    2.02    1.56
 -17  -2  -4   31.81    3.73
  17  -2   4   30.40    4.42
 -17   2  -4   30.53    3.86
  17   2   4   38.42    4.55
  18  -2   4    0.00    1.66
 -18  -2  -4   -2.11    1.65
 -18   2  -4    0.69    1.95
  18   2   4    0.77    1.67
  19  -2   4   28.88    4.49
 -19  -2  -4   33.40    4.31
 -19   2  -4   25.27    3.78
  19   2   4   35.60    4.70
 -20   2  -4    0.79    2.32
 -21  -3   4    1.89    3.89
  20  -3  -4    4.78    2.96
 -20  -3   4    6.23    3.25
 -19  -3   4   10.88    3.08
  19  -3  -4    6.99    2.98
  18  -3  -4    6.14    2.42
 -18  -3   4    8.85    2.79
  18   3  -4    9.17    2.59
  17  -3  -4   10.11    2.84
 -17  -3   4    6.50    2.42
 -17   3   4    4.47    2.27
  17   3  -4    7.35    2.48
 -16  -3   4    7.89    2.42
  16  -3  -4    7.08    2.39
  16   3  -4    4.66    2.03
 -16   3   4    3.59    1.94
  15  -3  -4    8.64    2.36
 -15  -3   4    4.79    1.91
 -15   3   4    4.84    1.91
  15   3  -4    7.13    2.11
 -14  -3   4   10.90    2.32
  14  -3  -4    9.15    2.36
 -14   3   4    9.14    2.13
  14   3  -4   11.63    2.26
 -13  -3   4   -0.16    1.07
  13  -3  -4    1.63    1.37
  13   3  -4   -0.73    0.97
 -13   3   4   -1.51    0.87
 -12  -3   4    2.31    1.29
  12  -3  -4    0.85    1.12
 -12   3   4   -0.31    0.98
  12   3  -4    0.64    0.92
 -11  -3   4   14.03    2.11
  11  -3  -4   14.76    2.49
 -11   3   4   20.85    2.46
  11   3  -4   14.00    2.05
 -10  -3   4    0.80    0.89
  10  -3  -4    2.01    1.18
 -10   3   4    1.30    0.93
  10   3  -4    1.15    0.90
   9  -3  -4   16.77    2.36
  -9  -3   4   19.67    2.23
  -9   3   4   18.19    2.13
   9   3  -4   19.96    2.19
   8  -3  -4   26.01    2.75
  -8  -3   4   35.55    2.39
   8   3  -4   25.75    2.00
  -8   3   4   29.76    2.22
   7  -3  -4    4.97    1.25
  -7  -3   4    5.51    1.08
   7  -3  -4    3.73    0.72
   7   3  -4    5.14    0.95
  -7   3   4    3.09    0.87
   6  -3  -4   38.47    1.78
  -6  -3   4   36.05    2.24
   6  -3  -4   40.21    2.58
  -6   3   4   39.04    2.31
   6   3  -4   37.73    2.04
  -5  -3   4    6.57    0.85
   5  -3  -4    7.33    1.24
   5  -3  -4    6.22    0.67
  -5  -3   4    4.25    0.89
  -5   3   4    5.65    0.96
   5   3  -4    5.79    0.85
   4  -3  -4   22.27    0.94
   4  -3  -4   19.97    1.34
  -4  -3   4   21.20    1.24
  -4  -3   4   21.38    1.51
   4  -3  -4   21.40    1.63
   4   3  -4   23.52    1.75
  -4   3   4   20.39    1.42
   4   3  -4   21.99    1.26
  -3  -3   4   13.46    0.90
   3  -3  -4   13.21    1.01
   3  -3  -4   10.18    1.17
  -3  -3   4   11.69    1.19
   3  -3  -4   13.44    1.02
   3   3  -4   14.61    1.54
   3   3  -4   12.48    1.25
   3   3  -4   14.44    0.93
  -3   3   4   12.84    1.03
   2  -3  -4   84.45    2.87
  -2  -3   4   84.77    3.29
  -2  -3   4   80.91    2.74
   2  -3  -4   82.96    2.83
   2  -3  -4   83.07    3.20
  -2  -3   4   81.04    3.19
  -2   3   4   82.78    3.15
  -2   3   4   83.73    3.07
  -2   3   4   80.67    2.87
   2   3  -4   85.56    2.77
   2   3  -4   87.52    3.19
   2   3  -4   84.96    3.33
  -1  -3   4   50.87    2.31
   1  -3  -4   51.00    1.90
  -1  -3   4   47.90    2.24
   1  -3  -4   51.45    1.87
  -1  -3   4   55.93    2.00
   1  -3  -4   52.45    2.22
  -1   3   4   54.17    1.91
  -1   3   4   52.96    1.65
  -1   3   4   53.10    1.89
  -1   3   4   54.70    2.22
   1   3  -4   51.60    1.94
   1   3  -4   48.41    2.24
   1   3  -4   53.20    2.34
   0  -3   4    1.30    0.50
   0  -3   4    0.99    0.42
   0  -3  -4    1.72    0.34
   0  -3  -4    1.62    0.34
   0  -3  -4    1.72    0.44
   0  -3   4    1.09    0.35
   0  -3   4    1.04    0.46
   0   3  -4    0.37    0.38
   0   3  -4    1.85    0.40
   0   3  -4    1.13    0.43
   0   3   4    1.41    0.36
   0   3   4    0.97    0.29
   0   3   4    1.09    0.27
   0   3  -4    1.52    0.59
   0   3   4    1.19    0.39
   0   3   4    1.17    0.25
  -1  -3  -4    7.50    0.78
  -1  -3  -4    7.67    0.51
  -1  -3  -4    7.63    0.71
   1  -3   4    6.28    0.77
   1  -3   4    7.55    0.96
   1  -3   4    6.00    0.98
   1  -3   4    9.04    0.98
  -1   3  -4    6.54    0.83
  -1   3  -4    7.28    0.96
   1   3   4    6.34    0.76
  -1   3  -4    5.84    0.93
   1   3   4    7.84    0.81
   1   3   4    8.06    0.79
   2  -3   4  126.22    4.30
  -2  -3  -4  132.63    4.02
  -2  -3  -4  127.20    3.51
   2  -3   4  130.75    4.33
  -2  -3  -4  123.17    4.21
  -2  -3  -4  122.94    4.03
   2   3   4  120.41    4.18
  -2   3  -4  128.24    4.54
   2   3   4  130.83    4.07
  -2   3  -4  127.06    4.25
  -2   3  -4  126.72    4.37
   2   3   4  131.98    4.03
  -3  -3  -4    6.97    0.99
  -3  -3  -4    5.42    0.50
  -3  -3  -4    5.72    0.70
   3  -3   4    5.59    0.84
  -3   3  -4    3.99    0.81
  -3   3  -4    3.87    0.71
   3   3   4    5.96    0.75
   3   3   4    5.21    0.78
  -3   3  -4    5.56    0.89
   4  -3   4   86.99    3.25
  -4  -3  -4   82.00    3.50
  -4  -3  -4   85.52    2.74
  -4   3  -4   85.25    3.36
   4   3   4   81.65    3.04
  -4   3  -4   82.78    3.49
  -4   3  -4   81.39    3.36
  -5  -3  -4    0.56    0.36
  -5  -3  -4    0.84    0.57
   5  -3   4    0.56    0.45
  -5   3  -4    0.55    0.47
  -5   3  -4    1.34    0.62
  -5   3  -4    1.44    0.64
  -6  -3  -4   46.55    2.12
  -6  -3  -4   50.29    2.87
   6  -3   4   47.50    2.36
  -6   3  -4   45.11    2.58
  -6   3  -4   45.96    2.57
  -7  -3  -4   40.76    2.69
   7  -3   4   33.93    2.05
  -7  -3  -4   34.72    1.96
  -7   3  -4   37.28    2.42
  -7   3  -4   36.15    2.38
  -8  -3  -4   11.96    1.40
   8  -3   4   10.76    1.42
  -8   3  -4   12.06    1.66
  -8   3  -4    9.81    1.53
  -9  -3  -4   -0.19    0.57
  -9   3  -4   -0.23    0.59
  -9   3  -4    0.85    0.84
 -10  -3  -4   -0.01    0.61
 -10   3  -4    0.75    0.84
 -10   3  -4   -0.31    0.86
 -11  -3  -4   15.98    2.03
 -11   3  -4   12.72    2.03
 -12  -3  -4   72.87    4.04
 -12   3  -4   71.19    4.43
 -13  -3  -4   -0.12    0.98
 -13   3  -4    0.00    1.04
 -13   3  -4    0.82    1.00
 -14  -3  -4   16.17    2.42
 -14   3  -4   16.89    2.64
 -14   3  -4   13.00    2.37
 -15  -3  -4    1.49    1.41
 -15   3  -4   -0.57    1.25
 -15   3  -4    0.30    1.22
 -16  -3  -4    8.45    2.25
 -16   3  -4    8.42    2.24
 -16   3  -4    5.98    2.14
  16   3   4    7.04    2.21
  17  -3   4    0.54    1.68
 -17  -3  -4   -1.85    1.57
  17   3   4    1.32    1.56
 -17   3  -4   -0.11    1.63
 -18  -3  -4    6.60    2.34
  18  -3   4    6.49    2.65
 -18   3  -4    4.88    2.44
  18   3   4   10.17    2.78
  19  -3   4    1.64    2.16
 -19  -3  -4    0.99    2.16
 -19   3  -4    1.77    2.31
 -20   3  -4    6.29    2.84
 -20  -4   4    0.34    2.70
 -19  -4   4    0.69    2.37
  19  -4  -4    0.58    2.19
  18  -4  -4   -2.40    1.64
 -18  -4   4   -3.51    1.98
 -17  -4   4    0.79    1.88
  17  -4  -4   -0.79    1.68
  17   4  -4    2.04    1.72
 -16  -4   4    0.58    1.74
  16  -4  -4    0.91    1.67
  16   4  -4    0.60    1.44
 -16   4   4   -0.25    1.60
 -15  -4   4    1.74    1.70
  15  -4  -4    0.89    1.51
  15   4  -4    2.08    1.56
 -15   4   4    2.87    1.62
 -14  -4   4    1.69    1.60
  14  -4  -4   -0.02    1.21
 -14   4   4    0.62    1.32
  14   4  -4    1.26    1.28
 -13  -4   4    1.66    1.37
  13  -4  -4    3.26    1.59
 -13   4   4    2.50    1.34
  13   4  -4    2.15    1.31
 -12  -4   4    0.39    1.12
  12  -4  -4    1.42    1.11
  12   4  -4    0.01    0.82
 -12   4   4    0.28    1.04
 -11  -4   4    2.34    1.23
  11  -4  -4    0.86    0.99
 -11   4   4    2.00    1.09
  11   4  -4    1.19    0.95
  10  -4  -4    7.74    1.91
 -10  -4   4    7.62    1.56
 -10   4   4    8.55    1.60
  10   4  -4    6.87    1.40
  -9  -4   4   13.25    1.93
   9  -4  -4   12.20    2.15
  -9   4   4   13.35    1.89
   9   4  -4   12.85    1.70
  -8  -4   4    3.35    1.06
   8  -4  -4    3.14    1.09
  -8   4   4    3.03    0.96
   8   4  -4    3.16    0.86
  -8   4   4    1.65    0.60
   7  -4  -4    0.20    0.41
   7  -4  -4    0.13    0.61
  -7  -4   4   -0.16    0.50
  -7   4   4    0.09    0.52
  -7   4   4    1.05    0.45
   7   4  -4    0.75    0.46
   6  -4  -4   10.45    1.35
  -6  -4   4   11.63    1.47
   6  -4  -4   12.04    1.10
   6  -4  -4   11.39    1.61
  -6   4   4   12.25    1.52
  -6   4   4   12.57    0.92
   6   4  -4   12.38    1.26
   5  -4  -4    0.61    0.30
   5  -4  -4    0.20    0.44
  -5  -4   4    0.54    0.54
   5  -4  -4    1.14    0.53
  -5  -4   4    0.41    0.33
   5   4  -4    0.63    0.55
  -5   4   4    0.45    0.28
   5   4  -4    0.13    0.31
  -4  -4   4    4.58    0.62
   4  -4  -4    4.70    0.50
  -4  -4   4    4.95    0.93
   4  -4  -4    4.40    0.93
   4  -4  -4    3.74    0.71
   4   4  -4    3.87    0.58
   4   4  -4    4.52    0.97
  -4   4   4    5.74    0.44
  -3  -4   4    1.92    0.62
   3  -4  -4    2.99    0.75
   3  -4  -4    1.92    0.55
  -3  -4   4    1.73    0.40
   3  -4  -4    2.04    0.49
   3   4  -4    1.40    0.35
   3   4  -4    2.11    0.63
  -2  -4   4   -0.19    0.39
   2  -4  -4    1.23    0.46
  -2  -4   4    0.96    0.34
  -2  -4   4    0.54    0.44
   2  -4  -4    0.48    0.30
   2  -4  -4    0.91    0.37
   2   4  -4    0.70    0.49
   2   4  -4    0.64    0.44
  -2   4   4    0.26    0.22
   2   4  -4    0.72    0.29
  -1  -4   4   27.99    1.62
   1  -4  -4   25.41    1.09
   1  -4  -4   25.76    1.49
  -1  -4   4   26.29    1.25
   1  -4  -4   26.80    1.35
  -1  -4   4   22.70    1.61
  -1   4   4   24.69    1.10
   1   4  -4   25.92    1.66
   1   4  -4   24.87    1.54
   1   4  -4   25.59    1.88
   1   4  -4   26.45    1.23
  -1   4   4   22.79    1.42
   0  -4  -4  178.90    4.92
   0  -4   4  183.58    5.67
   0  -4  -4  172.92    5.19
   0  -4   4  176.84    5.27
   0  -4  -4  181.34    5.42
   0   4  -4  178.29    5.58
   0   4  -4  181.71    5.84
   0   4   4  175.41    5.39
   0   4   4  174.70    5.00
   0   4   4  173.72    5.14
   0   4  -4  179.71    6.12
   1  -4   4    6.06    0.95
  -1  -4  -4    7.07    0.70
  -1  -4  -4    6.71    0.65
   1  -4   4    6.88    0.80
   1  -4   4    4.42    0.72
  -1  -4  -4    5.83    0.71
   1   4   4    8.87    0.96
   1   4   4    5.50    0.72
  -1   4  -4    6.94    1.08
  -1   4  -4    5.67    1.01
   1   4   4    5.81    0.66
  -1   4  -4    5.06    0.77
   2  -4   4    0.07    0.33
  -2  -4  -4    0.15    0.28
  -2  -4  -4    0.29    0.26
   2  -4   4    0.11    0.36
   2   4   4    0.02    0.26
  -2   4  -4   -0.10    0.40
  -2   4  -4    0.67    0.48
  -2   4  -4    0.12    0.30
   2   4   4   -0.26    0.23
   3  -4   4   28.59    1.78
  -3  -4  -4   28.53    1.28
  -3  -4  -4   29.72    1.43
  -3   4  -4   27.14    1.81
   3   4   4   27.51    1.42
  -3   4  -4   26.98    1.86
  -3   4  -4   29.30    1.67
   3   4   4   28.77    1.58
  -4  -4  -4    4.07    0.60
   4  -4   4    2.86    0.72
  -4   4  -4    3.17    0.71
  -4   4  -4    3.83    0.85
  -4   4  -4    3.96    0.91
   4   4   4    4.01    0.70
   5  -4   4   68.03    3.00
  -5  -4  -4   62.95    2.50
  -5   4  -4   64.38    3.16
  -5   4  -4   67.73    3.22
  -5   4  -4   68.35    3.05
   5   4   4   63.59    2.64
  -6  -4  -4    0.24    0.40
   6  -4   4   -0.11    0.43
  -6   4  -4    0.50    0.60
  -6   4  -4    0.01    0.51
  -7  -4  -4   40.87    2.23
   7  -4   4   43.83    2.46
  -7   4  -4   45.71    2.84
  -7   4  -4   43.96    2.67
   8  -4   4    0.55    0.56
  -8  -4  -4   -0.45    0.46
  -8   4  -4   -0.03    0.64
  -8   4  -4    0.44    0.76
  -9  -4  -4    9.38    1.44
   9  -4   4    6.39    1.25
  -9   4  -4    6.83    1.64
  -9   4  -4    9.19    1.60
 -10  -4  -4    0.70    0.83
 -10   4  -4    2.07    1.01
 -11  -4  -4   -0.11    0.81
 -11   4  -4    0.48    0.94
 -12  -4  -4   10.82    1.87
 -12   4  -4    8.33    1.86
 -13  -4  -4    5.05    1.58
 -13   4  -4    4.22    1.45
 -14  -4  -4   -0.30    1.19
 -14   4  -4   -0.08    1.29
 -14   4  -4    0.03    1.31
 -15  -4  -4    0.05    1.38
 -15   4  -4   -0.50    1.45
 -15   4  -4    1.77    1.50
 -16  -4  -4    1.60    1.57
 -16   4  -4    1.20    1.64
 -16   4  -4   -1.39    1.48
  16   4   4   -0.35    1.29
  17  -4   4   -0.05    1.59
 -17  -4  -4    0.32    1.68
  17   4   4    0.08    1.54
 -17   4  -4    2.16    1.94
 -17   4  -4   -0.71    1.67
  18  -4   4    1.59    2.01
 -18  -4  -4    0.08    2.03
 -18   4  -4    1.70    1.95
 -19  -4  -4   -0.06    2.06
  19  -4   4    0.27    2.19
 -19   4  -4    0.88    2.41
 -20   4  -4    1.64    2.36
 -20  -5   4   -2.17    2.84
  19  -5  -4    0.48    2.36
 -19  -5   4   -0.83    2.44
 -18  -5   4   -0.33    2.09
  18  -5  -4   -0.25    1.81
 -17  -5   4   -1.43    1.94
  17  -5  -4   -1.64    1.80
  16  -5  -4    2.80    2.03
 -16  -5   4    3.45    2.16
 -15  -5   4    1.34    1.56
  15  -5  -4   -0.64    1.30
 -15   5   4   -0.03    1.58
  15   5  -4   -0.15    1.20
  14  -5  -4    3.55    1.93
 -14  -5   4    0.56    1.41
  14   5  -4    1.62    1.22
 -14   5   4    3.57    1.59
  13  -5  -4    1.29    1.38
 -13  -5   4   -0.79    0.99
 -13   5   4   -0.90    0.96
  13   5  -4    0.02    0.91
  12  -5  -4   -0.85    1.01
 -12  -5   4    0.77    1.17
 -12   5   4    0.87    1.17
  12   5  -4    1.69    1.02
 -11  -5   4    8.77    1.91
  11  -5  -4    9.84    2.23
 -11   5   4    8.36    1.63
  11   5  -4    6.97    1.42
  10  -5  -4    1.92    1.16
 -10  -5   4    0.92    1.12
 -10   5   4    1.77    1.15
  10   5  -4    1.04    0.85
 -10   5   4    1.41    0.73
   9  -5  -4    0.15    0.83
  -9  -5   4    0.01    0.73
  -9   5   4    0.76    0.61
   9   5  -4    0.32    0.57
  -9   5   4    0.28    0.76
  -8  -5   4   19.35    2.18
   8  -5  -4   18.68    2.43
   8   5  -4   19.19    1.78
  -8   5   4   18.93    1.39
  -8   5   4   21.32    2.29
  -7  -5   4    9.58    1.51
   7  -5  -4   11.47    1.95
   7  -5  -4    8.59    1.03
   7  -5  -4   11.86    1.54
  -7   5   4    9.68    1.02
   7   5  -4    9.32    1.14
   6  -5  -4   42.31    1.92
  -6  -5   4   42.38    2.63
   6  -5  -4   41.27    2.39
   6  -5  -4   41.47    2.81
  -6   5   4   43.60    1.81
   6   5  -4   44.06    2.95
   6   5  -4   42.12    1.97
  -5  -5   4    6.00    1.13
   5  -5  -4    5.40    1.19
   5  -5  -4    7.17    0.78
   5  -5  -4    7.05    1.09
  -5   5   4    7.89    0.71
   5   5  -4    8.52    0.87
   5   5  -4    6.03    1.23
   4  -5  -4   39.82    2.40
  -4  -5   4   38.30    2.31
  -4  -5   4   35.50    1.49
   4  -5  -4   37.03    2.06
   4  -5  -4   36.88    1.85
   4   5  -4   31.68    2.22
   4   5  -4   34.13    1.47
  -4   5   4   35.03    1.34
  -3  -5   4    0.28    0.52
   3  -5  -4    1.26    0.40
   3  -5  -4    1.57    0.54
  -3  -5   4    2.19    0.39
   3  -5  -4    1.29    0.56
  -3   5   4    1.42    0.33
   3   5  -4    2.35    0.69
   3   5  -4    0.84    0.29
   2  -5  -4   41.54    2.02
  -2  -5   4   39.04    2.29
   2  -5  -4   36.21    2.06
  -2  -5   4   39.88    2.41
  -2  -5   4   40.54    1.60
   2  -5  -4   39.86    1.49
   2   5  -4   40.83    2.22
   2   5  -4   40.24    1.55
  -2   5   4   41.24    1.67
  -1  -5   4   66.76    2.80
  -1  -5   4   66.53    2.34
   1  -5  -4   61.91    2.65
  -1  -5   4   61.97    2.99
   1  -5  -4   64.23    1.91
   1  -5  -4   62.99    2.58
   1   5  -4   57.78    3.19
  -1   5   4   64.51    2.67
  -1   5   4   62.21    1.96
   1   5  -4   63.48    2.76
   0  -5   4    6.92    0.97
   0  -5   4    6.23    0.76
   0  -5  -4    6.82    0.87
   0  -5  -4    6.23    0.85
   0  -5  -4    5.75    0.47
   0  -5   4    2.79    0.76
   0   5  -4    6.33    1.07
   0   5   4    6.82    0.85
   0   5  -4    6.37    0.85
   0   5  -4    5.81    1.11
   0   5   4    5.25    0.52
   1  -5   4   50.18    2.60
  -1  -5  -4   50.71    2.08
  -1  -5  -4   48.09    2.09
   1  -5   4   50.58    2.35
   1   5   4   49.04    1.88
  -1   5  -4   50.44    2.27
  -1   5  -4   51.37    2.78
   1   5   4   51.95    2.09
   1   5   4   48.30    2.16
  -2  -5  -4   26.74    1.36
   2  -5   4   27.86    1.89
  -2  -5  -4   28.60    1.46
   2  -5   4   28.64    1.70
  -2   5  -4   26.23    1.56
  -2   5  -4   27.29    1.99
   2   5   4   26.95    1.38
  -2   5  -4   24.85    1.90
   2   5   4   29.56    1.45
  -3  -5  -4    0.11    0.35
  -3  -5  -4    0.30    0.32
   3  -5   4    0.32    0.45
  -3   5  -4    0.46    0.55
   3   5   4    0.15    0.33
  -3   5  -4   -0.20    0.48
  -3   5  -4    0.47    0.41
   3   5   4    0.40    0.34
  -4  -5  -4   30.36    1.58
   4  -5   4   33.36    2.10
  -4   5  -4   28.36    2.08
  -4   5  -4   32.30    1.86
   4   5   4   30.17    1.55
  -4   5  -4   28.49    2.08
   5  -5   4    1.15    0.60
  -5  -5  -4    3.07    0.66
  -5   5  -4    1.24    0.71
   5   5   4    3.59    0.68
  -5   5  -4    2.57    0.72
  -5   5  -4    3.62    0.93
   6  -5   4    1.14    0.65
  -6  -5  -4    1.00    0.54
  -6   5  -4    1.54    0.81
  -6   5  -4    1.04    0.66
   7  -5   4    0.18    0.55
  -7  -5  -4    0.46    0.57
  -7   5  -4    0.39    0.74
  -7   5  -4   -0.66    0.53
  -8  -5  -4    0.01    0.59
   8  -5   4   -0.47    0.50
  -8   5  -4    0.14    0.80
  -8   5  -4   -0.29    0.57
   9  -5   4   20.56    2.16
  -9  -5  -4   16.96    1.88
  -9   5  -4   18.27    2.43
  -9   5  -4   18.68    2.18
 -10  -5  -4    6.97    1.35
  10  -5   4    6.79    1.42
 -10   5  -4    9.80    1.81
 -11  -5  -4   -0.97    0.70
 -11   5  -4   -0.13    0.98
 -12  -5  -4    0.01    0.92
 -12   5  -4    0.47    1.06
 -13  -5  -4    4.72    1.61
 -13   5  -4    5.40    1.64
 -14  -5  -4    7.17    1.88
 -14   5  -4    7.99    2.00
 -15  -5  -4   -1.34    1.26
 -15   5  -4    1.82    1.61
 -15   5  -4    1.11    1.59
  15   5   4    0.93    1.31
 -16  -5  -4    0.88    1.73
 -16   5  -4    1.81    1.97
 -16   5  -4    0.77    1.66
 -17  -5  -4   -1.27    1.51
  17  -5   4    1.00    1.63
 -17   5  -4    0.46    1.92
 -17   5  -4   -0.84    1.65
  18  -5   4   -0.48    1.92
 -18  -5  -4    3.04    2.21
 -18   5  -4    1.11    2.03
 -19  -5  -4    2.40    2.50
 -19   5  -4   -1.05    2.31
 -20   5  -4    2.11    2.91
 -20  -6   4    6.95    4.05
 -19  -6   4    0.27    2.68
  19  -6  -4    0.26    2.31
 -18  -6   4   -1.19    2.28
  18  -6  -4    1.61    2.30
 -17  -6   4    5.48    2.58
  17  -6  -4    1.01    2.02
 -16  -6   4    4.32    2.39
  16  -6  -4    6.74    2.33
 -15  -6   4   19.52    3.32
  15  -6  -4   15.40    3.08
 -14  -6   4    7.77    2.32
  14  -6  -4   11.06    2.75
 -14   6   4   10.31    2.24
  14   6  -4    8.70    2.07
 -13  -6   4    9.88    2.33
  13  -6  -4    5.26    1.95
  13   6  -4   11.40    1.94
 -13   6   4    8.21    2.15
 -12  -6   4   10.73    2.23
  12  -6  -4    8.37    2.21
  12   6  -4   10.68    1.79
 -12   6   4    9.65    1.95
  11  -6  -4   16.76    2.75
 -11  -6   4   20.90    2.76
 -11   6   4   22.08    2.73
 -11   6   4   19.97    1.97
  11   6  -4   22.29    2.34
 -10  -6   4   28.03    3.03
  10  -6  -4   27.85    3.53
 -10   6   4   26.69    1.91
 -10   6   4   20.30    2.49
  10   6  -4   26.98    2.07
   9  -6  -4   39.30    3.92
  -9  -6   4   38.29    3.01
  -9   6   4   35.43    2.06
  -9   6   4   38.19    2.84
   9   6  -4   39.19    2.28
   8  -6  -4   44.82    3.41
  -8  -6   4   41.80    2.98
   8  -6  -4   43.41    2.78
   8   6  -4   41.57    2.20
  -8   6   4   44.03    2.17
   7  -6  -4   37.27    2.43
  -7  -6   4   32.40    2.49
   7  -6  -4   31.30    1.85
   7  -6  -4   26.19    2.87
   7   6  -4   31.33    1.71
  -7   6   4   33.36    1.70
   7   6  -4   40.44    3.01
  -6  -6   4    3.59    1.06
   6  -6  -4    4.30    0.76
   6  -6  -4    4.75    1.24
   6  -6  -4    5.88    1.10
  -6   6   4    4.36    0.65
   6   6  -4    4.91    1.29
   6   6  -4    4.09    0.63
   5  -6  -4    8.62    1.52
   5  -6  -4    5.90    1.07
   5  -6  -4    7.45    0.87
  -5  -6   4    7.06    1.32
  -5   6   4    8.30    0.76
   5   6  -4    6.76    1.30
   5   6  -4    6.90    0.69
   4  -6  -4   16.62    1.85
   4  -6  -4   18.03    1.72
   4  -6  -4   17.70    1.20
  -4  -6   4   16.25    1.85
  -4  -6   4   19.21    0.93
   4   6  -4   17.94    1.91
   4   6  -4   18.12    0.90
  -4   6   4   18.84    1.03
  -3  -6   4   15.63    1.79
   3  -6  -4   16.75    0.96
   3  -6  -4   15.01    1.65
   3  -6  -4   16.03    1.61
  -3  -6   4   17.18    0.89
   3   6  -4   17.14    1.77
  -3   6   4   16.48    1.05
  -2  -6   4    2.77    0.47
   2  -6  -4    3.31    0.75
  -2  -6   4    1.36    0.66
   2  -6  -4    3.10    0.73
  -2   6   4    2.95    0.59
   2   6  -4    3.69    0.86
   1  -6  -4   42.76    2.18
  -1  -6   4   42.51    1.79
  -1  -6   4   42.47    2.54
   1  -6  -4   41.65    2.13
  -1  -6   4   46.63    2.29
   1   6  -4   45.11    2.87
   1   6  -4   41.37    2.19
   0  -6   4  101.06    3.61
   0  -6  -4  112.39    3.86
   0  -6   4  113.68    4.55
   0  -6   4  116.83    4.07
   0  -6  -4  110.88    4.00
   0   6  -4  107.94    3.96
   0   6  -4  105.57    4.70
   0   6   4  112.18    3.12
   0   6   4  106.65    3.80
  -1  -6  -4   99.11    3.41
   1  -6   4   93.26    4.14
   1  -6   4  101.02    3.73
  -1  -6  -4  101.31    3.68
   1   6   4  102.19    3.44
   1   6   4  103.45    3.15
  -1   6  -4   95.87    4.36
  -1   6  -4   97.27    3.61
  -2  -6  -4   12.12    1.20
   2  -6   4   10.16    1.17
   2  -6   4    9.34    1.35
  -2  -6  -4    9.13    0.86
   2   6   4   11.62    1.03
   2   6   4   10.69    0.86
  -2   6  -4    7.48    0.95
  -2   6  -4    7.52    1.30
  -3  -6  -4   87.94    3.34
  -3  -6  -4   86.29    2.94
   3  -6   4   86.22    3.89
  -3   6  -4   95.72    4.14
   3   6   4   85.89    2.99
  -3   6  -4   91.97    3.43
   3   6   4   85.73    3.52
   4  -6   4    7.80    1.30
  -4  -6  -4    7.44    0.97
  -4   6  -4    7.33    1.01
  -4   6  -4    7.98    1.33
   4   6   4    7.73    0.87
  -5  -6  -4   65.64    2.78
   5  -6   4   56.46    3.10
  -5   6  -4   59.77    2.89
  -5   6  -4   62.91    3.31
   5   6   4   62.80    2.48
   6  -6   4   12.17    1.65
  -6  -6  -4   14.03    1.45
  -6   6  -4   11.88    1.67
   6   6   4   13.72    1.31
  -7  -6  -4   61.08    2.99
   7  -6   4   61.79    3.34
  -7   6  -4   66.14    3.51
   8  -6   4    0.35    0.74
  -8  -6  -4    0.50    0.65
  -8   6  -4    0.75    0.78
   9  -6   4   22.43    2.40
  -9  -6  -4   31.68    2.29
  -9   6  -4   26.45    2.61
 -10  -6  -4    9.48    1.64
  10  -6   4   10.33    1.74
 -10   6  -4    7.68    1.62
 -11  -6  -4   26.06    2.70
 -11   6  -4   29.33    3.05
 -12  -6  -4    1.42    1.10
 -12   6  -4    1.46    1.17
 -13  -6  -4   33.46    3.42
 -13   6  -4   35.86    3.60
 -14  -6  -4    1.66    1.45
  14   6   4    2.35    1.30
 -14   6  -4    0.63    1.47
 -15  -6  -4   16.58    2.96
 -15   6  -4   20.63    3.25
 -15   6  -4   19.92    3.07
  16  -6   4    0.00    1.63
 -16  -6  -4    0.37    1.73
 -16   6  -4    1.05    1.83
 -16   6  -4   -0.74    1.55
 -17  -6  -4   16.66    3.16
  17  -6   4   24.83    4.24
 -17   6  -4   15.12    3.09
 -17   6  -4   15.69    3.34
 -18  -6  -4    0.55    1.99
  18  -6   4    3.27    2.08
 -18   6  -4   -2.13    2.75
 -18   6  -4   -1.16    2.33
 -19   6  -4   22.70    4.49
 -19  -7   4   11.80    3.55
  18  -7  -4    8.00    3.09
 -18  -7   4    8.70    3.22
  17  -7  -4   18.17    3.75
 -17  -7   4   23.99    4.10
 -16  -7   4    7.86    2.82
  16  -7  -4   10.17    2.96
 -15  -7   4   45.70    4.91
  15  -7  -4   35.39    4.81
 -14  -7   4   10.37    2.52
  14  -7  -4   13.87    3.11
  13  -7  -4   33.11    4.35
 -13  -7   4   33.55    3.99
 -13   7   4   33.57    4.04
 -12  -7   4   31.50    3.64
  12  -7  -4   28.19    3.89
  12   7  -4   26.54    2.81
 -12   7   4   28.98    3.46
 -11  -7   4   38.79    3.80
  11  -7  -4   46.78    4.76
  11   7  -4   46.08    2.72
 -11   7   4   47.71    2.68
 -11   7   4   43.23    3.47
  10  -7  -4   37.38    4.02
 -10  -7   4   37.77    3.59
  10   7  -4   38.42    2.30
 -10   7   4   37.51    2.27
 -10   7   4   37.37    3.41
   9  -7  -4   24.71    2.58
  -9  -7   4   27.28    2.93
   9  -7  -4   26.45    3.35
   9   7  -4   23.58    1.70
  -9   7   4   25.48    1.76
  -8  -7   4   96.57    4.93
   8  -7  -4  105.18    4.73
   8  -7  -4  101.02    5.43
   8   7  -4   95.86    5.32
  -8   7   4  101.29    3.71
   8   7  -4  101.50    3.61
  -7  -7   4   45.48    3.04
   7  -7  -4   42.02    2.77
   7  -7  -4   42.67    2.23
   7  -7  -4   43.25    3.20
  -7   7   4   40.58    1.94
   7   7  -4   39.65    1.78
   7   7  -4   42.88    3.21
   6  -7  -4   47.48    2.88
  -6  -7   4   54.97    3.32
   6  -7  -4   55.45    3.51
   6  -7  -4   56.47    2.50
   6   7  -4   55.73    1.92
   6   7  -4   55.41    3.45
  -6   7   4   55.02    2.19
  -5  -7   4   41.81    2.89
   5  -7  -4   49.87    2.78
   5  -7  -4   49.81    3.09
   5  -7  -4   49.15    2.29
  -5   7   4   48.47    1.99
   5   7  -4   43.28    2.89
   4  -7  -4   75.11    2.72
   4  -7  -4   80.72    3.84
   4  -7  -4   70.38    3.42
  -4  -7   4   78.48    3.90
   4   7  -4   77.04    3.73
  -4   7   4   74.33    2.75
   3  -7  -4   73.17    3.47
  -3  -7   4   72.91    2.26
  -3  -7   4   73.30    3.73
   3  -7  -4   73.40    3.35
   3   7  -4   68.03    3.36
  -3   7   4   73.71    2.82
   2  -7  -4  261.87    8.30
   2  -7  -4  256.30    8.28
  -2  -7   4  267.16    8.91
  -2  -7   4  266.85    7.27
  -2   7   4  267.37    7.95
   2   7  -4  274.19    8.43
   1  -7  -4  144.89    5.16
  -1  -7   4  148.98    5.46
  -1  -7   4  142.46    4.45
  -1  -7   4  140.94    5.62
   1  -7  -4  145.89    5.00
   1   7  -4  142.66    5.05
   1   7  -4  143.57    6.06
   0  -7  -4  149.68    5.38
   0  -7   4  159.36    5.30
   0  -7  -4  158.76    5.14
   0  -7   4  152.56    4.91
   0  -7   4  164.13    6.06
   0   7   4  158.78    5.13
   0   7  -4  147.28    6.17
   0   7  -4  157.94    5.23
   1  -7   4   18.53    1.45
  -1  -7  -4   18.91    1.25
   1  -7   4   20.63    2.17
  -1  -7  -4   20.92    1.57
  -1   7  -4   19.78    2.20
  -1   7  -4   19.89    1.40
   1   7   4   20.92    1.30
   1   7   4   21.15    1.05
  -2  -7  -4  154.63    5.20
  -2  -7  -4  140.21    4.49
   2  -7   4  152.92    5.56
   2  -7   4  154.67    5.84
  -2   7  -4  141.50    5.84
  -2   7  -4  144.12    4.88
   2   7   4  151.17    4.57
   2   7   4  145.30    4.56
  -3  -7  -4   33.28    1.50
  -3  -7  -4   30.68    1.94
   3  -7   4   29.45    2.26
  -3   7  -4   38.88    2.61
   3   7   4   32.42    1.54
   3   7   4   34.79    2.00
  -3   7  -4   34.86    1.88
  -4  -7  -4   96.66    3.87
   4  -7   4  101.94    4.50
  -4   7  -4  100.97    4.56
  -4   7  -4   98.33    3.81
   4   7   4   99.89    3.29
  -5  -7  -4   40.80    2.31
   5  -7   4   41.60    2.68
  -5   7  -4   37.35    2.68
   5   7   4   39.89    1.81
  -6  -7  -4  192.69    6.50
   6  -7   4  195.59    7.11
   6   7   4  181.38    5.76
  -6   7  -4  202.43    7.23
  -7  -7  -4    9.88    1.39
   7  -7   4    8.85    1.59
  -7   7  -4    8.59    1.54
  -8  -7  -4  112.47    4.65
   8  -7   4  110.34    4.97
  -8   7  -4  102.37    4.90
   9  -7   4    2.25    0.99
  -9  -7  -4    2.36    1.06
  -9   7  -4    4.90    1.34
  10  -7   4   63.57    4.25
 -10  -7  -4   64.63    3.76
 -10   7  -4   70.08    4.05
 -11  -7  -4    0.02    1.01
 -11   7  -4    0.33    1.04
 -12  -7  -4   23.88    2.89
 -12   7  -4   24.56    3.01
 -13  -7  -4    1.02    1.40
 -13   7  -4    1.83    1.47
 -14  -7  -4   28.42    3.41
 -14   7  -4   30.59    3.55
 -15  -7  -4    0.38    1.56
 -15   7  -4    0.46    1.49
  16  -7   4   36.17    4.95
 -16  -7  -4   33.65    4.11
 -16   7  -4   31.93    3.80
 -16   7  -4   26.61    3.92
  17  -7   4    0.54    2.01
 -17  -7  -4    0.75    1.93
 -17   7  -4    2.30    2.71
 -17   7  -4    2.21    2.71
  18  -7   4   32.99    5.02
 -18  -7  -4   30.91    4.37
 -19  -8   4   19.74    4.39
 -18  -8   4   16.42    3.88
  18  -8  -4   17.48    4.14
  18   8  -4   14.07    3.89
 -17  -8   4    9.08    2.99
  17  -8  -4   20.27    4.11
  17   8  -4   17.23    4.01
 -16  -8   4   13.55    3.27
  16  -8  -4   17.57    3.85
  15  -8  -4   27.29    4.37
 -15  -8   4   29.04    4.13
  14  -8  -4   25.47    4.11
 -14  -8   4   19.44    3.30
  13  -8  -4   78.03    5.84
 -13  -8   4   75.37    5.35
  12  -8  -4   30.30    4.05
 -12  -8   4   29.18    3.60
  11  -8  -4   61.00    5.71
 -11  -8   4   60.76    4.40
 -11   8   4   58.92    3.89
 -11   8   4   57.94    4.13
  10  -8  -4   22.65    2.62
 -10  -8   4   18.63    2.64
  10  -8  -4   21.39    3.24
  10   8  -4   20.45    3.06
 -10   8   4   24.62    1.85
   9  -8  -4  112.95    5.35
   9  -8  -4  123.94    6.46
  -9  -8   4  130.95    6.08
  -9   8   4  118.71    4.32
   9   8  -4  123.85    6.42
   9   8  -4  112.44    3.94
  -8  -8   4   58.78    3.78
   8  -8  -4   54.14    3.97
   8  -8  -4   58.01    3.44
   8   8  -4   52.36    2.01
   8   8  -4   51.86    3.87
  -8   8   4   52.33    2.46
   7  -8  -4  179.78    6.01
   7  -8  -4  170.54    6.67
  -7  -8   4  177.36    7.16
   7  -8  -4  178.40    7.50
   7   8  -4  170.04    7.27
  -7   8   4  165.26    5.37
  -6  -8   4   18.02    2.32
   6  -8  -4   24.72    2.41
   6  -8  -4   26.78    2.85
   6   8  -4   24.23    2.64
  -6   8   4   22.44    1.40
   5  -8  -4  117.08    3.99
   5  -8  -4  112.43    4.88
   5  -8  -4  114.09    3.74
  -5  -8   4  116.45    5.31
   5  -8  -4  114.29    5.23
   5   8  -4  115.82    5.16
  -5   8   4  120.36    3.97
   4  -8  -4   39.94    1.50
  -4  -8   4   43.56    2.95
   4  -8  -4   38.96    2.53
   4  -8  -4   39.08    1.59
   4  -8  -4   41.92    2.75
  -4   8   4   44.51    2.07
   4   8  -4   42.10    2.70
  -3  -8   4  149.58    6.19
   3  -8  -4  166.13    5.85
   3  -8  -4  143.96    5.68
  -3   8   4  156.83    5.17
   3   8  -4  150.93    5.73
   2  -8  -4   33.00    2.24
  -2  -8   4   37.85    2.67
   2  -8  -4   34.32    2.18
  -2  -8   4   32.92    1.44
  -2   8   4   37.12    2.13
   2   8  -4   32.29    2.09
   1  -8  -4  144.50    5.08
  -1  -8   4  144.08    5.91
   1  -8  -4  139.22    5.32
  -1  -8   4  145.42    4.50
   1   8  -4  147.38    5.09
   1   8  -4  136.63    6.21
   0  -8   4   78.39    3.98
   0  -8  -4   76.65    3.11
   0  -8   4   74.39    2.93
   0  -8  -4   78.46    3.53
   0  -8   4   75.97    3.23
   0   8  -4   73.23    3.11
   0   8  -4   76.02    4.18
   1  -8   4  143.88    5.11
   1  -8   4  148.37    5.98
  -1  -8  -4  150.27    5.46
  -1  -8  -4  148.89    4.80
   1   8   4  154.58    4.88
   1   8   4  148.08    4.22
  -1   8  -4  147.10    4.96
  -1   8  -4  150.93    6.25
  -2  -8  -4   35.52    1.64
  -2  -8  -4   36.46    2.27
   2  -8   4   34.33    2.55
   2   8   4   35.10    1.63
  -2   8  -4   36.44    1.94
  -2   8  -4   37.59    2.78
   2   8   4   34.93    1.68
  -3  -8  -4  146.47    5.36
   3  -8   4  144.78    5.92
  -3  -8  -4  146.57    4.35
  -3   8  -4  140.34    4.87
  -3   8  -4  136.59    5.91
   3   8   4  155.46    4.46
   3   8   4  142.81    5.03
   4  -8   4   39.42    2.79
  -4  -8  -4   40.82    2.47
  -4   8  -4   42.82    2.89
  -4   8  -4   39.83    2.17
   4   8   4   42.93    1.71
  -5  -8  -4  136.73    5.30
   5  -8   4  140.59    5.86
  -5   8  -4  139.74    5.90
   5   8   4  147.09    4.31
   6  -8   4   38.55    2.80
  -6  -8  -4   38.94    2.51
  -6   8  -4   38.77    2.80
   6   8   4   38.90    1.76
  -7  -8  -4   83.13    3.94
   7  -8   4   86.50    4.36
  -7   8  -4   79.63    4.27
   8  -8   4    4.22    1.39
  -8  -8  -4    3.71    1.18
  -8   8  -4    4.17    1.25
  -9  -8  -4   95.70    4.59
   9  -8   4   95.56    4.87
  -9   8  -4   94.60    4.81
 -10  -8  -4    6.34    1.46
 -10   8  -4    7.02    1.60
 -11  -8  -4   83.69    4.64
 -11   8  -4   82.42    4.67
 -12  -8  -4    0.76    1.08
 -12   8  -4    0.76    1.23
 -13  -8  -4   64.07    4.48
 -13   8  -4   65.07    4.50
 -14  -8  -4    3.84    1.85
 -14   8  -4    4.29    1.92
 -15  -8  -4   65.26    5.10
  15  -8   4   67.60    6.68
 -15   8  -4   64.01    5.05
 -16  -8  -4    2.60    2.03
  16  -8   4    4.71    2.23
 -16   8  -4    5.17    2.55
 -16   8  -4    5.82    3.61
  17  -8   4   52.85    6.12
 -17  -8  -4   43.50    4.93
 -18  -9   4   27.33    4.74
  18   9  -4   18.34    4.58
  17  -9  -4   30.11    4.88
 -17  -9   4   31.60    4.81
  17   9  -4   20.26    4.61
 -16  -9   4   25.62    4.12
  16  -9  -4   28.52    4.69
  16   9  -4   36.71    5.63
 -15  -9   4   21.16    3.83
  15  -9  -4   27.03    4.53
  15   9  -4   16.94    3.70
 -14  -9   4   46.56    4.94
  14  -9  -4   34.31    4.81
  14   9  -4   33.33    4.76
 -13  -9   4   18.70    3.25
  13  -9  -4   17.76    3.40
  13   9  -4   22.81    3.80
 -12  -9   4   96.64    5.89
  12  -9  -4   71.47    5.74
  12   9  -4   86.72    6.17
  11  -9  -4   13.84    2.80
 -11  -9   4   12.69    2.51
  11  -9  -4   20.42    2.74
  11   9  -4   15.35    2.98
 -10  -9   4   60.95    4.36
  10  -9  -4   50.15    3.57
  10  -9  -4   42.69    4.55
  10   9  -4   59.23    4.56
   9  -9  -4   22.83    2.63
  -9  -9   4   26.00    3.14
   9  -9  -4   24.95    3.47
  -9   9   4   22.52    1.70
   9   9  -4   24.94    3.23
  -8  -9   4  107.88    5.62
   8  -9  -4  113.49    5.29
   8  -9  -4  103.45    5.87
  -8   9   4  113.31    4.04
   8   9  -4  116.16    5.94
   7  -9  -4   47.70    3.14
  -7  -9   4   50.13    3.56
   7  -9  -4   44.54    3.50
  -7   9   4   45.66    2.24
   7   9  -4   52.08    3.64
   6  -9  -4  178.68    7.62
   6  -9  -4  195.33    7.34
   6  -9  -4  192.10    6.15
   6  -9  -4  185.05    6.12
  -6  -9   4  208.54    7.94
   6   9  -4  205.66    7.76
  -6   9   4  191.58    6.02
   5  -9  -4   41.95    2.84
  -5  -9   4   35.40    3.28
   5  -9  -4   36.36    2.85
   5  -9  -4   39.10    1.64
   5  -9  -4   41.66    1.79
  -5   9   4   42.60    2.15
   5   9  -4   44.76    3.01
  -4  -9   4  119.66    5.49
   4  -9  -4  109.70    4.91
   4  -9  -4  113.06    5.07
   4   9  -4  113.26    4.91
  -4   9   4  118.21    4.26
   3  -9  -4    0.99    0.72
  -3  -9   4    3.38    1.11
   3  -9  -4    2.83    0.92
   3   9  -4    2.26    0.80
  -3   9   4    1.74    0.70
  -2  -9   4   45.95    1.78
  -2  -9   4   47.59    3.19
   2  -9  -4   47.87    2.87
   2  -9  -4   46.29    2.68
   2   9  -4   43.82    3.42
   2   9  -4   46.17    2.59
  -2   9   4   48.66    2.69
  -1  -9   4   21.91    1.34
   1  -9  -4   21.42    2.17
   1  -9  -4   22.49    1.69
  -1  -9   4   19.46    2.38
   1   9  -4   23.25    2.88
  -1   9   4   24.12    1.95
   1   9  -4   21.56    1.66
   0  -9   4   71.73    4.00
   0  -9  -4   69.16    2.99
   0  -9  -4   67.43    3.45
   0   9  -4   68.37    2.95
   0   9  -4   71.67    4.20
   1  -9   4   25.51    2.66
  -1  -9  -4   30.31    1.66
   1  -9   4   32.35    2.14
  -1  -9  -4   24.72    2.35
  -1   9  -4   27.98    1.70
  -1   9  -4   28.79    3.03
  -2  -9  -4  129.52    5.11
   2  -9   4  122.82    5.57
  -2  -9  -4  127.40    4.02
  -2   9  -4  121.15    5.67
  -2   9  -4  123.85    4.32
   2   9   4  127.30    3.94
   3  -9   4   23.75    2.66
  -3  -9  -4   23.29    1.16
  -3  -9  -4   26.77    2.08
   3   9   4   26.39    1.58
  -3   9  -4   21.28    2.45
  -3   9  -4   24.03    1.58
   4  -9   4  101.90    4.91
  -4  -9  -4   96.61    4.34
  -4   9  -4   99.01    4.86
  -4   9  -4   99.52    3.82
   5  -9   4   12.05    2.00
  -5  -9  -4    8.63    1.44
  -5   9  -4   12.83    1.94
   6  -9   4   66.54    3.94
  -6  -9  -4   73.03    3.67
  -6   9  -4   69.30    3.95
  -7  -9  -4    0.04    0.72
   7  -9   4    0.97    0.93
  -7   9  -4    1.06    0.94
   8  -9   4   80.82    4.50
  -8  -9  -4   81.13    4.21
  -8   9  -4   82.14    4.44
  -9  -9  -4   10.05    1.82
   9  -9   4    6.35    1.66
  -9   9  -4   10.27    1.85
 -10  -9  -4  121.42    5.77
 -10   9  -4  128.10    5.97
 -11  -9  -4    0.80    1.13
 -11   9  -4   -0.90    1.11
 -12  -9  -4   94.17    5.35
 -12   9  -4   96.07    5.34
 -13  -9  -4    1.12    1.49
 -13   9  -4    0.12    1.46
  14  -9   4   82.74    6.31
 -14  -9  -4   78.35    5.38
 -14   9  -4   84.94    5.42
 -15  -9  -4    0.84    1.72
  15  -9   4    0.53    1.69
 -16  -9  -4   71.33    5.61
  16  -9   4   72.08    7.25
 -17  -9  -4   -0.34    2.08
  17  -9   4    1.36    2.00
  18  10  -4   19.63    7.28
 -17 -10   4    9.30    3.45
  17 -10  -4    9.32    3.40
  17  10  -4   14.03    4.15
  16 -10  -4   16.22    3.81
 -16 -10   4    8.51    3.13
  16  10  -4   19.82    4.40
  15 -10  -4   11.54    3.45
 -15 -10   4   10.85    3.03
  15  10  -4    9.61    3.16
  14 -10  -4   19.73    3.80
 -14 -10   4   21.52    3.84
  14  10  -4   11.15    3.06
  13 -10  -4   55.80    6.07
 -13 -10   4   51.72    5.33
  13  10  -4   45.18    5.47
  12 -10  -4   26.45    4.01
 -12 -10   4   31.25    3.95
  12  10  -4   25.47    4.09
  11 -10  -4   30.03    4.22
  11 -10  -4   36.02    3.68
 -11 -10   4   39.65    4.27
  11  10  -4   34.53    4.23
  10 -10  -4   23.66    3.55
  10 -10  -4   22.15    2.79
 -10 -10   4   29.07    3.58
  10  10  -4   30.28    3.94
   9 -10  -4   41.77    3.30
  -9 -10   4   45.83    4.35
   9 -10  -4   43.40    4.53
   9  10  -4   40.93    4.19
   8 -10  -4   16.76    1.91
   8 -10  -4   15.90    2.29
   8 -10  -4   16.31    2.71
  -8 -10   4   18.33    2.67
  -8  10   4   20.01    2.15
   8  10  -4   16.92    2.56
   7 -10  -4   58.58    3.64
   7 -10  -4   53.55    3.92
  -7 -10   4   56.54    3.92
   7 -10  -4   55.05    2.71
   7  10  -4   51.34    3.68
  -7  10   4   55.39    2.59
   6 -10  -4   29.48    2.91
   6 -10  -4   34.38    3.44
  -6 -10   4   27.14    3.14
   6 -10  -4   33.74    1.71
  -6  10   4   29.21    1.91
   6  10  -4   28.35    2.95
   5 -10  -4   90.05    4.67
   5 -10  -4   86.25    4.37
  -5 -10   4   77.34    4.61
   5  10  -4   83.92    4.36
  -5  10   4   87.64    3.56
   4 -10  -4   14.20    1.97
  -4 -10   4   18.75    2.56
   4 -10  -4   14.13    1.92
   4  10  -4   13.95    1.91
  -4  10   4   16.51    1.68
  -3 -10   4  169.65    7.04
   3 -10  -4  158.17    6.37
   3 -10  -4  158.99    6.20
  -3  10   4  161.29    5.84
   3  10  -4  159.81    6.01
   2 -10  -4    8.21    1.58
   2 -10  -4   11.75    1.61
  -2 -10   4    6.93    0.70
  -2 -10   4    7.81    1.72
  -2 -10   4    9.19    0.73
  -2  10   4    6.60    1.31
   2  10  -4    8.81    1.95
   2  10  -4    7.62    1.22
   1 -10  -4   63.70    3.14
  -1 -10   4   68.88    2.63
  -1 -10   4   71.84    4.17
   1 -10  -4   62.62    3.52
  -1  10   4   64.77    3.57
   1  10  -4   67.33    3.07
   1  10  -4   68.83    4.40
   0 -10  -4    6.41    1.29
   0 -10  -4   10.40    1.28
   0 -10   4   11.16    1.90
   0  10  -4    8.54    1.12
   0  10  -4   11.29    2.15
  -1 -10  -4  259.69    7.61
   1 -10   4  270.71    9.53
  -1 -10  -4  254.19    8.75
   1 -10   4  236.38    9.33
  -1  10  -4  264.42    9.73
  -1  10  -4  252.43    7.64
  -2 -10  -4   11.33    1.74
   2 -10   4    9.46    1.74
  -2 -10  -4    8.48    0.87
  -2  10  -4    7.88    1.06
  -2  10  -4   11.76    2.03
   2  10   4   10.07    0.87
   2  10   4    9.87    0.92
   3 -10   4  198.60    7.70
  -3 -10  -4  186.98    7.04
  -3 -10  -4  188.87    5.24
   3  10   4  180.73    5.78
  -3  10  -4  192.90    7.74
  -3  10  -4  191.24    6.01
   4 -10   4    0.62    0.94
  -4 -10  -4   -0.04    0.74
  -4  10  -4    0.69    0.87
  -5 -10  -4   57.55    3.38
   5 -10   4   57.36    3.75
  -5  10  -4   52.19    3.55
  -6 -10  -4    2.51    1.14
   6 -10   4    0.83    1.00
  -6  10  -4    3.52    1.30
  -7 -10  -4   72.53    4.04
   7 -10   4   73.62    4.35
  -7  10  -4   75.83    4.32
   8 -10   4   22.29    2.87
  -8 -10  -4   22.72    2.60
  -8  10  -4   22.05    2.67
  -9 -10  -4   71.37    4.35
   9 -10   4   90.47    8.33
  -9  10  -4   85.82    4.73
 -10 -10  -4    0.63    1.10
 -10  10  -4    0.82    1.19
 -11 -10  -4   76.85    4.80
 -11  10  -4   85.16    4.94
 -12 -10  -4    0.67    1.32
 -12  10  -4   -0.26    1.24
  13 -10   4   38.96    4.91
 -13 -10  -4   36.42    3.91
 -13  10  -4   38.56    3.89
 -14 -10  -4   -0.27    1.64
  14 -10   4    1.23    1.80
 -15 -10  -4   52.60    5.16
  15 -10   4   42.08    5.32
  16 -10   4    0.52    1.97
 -16 -10  -4   -0.45    1.89
 -17 -11   4   11.49    3.66
  17  11  -4   12.60    3.84
 -16 -11   4    1.50    2.61
  16 -11  -4    9.45    3.48
  16  11  -4    3.57    2.75
 -15 -11   4    7.94    3.02
  15 -11  -4    6.34    2.77
  15  11  -4    1.36    2.10
 -14 -11   4    6.96    2.57
  14 -11  -4    5.50    2.44
  14  11  -4    5.58    2.67
  13 -11  -4   20.05    3.82
 -13 -11   4   13.25    3.25
  13  11  -4   14.86    3.44
  12 -11  -4   21.00    3.75
 -12 -11   4   23.10    3.62
  12  11  -4   16.38    3.26
  11 -11  -4   22.81    3.67
 -11 -11   4   19.97    3.30
  11 -11  -4   26.01    3.29
  11  11  -4   10.71    2.61
  10 -11  -4    3.48    1.81
  10 -11  -4    7.17    1.85
 -10 -11   4    6.53    2.12
  10  11  -4    3.96    1.77
   9 -11  -4    7.48    2.09
   9 -11  -4    8.68    1.91
  -9 -11   4    8.26    2.16
   9  11  -4    8.25    2.02
   8 -11  -4   10.96    2.04
  -8 -11   4    9.36    2.17
   8 -11  -4    7.86    2.05
   8  11  -4    8.45    1.98
   7 -11  -4    1.51    1.26
   7 -11  -4    0.48    1.07
  -7 -11   4    2.90    1.46
   7  11  -4    2.77    1.20
  -6 -11   4   21.88    2.95
   6 -11  -4   23.00    2.72
   6 -11  -4   18.68    2.59
  -6  11   4   18.86    1.77
   6  11  -4   17.27    2.38
   5 -11  -4   15.40    2.14
   5 -11  -4   12.36    2.03
  -5 -11   4    9.68    2.02
   5  11  -4   12.88    1.98
  -5  11   4   10.52    1.41
  -4 -11   4   79.09    4.67
   4 -11  -4   66.09    3.88
   4 -11  -4   78.90    4.24
   4  11  -4   67.52    3.76
  -4  11   4   71.71    3.47
   3 -11  -4    5.29    1.25
  -3 -11   4    4.42    1.39
   3 -11  -4    5.00    1.35
   3  11  -4    3.96    1.04
  -3  11   4    3.09    0.99
   3  11  -4    3.73    1.47
  -2 -11   4   21.59    2.77
   2 -11  -4   21.39    2.44
   2 -11  -4   20.46    2.11
  -2  11   4   21.34    2.35
   2  11  -4   18.87    2.91
   2  11  -4   21.84    2.03
   1 -11  -4   22.33    2.05
  -1 -11   4   21.26    2.82
   1 -11  -4   16.54    2.14
  -1 -11   4   21.38    1.39
   1  11  -4   19.60    1.78
   1  11  -4   21.14    2.97
  -1  11   4   16.13    2.15
   0 -11   4   18.60    2.61
   0 -11  -4   20.23    1.80
   0 -11  -4   19.10    2.26
   0  11  -4   23.00    2.95
   0  11  -4   18.38    1.45
   1 -11   4    6.21    1.64
  -1 -11  -4    6.03    1.44
  -1 -11  -4    4.70    0.86
  -1  11  -4    4.41    1.44
  -1  11  -4    4.27    0.82
  -2 -11  -4   52.64    2.08
   2 -11   4   51.28    3.65
  -2 -11  -4   49.62    3.24
  -2  11  -4   50.16    2.30
  -2  11  -4   56.75    3.92
  -3 -11  -4   -0.22    0.71
   3 -11   4    1.22    1.03
  -3  11  -4    0.85    0.49
   3  11   4    0.59    0.57
  -3  11  -4   -0.34    0.86
  -4 -11  -4   24.98    2.69
   4 -11   4   25.91    2.99
  -4  11  -4   26.22    3.02
   5 -11   4    1.09    1.03
  -5 -11  -4    0.05    0.82
  -5  11  -4   -0.47    0.84
  -6 -11  -4   29.53    2.91
   6 -11   4   22.92    2.92
  -6  11  -4   20.97    2.63
  -7 -11  -4   -1.00    0.98
   7 -11   4    0.89    1.16
  -7  11  -4    1.76    1.23
  -8 -11  -4   56.38    3.80
   8 -11   4   52.12    3.96
  -8  11  -4   54.23    3.86
  -9 -11  -4   -0.18    1.02
  -9  11  -4   -0.30    1.07
 -10 -11  -4   43.80    3.95
 -10  11  -4   49.74    3.83
 -11 -11  -4   -0.55    1.22
 -11  11  -4    3.89    1.57
 -12 -11  -4   16.52    2.82
  12 -11   4   11.91    2.82
 -12  11  -4   17.50    2.80
 -13 -11  -4    1.17    1.64
  13 -11   4    1.24    1.58
 -14 -11  -4   16.78    3.13
  14 -11   4   18.11    3.83
 -15 -11  -4    0.90    1.97
  15 -11   4    0.29    1.71
  16 -11   4   24.70    4.58
 -16 -11  -4   22.19    4.78
  17  12  -4    1.54    2.90
 -16 -12   4   -2.13    2.34
  16  12  -4   -0.90    2.58
  15 -12  -4   -0.37    2.07
 -15 -12   4    0.30    2.58
  15  12  -4    0.28    2.36
 -14 -12   4   -2.78    1.93
  14 -12  -4    2.46    2.39
  14  12  -4   -0.49    2.16
 -13 -12   4   10.27    2.85
  13 -12  -4    4.01    2.34
  13  12  -4    8.51    2.94
 -12 -12   4    1.14    1.82
  12 -12  -4   -0.58    1.43
  12  12  -4    1.73    1.90
  11 -12  -4    3.12    2.05
  11 -12  -4    8.68    2.21
 -11 -12   4    8.54    2.55
  11  12  -4    5.63    2.33
  10 -12  -4    4.54    1.72
 -10 -12   4    2.44    1.81
  10 -12  -4    4.67    2.14
  10  12  -4    4.18    1.86
   9 -12  -4    3.85    1.51
  -9 -12   4    4.54    1.86
   9 -12  -4    5.25    2.07
   9  12  -4    3.16    1.65
   8 -12  -4    0.19    1.20
  -8 -12   4   -0.32    1.31
   8 -12  -4    0.66    1.04
   8  12  -4    0.51    1.23
   7 -12  -4    2.46    1.31
  -7 -12   4    6.71    2.01
   7 -12  -4    4.79    1.62
   7  12  -4    4.20    1.43
  -6 -12   4    0.61    1.20
   6 -12  -4    0.23    1.00
   6 -12  -4   -0.30    0.91
   6  12  -4   -0.73    0.86
  -5 -12   4    8.63    2.06
   5 -12  -4    5.93    1.62
   5 -12  -4    9.46    1.88
   5  12  -4    7.95    1.67
  -5  12   4    9.27    1.43
   4 -12  -4    6.54    1.52
   4 -12  -4    5.90    1.38
  -4 -12   4   11.51    2.20
  -4  12   4    5.23    1.30
   4  12  -4    3.86    1.19
  -3 -12   4    1.62    1.29
   3 -12  -4   -0.59    0.86
   3 -12  -4    0.43    0.86
  -3  12   4    1.65    1.00
   3  12  -4    2.05    0.87
   3  12  -4    0.93    1.29
   2 -12  -4    0.05    0.66
   2 -12  -4   -0.19    0.84
  -2 -12   4    0.13    1.01
   2  12  -4    0.41    1.23
   2  12  -4   -0.11    0.58
  -2  12   4   -0.34    0.87
  -1 -12   4    0.53    1.08
   1 -12  -4    0.67    0.73
   1 -12  -4    0.71    0.80
   1  12  -4    0.33    0.57
   1  12  -4   -0.71    0.98
  -1  12   4    0.07    0.87
   0 -12   4    0.63    0.55
   0 -12  -4   -0.22    0.68
   0 -12   4   -0.43    0.85
   0 -12  -4    0.60    0.63
   0  12  -4   -0.30    0.99
   0  12   4    1.09    0.97
   0  12  -4    0.02    0.49
   1 -12   4    7.07    1.84
  -1 -12  -4    6.19    0.96
  -1 -12  -4    5.17    1.42
   1 -12   4    7.51    1.29
  -1  12  -4    6.82    1.37
  -1  12  -4    7.21    1.87
  -2 -12  -4    0.98    0.87
   2 -12   4   -0.06    0.80
   2 -12   4    0.91    0.76
  -2  12  -4    1.16    1.25
   3 -12   4   10.33    2.06
  -3 -12  -4    3.83    1.35
  -3  12  -4    7.18    1.88
  -4 -12  -4    3.00    1.22
   4 -12   4    7.03    1.84
  -4  12  -4    7.03    1.81
  -5 -12  -4    6.69    1.64
   5 -12   4    5.86    1.69
  -5  12  -4    6.12    1.68
   6 -12   4    2.08    1.31
  -6 -12  -4    1.81    1.17
  -6  12  -4    0.10    1.04
   7 -12   4    8.60    2.13
  -7 -12  -4   14.81    2.36
  -7  12  -4   12.19    2.20
  -8 -12  -4    1.02    1.15
   8 -12   4    0.47    1.60
  -8  12  -4   -0.30    1.22
  -9 -12  -4   17.79    2.61
   9 -12   4   19.00    3.21
  -9  12  -4   17.00    2.58
 -10 -12  -4    1.22    1.43
  10 -12   4    2.78    1.75
 -10  12  -4    1.29    1.48
  11 -12   4    9.08    2.53
 -11 -12  -4    7.97    2.24
 -11  12  -4    6.56    2.12
  12 -12   4   -0.05    1.34
 -12 -12  -4    2.21    1.68
 -13 -12  -4    3.75    1.91
  13 -12   4    5.69    2.38
 -14 -12  -4   -0.39    1.79
  14 -12   4   -0.90    1.71
  15 -12   4    1.35    2.19
 -15 -12  -4    0.56    1.96
 -15 -13   4   -1.77    2.48
  15 -13  -4   -2.30    2.14
 -14 -13   4    1.11    2.54
  14 -13  -4   -2.28    1.81
  14  13  -4    0.53    2.59
  13 -13  -4   -2.47    1.75
 -13 -13   4    0.06    2.00
  13  13  -4    1.70    2.18
  12 -13  -4    0.93    2.01
 -12 -13   4    1.94    2.07
  12  13  -4   -0.88    1.95
  11 -13  -4    4.00    2.17
 -11 -13   4    4.09    2.11
  11 -13  -4    3.00    1.93
  11  13  -4    0.10    1.72
  10 -13  -4    0.69    1.46
  10 -13  -4    3.95    2.01
 -10 -13   4    1.84    1.99
  10  13  -4    0.36    1.35
  -9 -13   4    1.97    1.91
   9 -13  -4    0.82    1.27
   9 -13  -4    1.60    1.72
   9  13  -4    0.27    1.35
  -8 -13   4   -0.10    1.49
   8 -13  -4    0.10    1.16
   8 -13  -4   -0.43    1.20
   8  13  -4   -0.28    1.27
   7 -13  -4    0.24    1.22
   7 -13  -4    2.25    1.28
  -7 -13   4   -0.70    1.23
   7  13  -4   -0.68    1.07
   6 -13  -4    3.34    1.46
  -6 -13   4    1.19    1.35
   6 -13  -4    0.87    1.19
   6  13  -4    1.18    1.31
   5 -13  -4    0.46    1.00
   5 -13  -4   -0.04    0.92
  -5 -13   4    2.97    1.53
   4 -13  -4    2.38    1.22
   4 -13  -4    4.20    1.44
  -4 -13   4    5.35    1.85
   4  13  -4    5.24    1.98
  -4  13   4    4.69    2.02
   3 -13  -4    7.49    1.69
   3 -13  -4    4.52    1.29
  -3 -13   4    4.60    1.61
   3  13  -4    5.53    2.04
  -3  13   4    3.71    1.37
  -2 -13   4    5.42    1.90
   2 -13  -4    2.28    1.04
   2 -13  -4    2.36    1.17
   2  13  -4    5.22    2.02
  -2  13   4    6.07    1.52
  -1 -13   4   -0.69    0.99
   1 -13  -4   -0.36    0.62
   1 -13  -4    0.69    0.93
   1  13  -4    0.64    1.29
  -1  13   4   -0.07    1.01
   0 -13   4    8.33    1.97
   0 -13  -4    7.22    1.70
   0  13   4    9.75    2.07
   0  13  -4   10.00    2.32
   1 -13   4   -0.23    0.58
  -1 -13  -4    0.13    0.83
   1 -13   4    1.50    1.16
  -1  13  -4    0.23    1.25
  -2 -13  -4    1.17    1.10
   2 -13   4   -0.04    1.12
   2 -13   4    1.94    0.88
  -2  13  -4    0.85    1.33
  -3 -13  -4    0.42    1.08
   3 -13   4    1.02    1.14
   3 -13   4    1.22    0.96
  -3  13  -4    0.85    1.33
   4 -13   4    1.70    1.43
  -4 -13  -4    3.70    1.45
   4 -13   4    2.10    1.14
  -4  13  -4    1.78    1.34
  -5 -13  -4    3.87    1.52
   5 -13   4    2.10    1.21
   5 -13   4    3.24    1.62
  -5  13  -4    3.18    1.49
  -6 -13  -4    0.30    1.20
   6 -13   4    1.03    1.12
   6 -13   4    1.10    1.30
  -6  13  -4    0.74    1.32
   7 -13   4    3.09    1.48
  -7 -13  -4    1.58    1.47
   7 -13   4    0.98    1.44
  -7  13  -4    3.52    1.55
  -8 -13  -4    1.54    1.37
   8 -13   4    0.01    1.20
  -8  13  -4   -0.46    1.36
   9 -13   4    1.11    1.43
  -9 -13  -4    1.74    1.42
  -9  13  -4    1.04    1.51
  10 -13   4    4.94    2.00
 -10 -13  -4    0.15    1.46
  11 -13   4   -0.36    1.46
 -11 -13  -4   -1.11    1.47
  12 -13   4    1.05    1.71
 -12 -13  -4    2.06    1.74
  13 -13   4    1.96    1.81
 -13 -13  -4    0.60    1.88
  14 -13   4   -0.23    2.00
 -14 -13  -4    2.43    2.08
 -14 -14   4    3.19    2.74
  14 -14  -4    1.03    2.26
  13 -14  -4    0.95    2.01
 -13 -14   4    0.28    2.30
  12 -14  -4   -1.53    1.81
 -12 -14   4   -0.90    2.02
 -11 -14   4   -1.51    1.96
  11 -14  -4    1.89    2.09
  10 -14  -4   -2.33    1.32
  10 -14  -4   -0.12    1.49
 -10 -14   4    0.19    1.76
   9 -14  -4    6.94    2.12
   9 -14  -4   10.00    2.60
  -9 -14   4    8.29    2.64
   8 -14  -4    0.94    1.46
   8 -14  -4   -0.77    1.21
  -8 -14   4   -0.12    1.54
   7 -14  -4    5.10    1.81
   7 -14  -4    5.95    2.00
  -7 -14   4    2.49    1.69
   6 -14  -4    1.76    1.27
   6 -14  -4   -0.04    1.11
  -6 -14   4    0.83    1.52
   5 -14  -4    5.86    1.63
   5 -14  -4    2.56    1.42
  -5 -14   4    5.83    2.05
   5  14  -4    5.89    2.18
   4 -14  -4   -0.57    0.94
  -4 -14   4    0.48    1.39
   4 -14  -4   -0.15    0.90
   4  14  -4    0.83    1.70
  -3 -14   4    2.43    1.75
   3 -14  -4    4.23    1.27
   3 -14  -4    7.43    1.80
   3  14  -4    0.87    1.79
   2 -14  -4    0.40    1.02
  -2 -14   4    0.59    1.22
  -2  14   4    0.40    1.13
   2  14  -4   -1.61    1.22
   1 -14  -4   11.47    2.20
  -1 -14   4    8.78    2.18
  -1  14   4   11.64    2.23
   1  14  -4   11.81    2.70
   0 -14  -4   -0.97    0.90
   0 -14   4    0.35    1.26
   0  14  -4    0.73    1.32
   0  14   4    0.89    1.26
  -1 -14  -4   17.87    2.64
   1 -14   4   11.86    2.43
  -1  14  -4    8.63    2.40
   1  14   4   11.29    2.37
  -2 -14  -4    9.94    2.05
   2 -14   4   18.33    3.00
  -2  14  -4   14.59    2.92
   3 -14   4   10.98    2.11
   3 -14   4    9.95    2.22
  -3 -14  -4   12.33    2.24
  -3  14  -4   10.35    2.47
   4 -14   4    0.05    1.08
  -4 -14  -4    2.25    1.34
   4 -14   4    1.25    1.09
  -4  14  -4    0.87    1.57
   5 -14   4   12.68    2.58
   5 -14   4    6.87    1.88
  -5 -14  -4    7.07    1.87
  -5  14  -4    7.26    2.09
   6 -14   4    0.74    1.37
  -6 -14  -4    0.32    1.16
   6 -14   4   -0.69    1.03
  -6  14  -4   -0.03    1.39
  -7 -14  -4   11.61    2.44
   7 -14   4    6.67    2.02
  -7  14  -4   13.35    2.45
   8 -14   4    5.01    1.88
  -8 -14  -4    2.82    1.79
  -8  14  -4    1.17    1.54
   9 -14   4    3.61    1.89
  -9 -14  -4    2.49    1.63
 -10 -14  -4    1.11    1.63
  10 -14   4    3.51    1.94
  11 -14   4    3.70    2.07
 -11 -14  -4    1.22    1.88
 -12 -14  -4   -1.02    1.69
  12 -14   4    0.91    1.82
 -13 -14  -4    5.24    2.54
  13 -14   4    8.28    2.70
  14 -14   4    1.71    2.34
  13 -15  -4    6.18    2.94
 -13 -15   4    7.86    3.19
  12 -15  -4    7.36    2.81
 -12 -15   4    0.69    2.58
  11 -15  -4    7.86    2.78
 -11 -15   4    5.48    2.79
 -10 -15   4   16.61    3.52
  10 -15  -4    8.71    2.64
  10 -15  -4   14.07    3.22
   9 -15  -4    2.48    1.75
   9 -15  -4    4.65    2.07
  -9 -15   4    3.14    2.12
  -8 -15   4   17.45    3.42
   8 -15  -4   11.64    2.61
   8 -15  -4   21.47    3.37
   7 -15  -4    6.40    2.01
  -7 -15   4   10.16    2.69
   7 -15  -4    6.67    2.05
   6 -15  -4   21.69    3.26
  -6 -15   4   17.94    3.31
   6 -15  -4   23.65    3.26
   6  15  -4   25.66    4.30
  -5 -15   4   19.75    3.45
   5 -15  -4   16.88    2.79
   5  15  -4   16.21    3.63
  -4 -15   4   10.03    2.56
   4 -15  -4   17.08    2.92
   4  15  -4   16.84    3.50
   3 -15  -4   15.62    2.62
  -3 -15   4   15.24    2.88
   3  15  -4   17.41    3.52
  -2 -15   4   41.30    4.57
   2 -15  -4   35.96    3.89
   2  15  -4   32.42    4.43
   1 -15  -4   15.52    2.61
  -1 -15   4   18.07    3.11
   1  15  -4   23.93    3.81
   0 -15   4   38.53    4.34
   0 -15  -4   34.43    3.78
   0  15  -4   37.06    4.42
   0  15   4   39.43    4.10
  -1 -15  -4    2.96    1.41
   1 -15   4    2.75    1.72
  -1  15  -4    2.83    1.74
   1  15   4    1.57    1.60
  -2 -15  -4   15.32    2.63
   2 -15   4   20.54    3.19
  -2  15  -4   12.26    2.77
   2  15   4   23.42    3.57
   3 -15   4    5.27    1.99
  -3 -15  -4    2.28    1.46
  -3  15  -4    3.18    1.75
   4 -15   4   19.43    3.07
  -4 -15  -4   24.22    3.16
  -4  15  -4   19.44    3.20
   5 -15   4    0.76    1.37
  -5 -15  -4    0.05    1.39
  -5  15  -4   -0.66    1.39
  -6 -15  -4   32.54    3.78
   6 -15   4   32.07    3.82
  -6  15  -4   40.98    4.25
  -7 -15  -4   -0.51    1.43
   7 -15   4    1.51    1.36
   8 -15   4   19.79    3.36
  -8 -15  -4   22.85    3.39
   9 -15   4    0.72    1.55
  -9 -15  -4    1.90    1.63
  10 -15   4   16.24    3.18
 -10 -15  -4   16.34    3.09
 -11 -15  -4   -1.05    1.76
  11 -15   4    1.43    1.75
 -12 -15  -4   19.21    3.62
  12 -15   4   12.92    3.35
  13 -15   4   -2.28    2.09
  13 -16  -4   16.10    4.32
  12 -16  -4   18.61    4.02
 -12 -16   4   11.18    3.73
 -11 -16   4   19.33    3.98
  11 -16  -4   10.42    3.00
 -10 -16   4   21.42    3.89
  10 -16  -4   10.08    2.78
   9 -16  -4   19.53    3.53
   9 -16  -4   23.07    3.84
  -9 -16   4   25.96    4.19
   8 -16  -4    7.27    2.33
  -8 -16   4    8.02    2.69
   7 -16  -4   33.22    4.10
  -7 -16   4   47.08    5.39
   7  16  -4   31.22    5.12
  -6 -16   4   14.07    3.24
   6 -16  -4    6.75    2.19
   6  16  -4   14.42    3.74
   5 -16  -4   45.24    4.49
  -5 -16   4   28.22    4.18
   5  16  -4   28.19    4.81
  -4 -16   4    9.37    2.63
   4 -16  -4   13.23    2.62
   4  16  -4   13.02    3.41
  -3 -16   4   36.42    4.47
   3 -16  -4   36.22    4.02
   3  16  -4   34.39    4.90
   2 -16  -4   16.36    2.85
  -2 -16   4   14.33    2.98
   2  16  -4   18.34    3.50
  -1 -16   4   63.37    5.82
   1 -16  -4   57.40    4.52
   1  16  -4   64.59    6.21
   0 -16  -4    8.58    2.14
   0 -16   4    4.96    2.06
   0  16  -4    4.15    2.21
  -1 -16  -4   37.76    4.11
   1 -16   4   48.03    5.05
  -1  16  -4   41.65    4.89
   1  16   4   45.65    5.05
  -2 -16  -4    5.75    1.94
   2 -16   4    8.22    2.42
   2  16   4    2.77    1.90
  -2  16  -4    3.66    2.02
  -3 -16  -4   43.44    4.41
   3 -16   4   44.71    5.05
  -3  16  -4   50.36    5.16
   3  16   4   50.77    5.34
   4 -16   4    7.51    2.42
  -4 -16  -4    3.64    1.81
  -4  16  -4    3.05    2.06
   5 -16   4   49.09    6.27
  -5 -16  -4   49.18    4.79
  -5  16  -4   56.38    5.44
  -6 -16  -4    0.94    1.60
  -7 -16  -4   34.47    4.16
  -8 -16  -4    1.03    1.64
  -9 -16  -4   37.17    4.46
  10 -16   4   -0.28    1.97
 -10 -16  -4   -0.32    1.97
  11 -16   4   21.49    4.07
  12 -16   4    0.10    2.12
 -10 -17   4   14.19    3.37
  -9 -17   4   12.04    3.40
   8 -17  -4   34.77    4.28
  -8 -17   4   33.92    4.76
   8  17  -4   38.21    5.94
  -7 -17   4   14.06    3.30
   7 -17  -4    6.87    2.44
   7  17  -4    7.40    3.25
   6 -17  -4   47.02    4.96
  -6 -17   4   39.87    4.97
   6  17  -4   38.75    5.66
  -5 -17   4   10.60    3.00
   5 -17  -4   18.48    3.12
   5  17  -4   13.11    3.59
  -4 -17   4   43.24    5.13
   4 -17  -4   48.95    4.82
   4  17  -4   48.85    6.12
  -3 -17   4    9.15    2.74
   3 -17  -4    4.99    1.99
   3  17  -4    5.00    2.64
  -2 -17   4   50.00    5.43
   2 -17  -4   52.88    5.04
   2  17  -4   49.15    5.92
  -1 -17   4    6.51    2.34
   1 -17  -4    5.89    1.87
   1  17  -4    7.97    2.73
   0 -17  -4   69.60    5.09
   0 -17   4   63.97    6.17
   0  17  -4   72.77    6.76
   1 -17   4    4.69    2.24
  -1 -17  -4    2.04    1.64
  -1  17  -4    3.90    2.28
   2 -17   4   44.77    5.09
  -2 -17  -4   52.40    4.95
  -2  17  -4   41.39    4.96
  -3 -17  -4    5.36    1.93
   3 -17   4    4.08    2.17
  -3  17  -4    9.20    2.70
   3  17   4    4.72    3.03
  -4 -17  -4   59.59    5.48
   4 -17   4   72.94    7.58
   4  17   4   62.41    6.31
  -5 -17  -4    6.71    2.26
  -6 -17  -4   57.98    5.42
  -7 -17  -4   -1.73    1.64
  -8 -17  -4   60.81    5.70
  -9 -17  -4    2.58    2.40
   8 -18  -4   10.21    2.85
  -8 -18   4   13.38    3.55
   8  18  -4   16.91    4.44
  -7 -18   4   26.67    4.45
   7 -18  -4   19.00    3.58
   7  18  -4   29.87    5.35
  -6 -18   4    4.75    2.63
   6 -18  -4    3.37    2.18
   6  18  -4    2.26    2.57
   5 -18  -4   30.69    4.14
  -5 -18   4   26.76    4.31
   5  18  -4   37.51    5.58
   4 -18  -4    8.31    2.29
  -4 -18   4    6.40    2.61
   4  18  -4    5.24    2.84
   3 -18  -4   27.86    3.81
  -3 -18   4   47.00    5.55
   3  18  -4   47.32    6.06
  -2 -18   4    7.05    2.60
   2 -18  -4    8.55    2.43
   2  18  -4    8.92    3.05
  -1 -18   4   53.95    5.80
   1 -18  -4   57.74    5.46
   1  18  -4   60.39    6.49
   0 -18  -4    5.07    2.18
   0 -18   4    5.01    2.23
   0  18  -4    2.51    2.41
   1 -18   4   30.29    4.53
  -1 -18  -4   43.66    4.61
  -1  18  -4   38.63    4.97
  -2 -18  -4    0.83    1.54
   2 -18   4   -1.57    1.78
  -3 -18  -4   30.99    4.17
  -4 -18  -4    5.65    2.06
  -5 -18  -4   37.04    4.55
  -6 -18  -4    0.31    2.01
  -7 -18  -4   37.55    6.58
   7 -19  -4    0.63    2.04
  -6 -19   4   20.51    3.94
   6 -19  -4   15.72    3.35
   6  19  -4   14.30    4.13
   5 -19  -4    1.92    2.08
  -5 -19   4    3.80    2.61
   5  19  -4    5.54    3.05
   4 -19  -4   27.46    3.86
  -4 -19   4   18.13    3.96
   4  19  -4   26.24    5.02
   3 -19  -4    8.68    2.64
  -3 -19   4    9.13    3.07
   3  19  -4   16.60    4.16
   2 -19  -4   18.39    3.28
  -2 -19   4   26.47    4.39
   2  19  -4   10.63    3.45
   1 -19  -4    6.29    2.47
  -1 -19   4    9.72    3.18
   1  19  -4    6.54    3.20
   0 -19  -4   17.99    3.29
   0 -19   4   20.99    4.09
  -1 -19  -4    2.33    2.15
   1 -19   4    1.60    2.18
  -2 -19  -4   23.95    3.65
  -3 -19  -4    4.55    2.28
  -4 -19  -4   20.48    4.64
   4  20  -4    2.04    3.27
  -3 -20   4    4.78    2.85
  -2 -20   4    3.04    2.55
  -1 -20   4   10.36    3.28
   0 -20   4    0.15    2.24
  21   0  -5    0.26    2.62
  20   0  -5   -0.01    2.24
 -19   0   5    2.75    2.54
  19   0  -5   -1.23    1.79
  18   0  -5   -0.93    1.82
 -18   0   5    1.31    2.16
  17   0  -5   -0.88    1.46
 -17   0   5    0.33    1.90
  16   0  -5    0.97    1.47
 -16   0   5   -0.71    1.45
 -15   0   5    0.19    1.42
  15   0  -5    0.50    1.26
  14   0  -5    0.45    1.18
 -14   0   5   -0.50    1.20
 -13   0   5    0.89    1.22
  13   0  -5    0.08    1.04
  12   0  -5   -0.65    0.89
 -12   0   5    0.12    0.93
 -11   0   5   -0.79    0.72
  11   0  -5   -0.38    0.85
 -10   0   5   -0.14    0.77
  10   0  -5   -0.45    0.69
   9   0  -5   -0.42    0.59
  -9   0   5    0.77    0.76
  -8   0   5    0.08    0.62
   8   0  -5   -0.51    0.50
   7   0  -5   -0.27    0.45
  -7   0   5   -0.37    0.40
   6   0  -5    0.16    0.46
   6   0  -5    0.03    0.41
  -6   0   5    0.17    0.42
   5   0  -5    1.26    0.53
   5   0  -5    1.22    0.48
  -5   0   5    0.25    0.39
   4   0  -5   -0.23    0.32
   4   0  -5   -0.19    0.23
   4   0  -5    0.70    0.45
  -4   0   5    0.09    0.34
   3   0  -5   -0.14    0.31
   3   0  -5    0.15    0.25
  -3   0   5   -0.08    0.30
   3   0  -5   -0.27    0.37
  -3   0   5    0.40    0.33
  -3   0   5    0.48    0.44
   2   0  -5    0.10    0.34
   2   0  -5   -0.30    0.24
   2   0  -5    0.12    0.28
   2   0  -5   -0.10    0.22
  -2   0   5    0.18    0.35
  -2   0   5   -0.17    0.21
  -2   0   5    0.04    0.31
  -1   0   5   -0.33    0.23
   1   0  -5   -0.02    0.23
   1   0  -5    0.02    0.21
   1   0  -5    0.36    0.31
  -1   0   5   -0.11    0.23
  -1   0   5   -0.07    0.20
  -1   0   5    0.03    0.29
   1   0  -5   -0.07    0.26
   0   0   5    1.03    0.34
   0   0  -5    0.83    0.34
   0   0   5    0.31    0.23
   0   0   5    1.28    0.42
  -1   0  -5   -0.06    0.26
   1   0   5    0.02    0.26
  -1   0  -5    0.19    0.20
  -1   0  -5   -0.07    0.23
   1   0   5   -0.06    0.13
  -1   0  -5   -0.04    0.27
   1   0   5    0.12    0.17
   1   0   5    0.14    0.28
  -2   0  -5    0.03    0.31
   2   0   5    0.26    0.32
   2   0   5    0.04    0.15
   2   0   5   -0.02    0.24
  -2   0  -5    0.12    0.21
  -2   0  -5   -0.21    0.25
  -2   0  -5    0.51    0.36
   2   0   5    0.11    0.32
  -3   0  -5   -0.16    0.31
  -3   0  -5   -0.02    0.30
  -3   0  -5    0.04    0.23
   3   0   5   -0.13    0.16
  -4   0  -5    0.63    0.42
  -4   0  -5   -0.07    0.26
  -4   0  -5    0.13    0.39
  -5   0  -5    0.44    0.47
  -5   0  -5    0.25    0.35
  -6   0  -5   -0.43    0.41
  -6   0  -5    0.95    0.48
  -7   0  -5   -0.42    0.49
  -7   0  -5    0.03    0.43
  -8   0  -5    0.93    0.73
  -8   0  -5   -0.22    0.47
  -9   0  -5    0.29    0.80
  -9   0  -5    0.03    0.62
 -10   0  -5    0.40    0.73
 -10   0  -5    0.25    0.73
 -10   0  -5    0.09    0.81
 -11   0  -5    1.35    0.89
 -11   0  -5    0.49    0.94
 -12   0  -5    0.34    0.80
 -12   0  -5    0.61    1.02
 -13   0  -5   -0.18    1.08
 -13   0  -5    0.87    1.03
 -14   0  -5   -0.86    1.13
 -14   0  -5   -0.64    1.01
 -15   0  -5   -0.80    1.18
 -16   0  -5    0.43    1.45
 -17   0  -5   -0.01    1.59
 -18   0  -5   -0.59    1.62
  18   0   5   -0.16    1.59
 -19   0  -5    0.95    1.93
  19   0   5    2.38    2.13
  20   0   5   -2.56    1.97
  21   1  -5    1.40    2.98
  20  -1  -5    1.27    2.28
  20   1  -5    2.50    2.47
  19  -1  -5    3.41    2.41
 -19  -1   5    4.29    2.61
  19   1  -5    4.88    2.41
 -18  -1   5    0.53    2.08
  18  -1  -5   -2.23    1.63
  18   1  -5    0.31    1.84
 -18   1   5    0.00    2.09
  17  -1  -5   15.02    3.29
 -17  -1   5   15.82    3.03
  17   1  -5   11.35    2.74
 -17   1   5    7.87    2.64
 -16  -1   5   -0.34    1.46
  16  -1  -5   -1.53    1.25
 -16   1   5   -1.02    1.37
  16   1  -5   -0.98    1.28
 -15  -1   5    8.91    2.21
  15  -1  -5   10.45    2.48
  15   1  -5    8.29    2.25
 -15   1   5    7.24    1.99
  14  -1  -5    1.87    1.44
 -14  -1   5    7.03    2.02
  14   1  -5    4.57    1.73
 -14   1   5    3.46    1.47
  13  -1  -5    3.36    1.55
 -13  -1   5    2.41    1.43
  13   1  -5    3.62    1.49
 -13   1   5    2.02    1.28
 -12  -1   5   -0.63    0.93
  12  -1  -5   -0.50    0.91
  12   1  -5    1.59    1.03
 -12   1   5    0.01    1.03
  11  -1  -5    0.14    0.91
 -11  -1   5    0.84    1.02
  11   1  -5   -0.12    0.75
 -11   1   5    1.00    0.93
  10  -1  -5   30.78    3.26
 -10  -1   5   24.45    2.57
  10   1  -5   24.22    2.77
 -10   1   5   29.93    2.81
   9  -1  -5    3.34    1.20
  -9  -1   5    4.92    1.24
  -9   1   5    3.05    1.04
   9   1  -5    4.46    1.22
  -8  -1   5   41.80    2.65
   8  -1  -5   40.32    2.82
  -8   1   5   40.33    2.56
   8   1  -5   45.27    2.82
   7  -1  -5   -0.24    0.42
  -7  -1   5    1.00    0.59
   7   1  -5    0.07    0.45
  -7   1   5    0.27    0.46
   6  -1  -5    0.06    0.29
  -6  -1   5    0.41    0.45
   6  -1  -5   -0.39    0.44
   6  -1  -5   -0.12    0.34
  -6   1   5    0.60    0.49
   6   1  -5    0.55    0.49
  -5  -1   5   -0.05    0.37
   5  -1  -5    0.85    0.52
   5  -1  -5    0.26    0.40
   5  -1  -5    0.08    0.23
   5   1  -5    0.84    0.55
   5   1  -5    0.85    0.43
  -5   1   5   -0.24    0.36
   5   1  -5    1.35    0.56
   4  -1  -5    6.19    0.96
  -4  -1   5    5.75    0.85
   4  -1  -5    4.73    0.87
  -4  -1   5    8.05    1.00
   4  -1  -5    6.89    0.91
   4   1  -5    7.31    0.92
   4   1  -5    7.49    0.96
   4   1  -5    4.10    0.86
  -4   1   5    6.35    0.84
  -3  -1   5   36.46    1.82
   3  -1  -5   35.56    1.70
   3  -1  -5   35.99    1.93
   3  -1  -5   39.80    2.05
  -3  -1   5   39.13    1.85
  -3   1   5   42.82    1.80
   3   1  -5   36.81    2.09
   3   1  -5   38.20    1.78
   3   1  -5   37.43    1.86
   2  -1  -5    7.09    0.57
   2  -1  -5    5.36    0.83
   2  -1  -5    6.95    0.72
   2  -1  -5    7.87    0.93
  -2  -1   5    5.45    0.72
  -2  -1   5    7.37    0.83
   2   1  -5    5.25    0.69
   2   1  -5    5.42    0.81
   2   1  -5    5.70    0.84
  -2   1   5    5.81    0.80
   2   1  -5    6.97    0.82
  -2   1   5    7.42    0.72
   1  -1  -5   -0.13    0.18
  -1  -1   5   -0.09    0.29
   1  -1  -5    0.25    0.21
   1  -1  -5    0.66    0.32
   1  -1  -5    0.17    0.34
  -1  -1   5   -0.24    0.28
  -1  -1   5    0.33    0.28
  -1  -1   5   -0.05    0.26
  -1   1   5    0.49    0.24
  -1   1   5    0.82    0.38
   1   1  -5    0.06    0.29
   1   1  -5    0.57    0.29
  -1   1   5    0.10    0.22
   1   1  -5    0.52    0.37
   1   1  -5    1.15    0.44
  -1   1   5    0.74    0.24
   0  -1  -5   20.32    0.84
   0  -1   5   18.36    1.25
   0  -1   5   20.14    1.21
   0  -1   5   20.46    1.31
   0  -1  -5   21.52    1.26
   0  -1  -5   17.37    1.16
   0  -1   5   21.36    1.13
   0  -1  -5   20.45    1.05
   0   1  -5   20.75    1.31
   0   1  -5   20.04    1.29
   0   1   5   18.79    0.73
   0   1  -5   22.02    1.15
   0   1   5   20.86    1.06
   0   1   5   21.98    1.27
   0   1   5   20.97    0.80
   0   1   5   18.94    1.20
   0   1  -5   19.19    1.20
   1  -1   5  137.68    4.45
   1  -1   5  122.84    4.31
   1  -1   5  133.66    4.26
  -1  -1  -5  134.62    4.28
   1  -1   5  133.09    3.97
  -1  -1  -5  135.37    4.27
  -1  -1  -5  127.99    3.48
  -1  -1  -5  128.77    4.10
  -1   1  -5  128.80    4.34
   1   1   5  125.29    4.18
  -1   1  -5  132.67    4.38
  -1   1  -5  128.59    4.24
   1   1   5  139.54    4.34
   1   1   5  129.69    4.12
  -1   1  -5  134.80    4.06
  -2  -1  -5   45.30    1.99
   2  -1   5   38.67    1.59
  -2  -1  -5   42.51    1.94
  -2  -1  -5   43.85    1.94
  -2  -1  -5   40.32    1.26
   2  -1   5   39.49    2.00
   2   1   5   40.64    1.89
   2   1   5   40.98    1.96
  -2   1  -5   38.84    1.98
   2   1   5   40.52    1.92
  -2   1  -5   41.86    1.75
  -2   1  -5   42.41    2.02
  -3  -1  -5    4.96    0.78
   3  -1   5    6.86    0.68
  -3  -1  -5    5.52    0.87
  -3  -1  -5    6.35    0.54
  -3   1  -5    5.66    0.71
  -3   1  -5    7.99    1.04
  -3   1  -5    7.11    0.96
   3   1   5    5.72    0.80
   4  -1   5    2.03    0.46
  -4  -1  -5    3.25    0.72
  -4  -1  -5    3.05    0.72
  -4  -1  -5    3.31    0.48
  -4   1  -5    3.60    0.78
  -4   1  -5    2.82    0.56
  -4   1  -5    4.61    0.84
  -5  -1  -5    0.26    0.48
   5  -1   5    0.36    0.31
  -5  -1  -5    0.32    0.32
  -5   1  -5    0.76    0.51
  -5   1  -5    1.67    0.54
  -5   1  -5   -0.38    0.38
  -6  -1  -5    3.96    0.96
  -6  -1  -5    4.33    0.72
  -6   1  -5    5.50    1.05
  -6   1  -5    6.42    0.96
  -7  -1  -5    3.16    0.73
  -7  -1  -5    1.98    0.91
  -7   1  -5    4.54    0.93
  -7   1  -5    2.84    0.91
  -8  -1  -5   22.85    2.43
  -8  -1  -5   19.21    1.75
  -8  -1  -5   23.15    1.72
  -8   1  -5   16.90    1.78
  -8   1  -5   18.67    2.13
  -9  -1  -5    0.11    0.64
  -9  -1  -5    2.32    0.98
  -9  -1  -5    1.72    0.78
  -9   1  -5    1.13    0.83
  -9   1  -5    1.80    0.88
 -10  -1  -5   12.76    2.00
 -10  -1  -5    7.32    1.30
 -10  -1  -5   11.91    1.62
 -10   1  -5    8.79    1.73
 -10   1  -5    8.85    1.55
 -11  -1  -5    3.72    1.46
 -11  -1  -5    5.20    1.25
 -11  -1  -5    6.50    1.62
 -11   1  -5    6.60    1.62
 -12  -1  -5   23.99    2.51
 -12  -1  -5   26.43    3.12
 -12   1  -5   25.38    3.01
 -12   1  -5   23.39    2.57
 -13  -1  -5    0.62    1.16
 -13  -1  -5   -0.56    1.08
 -13   1  -5   -1.01    1.04
 -13   1  -5    1.77    1.31
 -14  -1  -5   22.02    2.75
 -14   1  -5   24.49    3.17
 -14   1  -5   24.51    2.91
 -15  -1  -5   -0.10    1.20
 -15   1  -5   -0.09    1.17
 -15   1  -5    1.34    1.51
 -16  -1  -5    7.23    2.03
 -16   1  -5    2.45    1.64
 -17  -1  -5   -1.24    1.49
 -17   1  -5   -0.78    1.48
  18  -1   5    9.03    2.74
 -18  -1  -5    9.70    2.65
  18   1   5   13.54    3.02
 -18   1  -5   16.70    3.04
 -19  -1  -5    0.14    2.00
  19  -1   5    3.13    2.21
 -19   1  -5    1.73    2.09
  19   1   5    0.13    1.96
  20  -1   5   12.08    3.73
  20   1   5    9.99    3.08
  20  -2  -5    5.22    2.77
 -20  -2   5   12.81    3.68
  19  -2  -5   -1.97    1.97
 -19  -2   5    0.64    2.47
  19   2  -5    1.53    1.92
 -18  -2   5   22.44    4.04
  18  -2  -5    8.45    3.00
  18   2  -5   17.95    3.41
  17  -2  -5    0.42    1.69
 -17  -2   5    0.61    1.90
  17   2  -5   -0.29    1.38
 -17   2   5   -0.19    1.77
 -16  -2   5   23.50    3.50
  16  -2  -5   26.10    4.02
  16   2  -5   24.60    3.63
 -16   2   5   39.87    4.17
 -15  -2   5    5.73    1.87
  15  -2  -5    2.92    1.78
 -15   2   5    6.28    2.04
  15   2  -5    4.45    1.91
 -14  -2   5   29.11    3.35
  14  -2  -5   27.22    3.68
  14   2  -5   29.32    3.67
 -14   2   5   28.94    3.34
  13  -2  -5    1.24    1.25
 -13  -2   5    3.81    1.53
  13   2  -5    5.20    1.63
 -13   2   5    3.35    1.46
 -12  -2   5   17.55    2.48
  12  -2  -5   23.12    3.25
  12   2  -5   23.70    2.94
 -12   2   5   23.18    2.73
  11  -2  -5    1.80    1.11
 -11  -2   5    1.54    1.09
 -11   2   5    5.18    1.40
  11   2  -5    5.71    1.52
  10  -2  -5   26.66    3.05
 -10  -2   5   28.22    2.78
 -10   2   5   37.23    2.71
  10   2  -5   31.58    3.03
  -9  -2   5   25.97    2.45
   9  -2  -5   24.52    2.77
  -9   2   5   25.54    2.49
   9   2  -5   25.73    2.55
   8  -2  -5   84.71    4.45
  -8  -2   5   89.75    4.11
   8   2  -5   90.61    4.12
  -7  -2   5   26.14    1.99
   7  -2  -5   22.46    1.60
   7  -2  -5   21.74    2.34
  -7   2   5   23.92    1.85
   7   2  -5   19.17    1.92
   6  -2  -5   57.17    2.27
   6  -2  -5   58.70    3.13
  -6  -2   5   49.79    2.68
   6   2  -5   56.92    2.74
  -6   2   5   52.01    2.69
   5  -2  -5   93.60    2.99
   5  -2  -5   96.70    4.03
  -5  -2   5   94.32    3.71
  -5   2   5   85.01    3.52
   5   2  -5   95.65    4.19
   5   2  -5   86.25    3.50
  -4  -2   5  123.49    4.48
   4  -2  -5  134.13    4.79
   4  -2  -5  127.42    4.64
  -4  -2   5  128.22    4.33
   4  -2  -5  129.16    3.69
   4   2  -5  130.03    4.40
   4   2  -5  134.26    4.41
  -4   2   5  129.68    4.38
   4   2  -5  124.31    4.89
   3  -2  -5    9.22    1.14
   3  -2  -5    9.42    1.10
  -3  -2   5    6.43    0.88
  -3  -2   5    9.55    0.98
   3  -2  -5   10.24    1.02
  -3   2   5   11.37    1.19
  -3   2   5   10.35    0.99
   3   2  -5   10.98    1.03
   3   2  -5    7.00    1.09
   3   2  -5    9.15    1.01
  -2  -2   5  198.09    6.29
   2  -2  -5  213.82    6.48
   2  -2  -5  208.63    6.28
  -2  -2   5  210.14    6.15
   2  -2  -5  217.34    6.04
  -2  -2   5  214.84    6.63
   2   2  -5  203.08    6.24
  -2   2   5  209.78    6.42
  -2   2   5  201.71    5.89
   2   2  -5  205.71    6.13
  -2   2   5  208.60    5.90
  -2   2   5  212.86    6.28
   2   2  -5  208.00    6.62
  -1  -2   5  193.66    5.67
   1  -2  -5  186.10    5.28
   1  -2  -5  194.45    5.14
   1  -2  -5  187.73    5.68
  -1  -2   5  186.10    5.79
  -1  -2   5  194.62    6.05
   1  -2  -5  196.31    5.89
   1  -2  -5  195.14    5.32
  -1   2   5  194.17    5.70
   1   2  -5  196.04    5.81
   1   2  -5  181.74    6.04
   1   2  -5  193.09    5.66
  -1   2   5  191.74    5.16
  -1   2   5  188.05    5.83
   1   2  -5  179.67    5.97
  -1   2   5  190.86    5.23
   0  -2   5   11.17    1.12
   0  -2  -5   13.50    0.81
   0  -2  -5   12.43    0.59
   0  -2   5   12.87    0.99
   0  -2   5   11.71    0.92
   0  -2  -5   12.14    0.92
   0  -2  -5   12.22    0.58
   0  -2   5    6.98    1.00
   0  -2  -5   12.57    0.98
   0   2  -5   12.07    0.92
   0   2   5   12.07    0.77
   0   2   5   13.55    0.97
   0   2   5   12.65    0.96
   0   2  -5   13.47    1.03
   0   2   5   12.62    0.50
   0   2  -5   11.38    1.16
   0   2  -5   10.81    1.17
   0   2   5   13.11    0.51
   1  -2   5  176.37    5.59
   1  -2   5  192.16    5.93
  -1  -2  -5  183.07    5.64
  -1  -2  -5  191.33    5.59
  -1  -2  -5  188.43    5.61
   1  -2   5  194.10    5.73
  -1   2  -5  183.29    5.85
   1   2   5  194.70    5.55
  -1   2  -5  189.24    5.72
   1   2   5  191.78    5.68
  -1   2  -5  180.68    5.67
   1   2   5  189.70    5.68
  -1   2  -5  183.76    5.97
   2  -2   5  121.81    4.39
  -2  -2  -5  123.33    4.16
  -2  -2  -5  131.89    4.25
   2  -2   5  133.05    4.17
  -2  -2  -5  136.01    4.38
   2   2   5  123.14    4.22
  -2   2  -5  130.06    4.27
   2   2   5  135.98    4.25
  -2   2  -5  120.04    4.45
   2   2   5  126.45    4.25
  -2   2  -5  133.53    4.45
  -3  -2  -5   71.28    2.84
   3  -2   5   69.24    2.60
  -3  -2  -5   68.62    2.92
  -3  -2  -5   68.35    2.70
   3   2   5   65.42    2.68
  -3   2  -5   65.09    2.93
  -3   2  -5   71.28    2.94
  -3   2  -5   69.17    2.75
  -4  -2  -5   24.50    1.77
   4  -2   5   25.29    1.43
  -4   2  -5   26.13    1.76
  -4   2  -5   23.93    1.52
  -4   2  -5   24.83    1.67
   5  -2   5  286.34    8.45
  -5  -2  -5  304.56    9.33
  -5   2  -5  281.93    8.99
  -5   2  -5  296.94    8.80
  -5   2  -5  304.49    9.17
  -6  -2  -5   50.86    2.96
   6  -2   5   52.95    2.39
  -6  -2  -5   52.14    2.29
  -6   2  -5   57.82    2.72
  -6   2  -5   53.77    2.87
  -7  -2  -5  101.26    3.79
  -7  -2  -5  104.68    4.62
  -7   2  -5  100.14    4.37
  -7   2  -5   95.36    4.09
  -8  -2  -5   12.25    1.40
  -8  -2  -5   11.93    1.78
  -8   2  -5   12.98    1.71
  -8   2  -5   11.89    1.69
  -9  -2  -5   41.18    2.46
  -9  -2  -5   45.06    3.16
  -9  -2  -5   39.21    2.32
  -9   2  -5   40.71    2.75
  -9   2  -5   34.70    2.79
 -10  -2  -5    6.09    1.14
 -10  -2  -5    7.02    1.28
 -10  -2  -5    9.28    1.83
 -10   2  -5    6.42    1.48
 -10   2  -5    5.21    1.36
 -11  -2  -5   52.73    3.23
 -11  -2  -5   62.03    3.68
 -11  -2  -5   50.35    3.75
 -11   2  -5   58.01    3.83
 -12  -2  -5    6.16    1.44
 -12   2  -5    5.10    1.54
 -13  -2  -5   40.98    3.10
 -13   2  -5   35.99    3.67
 -13   2  -5   37.64    3.44
 -14  -2  -5    3.89    1.54
 -14   2  -5    6.42    1.96
 -14   2  -5    4.28    1.64
 -15  -2  -5   21.19    2.95
 -15   2  -5   14.47    2.49
 -15   2  -5   21.46    3.16
 -16  -2  -5    9.38    2.24
 -16   2  -5    9.02    2.22
 -16   2  -5    8.54    2.34
 -17  -2  -5   16.22    2.87
 -17   2  -5   21.88    3.37
 -18  -2  -5    5.22    2.24
  18  -2   5    0.49    1.82
  18   2   5    3.50    2.02
 -18   2  -5    4.30    2.22
 -19  -2  -5   26.49    3.98
  19  -2   5   19.66    3.81
 -19   2  -5   29.95    4.11
  19   2   5   19.45    3.62
 -20   2  -5    2.97    3.29
  20  -3  -5   -1.01    2.18
 -20  -3   5   -0.50    2.58
  19  -3  -5   48.14    6.07
 -19  -3   5   54.09    5.74
  18  -3  -5    1.73    1.98
 -18  -3   5   -0.46    2.14
  18   3  -5    1.55    1.80
  17  -3  -5   35.91    4.90
 -17  -3   5   40.34    4.58
  17   3  -5   43.86    4.88
 -17   3   5   30.19    4.42
  16  -3  -5    1.23    1.69
 -16  -3   5    1.21    1.74
  16   3  -5    1.53    1.51
 -16   3   5    0.76    1.67
 -15  -3   5   60.49    4.79
  15  -3  -5   57.67    5.65
  15   3  -5   64.96    4.71
 -15   3   5   71.86    4.86
  14  -3  -5    3.27    1.66
 -14  -3   5    0.82    1.46
  14   3  -5    1.69    1.27
 -14   3   5    3.80    1.62
  13  -3  -5   91.15    5.72
 -13  -3   5   84.22    5.19
  13   3  -5   82.88    4.99
 -13   3   5   95.04    5.16
  12  -3  -5   -0.30    0.94
 -12  -3   5    1.10    1.17
  12   3  -5    0.24    0.91
 -12   3   5    0.18    1.05
 -11  -3   5  133.68    6.07
  11  -3  -5  117.36    6.35
 -11   3   5  128.99    5.86
  11   3  -5  137.72    5.96
  10  -3  -5    6.47    1.71
 -10  -3   5    6.29    1.44
 -10   3   5    7.16    1.53
  10   3  -5    6.55    1.51
  -9  -3   5  161.89    6.38
   9  -3  -5  161.20    6.93
   9   3  -5  158.65    6.12
  -9   3   5  150.19    6.13
  -8  -3   5    7.18    1.31
   8  -3  -5    7.93    1.62
   8   3  -5    3.95    0.96
  -8   3   5    4.74    1.06
   7  -3  -5  145.71    6.01
   7  -3  -5  137.96    4.66
  -7  -3   5  154.13    5.65
   7   3  -5  148.26    5.29
  -7   3   5  137.49    5.38
  -6  -3   5   31.47    2.13
   6  -3  -5   35.19    1.62
   6  -3  -5   40.09    2.61
   6   3  -5   33.45    1.98
  -6   3   5   34.42    2.14
   6   3  -5   38.08    2.63
  -5  -3   5   89.59    3.31
  -5  -3   5   90.89    3.72
   5  -3  -5   93.05    4.04
   5  -3  -5   85.90    2.75
   5   3  -5   87.33    4.07
   5   3  -5   84.97    3.32
  -5   3   5   82.55    3.49
  -4  -3   5    7.95    1.11
   4  -3  -5    8.06    1.03
   4  -3  -5    8.50    0.47
   4  -3  -5    8.13    1.24
  -4  -3   5    8.00    0.92
   4  -3  -5    7.60    1.07
   4   3  -5    7.55    0.91
  -4   3   5    6.07    0.92
   4   3  -5    8.44    1.28
   4   3  -5    8.90    1.10
   3  -3  -5   33.95    2.00
   3  -3  -5   37.24    1.84
  -3  -3   5   33.81    1.63
   3  -3  -5   34.51    1.69
  -3  -3   5   31.83    1.89
   3   3  -5   31.84    1.83
   3   3  -5   37.98    2.17
   3   3  -5   34.84    1.65
  -3   3   5   33.87    1.71
  -2  -3   5  113.59    4.42
   2  -3  -5  110.86    3.69
  -2  -3   5  111.92    3.63
   2  -3  -5  106.89    3.98
   2  -3  -5  110.64    3.57
  -2   3   5  109.08    3.54
   2   3  -5  110.94    4.18
  -2   3   5  111.40    3.69
[truncated: 1,279,337 more chars]
